# Supplementary material for: RNA-Seq Analysis Revealed circRNAs Associated with Resveratrol-Induced Apoptosis of Porcine Ovarian Granulosa Cells
Source: Cells. 2024 Sep 19;13(18):1571. doi: 10.3390/cells13181571 (PMC11429535; doi:10.3390/cells13181571)
Supplement: Supplementary file 1 [file cells-13-01571-s001.zip]

Archive with 4 entries (4 files):
- Table S1.xlsx
- Table S2.xlsx
- Table S3.xlsx
- Table S4.csv
