# Supplementary material for: RNA-Seq Analysis Revealed circRNAs Associated with Resveratrol-Induced Apoptosis of Porcine Ovarian Granulosa Cells
Source: Cells. 2024 Sep 19;13(18):1571. doi: 10.3390/cells13181571 (PMC11429535; doi:10.3390/cells13181571)
Supplement: Supplementary file 1 [file cells-13-01571-s001.zip › Table S1.xlsx]

## Sheet: Sheet1
Table S1.Candidate circRNAs were identified by find_circ and CIRI2
circRNA_ID	Chr	start	end	strand	full_length	spliced_length	gene_id	feature	samples	junction_read	non_junction_read	source_gene_name
novel_circ_0000001	10	10038503	10039983	+	1480	153	ENSSSCG00000010825;	exon:10039930-10039983	A1	2	63	MARK1
novel_circ_0000003	10	10038503	10073030	+	34527	371	ENSSSCG00000010825;	exon:10038504-10038707,exon:10054801-10054849	A1,A2,A3,B2,B3,C1,C3	4,9,2,5,6,2,5	56,41,39,31,47,40,49	MARK1
novel_circ_0000006	10	10169064	10170555	+	1491	303	ENSSSCG00000010826;	exon:10169065-10169227,exon:10170415-10170555	C3	4	211	2023-03-02
novel_circ_0000007	10	11344910	11346876	-	1966	278	ENSSSCG00000010833;ENSSSCG00000010832;	exon:11344911-11345065,exon:11346753-11346876	C1,C2	7,2	83,67	TAF1A;HHIPL2
novel_circ_0000010	10	11446255	11459646	-	13391	346	ENSSSCG00000010835;	exon:11446256-11446362,exon:11446603-11446666,exon:11450870-11450924,exon:11451323-11451376,exon:11459577-11459646	A1,A2,B1,B2,B3,C1,C2,C3	7,5,3,5,5,2,7,5	5.97512e+23	AIDA
novel_circ_0000011	10	11469820	11472476	+	2656	322	ENSSSCG00000010836;	exon:11469821-11469940,exon:11471947-11472053,exon:11472380-11472476	A1,A3,B1,C3	4,3,4,2	343239195306	BROX
novel_circ_0000012	10	11603221	11654794	+	51573	626	ENSSSCG00000035479;	exon:11603222-11603322,exon:11654269-11654794	A1,A2,A3,B1,B2,B3,C1,C2	10,4,5,5,8,11,4,8	60,63,34,47,44,52,90,63	DISP1
novel_circ_0000013	10	11654268	11654794	+	526	526	ENSSSCG00000035479;	exon:11654269-11654794	A3,B1,B3	4,8,2	70,89,91	DISP1
novel_circ_0000014	10	11693302	11694808	+	1506	348	ENSSSCG00000035479;	exon:11693303-11693426,exon:11694235-11694362,exon:11694711-11694808	A3,B1,B2,B3,C2,C3	4,2,4,4,2,5	49,46,60,56,85,97	DISP1
novel_circ_0000016	10	11795497	11813711	-	18214	210	n/a	intergenic_region:11813601-11813711	A2	2	2	--
novel_circ_0000017	10	11969291	11977790	-	8499	215	ENSSSCG00000010840;	exon:11969292-11969381	B2	2	169	RGS7
novel_circ_0000018	10	11969291	11989989	-	20698	323	ENSSSCG00000010840;	exon:11969292-11969381,exon:11980546-11980607,exon:11982121-11982219,exon:11989915-11989989	A1,B1,B2,C3	9,4,3,4	354158192262	RGS7
novel_circ_0000019	10	12018557	12019695	-	1138	222	ENSSSCG00000010840;	exon:12018558-12018639,exon:12018736-12018812,exon:12019631-12019695	A1,A2,A3,B1,B2,B3,C1,C2,C3	9,6,5,11,11,10,4,4,9	4.22309e+26	RGS7
novel_circ_0000025	10	12407368	12417836	-	10468	264	ENSSSCG00000028178;	exon:12407369-12407522,exon:12417726-12417836	A3,B1,C3	4,6,3	132912531484	FH
novel_circ_0000029	10	12564138	12568079	+	3941	242	ENSSSCG00000024484;	exon:12567937-12568079	C2	2	1001	DEGS1
novel_circ_0000033	10	12624648	12652349	-	27701	244	ENSSSCG00000026705;	exon:12624649-12624748,exon:12652205-12652349	B1,B2	2,4	124157	NVL
novel_circ_0000034	10	12631177	12645737	-	14560	338	ENSSSCG00000026705;	exon:12631178-12631297,exon:12645519-12645737	C3	2	164	NVL
novel_circ_0000035	10	12631177	12652349	-	21172	264	ENSSSCG00000026705;	exon:12631178-12631297,exon:12652205-12652349	B2	3	151	NVL
novel_circ_0000038	10	12637343	12652349	-	15006	311	ENSSSCG00000026705;	exon:12637344-12637406,exon:12643795-12643899	A2,C1,C3	2,4,3	119,91,143	NVL
novel_circ_0000039	10	12637343	12654451	-	17108	180	ENSSSCG00000026705;	exon:12637344-12637406,exon:12654334-12654451	A1,A2,A3,B1	5,3,4,4	154,139,97,86	NVL
novel_circ_0000040	10	12643794	12645737	-	1943	323	ENSSSCG00000026705;	exon:12643795-12643899,exon:12645519-12645737	A1	3	152	NVL
novel_circ_0000041	10	12645518	12647330	-	1812	364	ENSSSCG00000026705;	exon:12647066-12647330	B3	2	105	NVL
novel_circ_0000042	10	12654333	12667110	-	12777	292	ENSSSCG00000026705;	exon:12654334-12654451,exon:12657176-12657277,exon:12667037-12667110	A3	3	136	NVL
novel_circ_0000043	10	12698272	12701699	+	3427	253	ENSSSCG00000035034;	exon:12698273-12698385,exon:12701559-12701699	B1	2	692	CNIH4
novel_circ_0000044	10	12721729	12738171	-	16442	324	ENSSSCG00000010849;	exon:12721730-12721915	A1,A2	3,2	300393	WDR26
novel_circ_0000045	10	12738032	12744135	-	6103	392	ENSSSCG00000010849;	exon:12738033-12738171,exon:12742248-12742404,exon:12744038-12744135	C3	5	207	WDR26
novel_circ_0000046	10	12905860	12910756	+	4896	147	ENSSSCG00000034972;	exon:12910709-12910756	C3	4	28	CNIH3
novel_circ_0000047	10	13395615	13399198	-	3583	485	ENSSSCG00000032397;	exon:13395616-13395784,exon:13397082-13397207	B1,C3	4,4	14,36	LBR
novel_circ_0000048	10	13405790	13406459	-	669	303	ENSSSCG00000032397;	exon:13405791-13405983,exon:13406349-13406459	B1,B2,C2	3,2,2	31,34,34	LBR
novel_circ_0000049	10	13410178	13411123	-	945	382	ENSSSCG00000032397;	exon:13410179-13410382,exon:13410945-13411123	A3,B1,B3	8,2,3	20,28,29	LBR
novel_circ_0000050	10	13449298	13454134	-	4836	624	ENSSSCG00000038646;	exon:13450349-13450406,exon:13454056-13454134	A1,A2,A3,B1,B2,B3,C1,C2,C3	6,3,7,2,4,5,5,2,4	2.62326e+35	-
novel_circ_0000051	10	13449298	13466400	-	17102	733	ENSSSCG00000038646;	exon:13460799-13460865,exon:13465061-13465109,exon:13466270-13466400	C3	4	1343	-
novel_circ_0000053	10	13449563	13454134	-	4571	359	ENSSSCG00000038646;	exon:13450349-13450406,exon:13454056-13454134	A2,A3,B2	2,6,4	356724963292	-
novel_circ_0000054	10	13449563	13471890	-	22327	546	ENSSSCG00000038646;	exon:13449564-13449787	A3	2	2353	-
novel_circ_0000055	10	13449563	13527498	-	77935	389	n/a	intergenic_region:13527333-13527498	A1,A2,A3,B1,B2,B3,C1,C2,C3	4,13,12,3,4,6,5,6,8	3.14733e+35	--
novel_circ_0000056	10	13460798	13466400	-	5602	302	ENSSSCG00000038646;	exon:13460799-13460865,exon:13465061-13465109,exon:13466057-13466114,exon:13466270-13466400	A2,A3,B1,B2,B3,C1,C3	4,2,6,5,4,9,5	2.13416e+27	-
novel_circ_0000057	10	13460798	13471890	-	11092	494	ENSSSCG00000038646;	exon:13460799-13460865,exon:13465061-13465109,exon:13466057-13466114	A2,A3,B3,C1	4,3,3,7	2640197524291560	-
novel_circ_0000060	10	13491754	13496603	-	4849	141	ENSSSCG00000010850;	exon:13491755-13491839	B3,C2	3,3	1394781	-
novel_circ_0000061	10	13491754	13516365	-	24611	318	ENSSSCG00000010850;	exon:13491755-13491839,exon:13496547-13496603,exon:13516188-13516365	A1,A2,A3,B1,B2,B3,C1,C2,C3	13,16,7,13,14,13,8,10,8	2.89127e+35	-
novel_circ_0000062	10	13491754	13527498	-	35744	499	ENSSSCG00000010850;	exon:13491755-13491839,exon:13496547-13496603,exon:13516188-13516381,exon:13527333-13527498	A1,A2,A3,B1,B2,B3,C1,C2,C3	4.15381e+26	2.72625e+35	-
novel_circ_0000064	10	13516187	13527498	-	11311	359	ENSSSCG00000010850;	exon:13516188-13516381,exon:13527333-13527498	A1,A2,A3,B1,B2,B3,C1,C2,C3	113,99,132,133,111,86,87,59,103	3.17331e+35	-
novel_circ_0000065	10	13516187	13584348	-	68161	443	n/a	intergenic_region:13516188-13516365,intergenic_region:13527333-13527498	A1,A2,A3,B1,B2,B3,C1,C2,C3	29,30,27,43,33,21,15,19,40	2.02719e+35	--
novel_circ_0000068	10	13791023	13801281	-	10258	499	ENSSSCG00000010854;	exon:13791024-13791157,exon:13791249-13791372,exon:13797418-13797560,exon:13800265-13800302,exon:13801218-13801281	C1	2	48	TMEM63A
novel_circ_0000070	10	13887321	13889965	-	2644	380	ENSSSCG00000010858;	exon:13888981-13889150,exon:13889854-13889965	A3	4	398	SDE2
novel_circ_0000071	10	14036198	14039278	-	3080	471	ENSSSCG00000024180;	exon:14036199-14036483	B2	2	652	ACBD3
novel_circ_0000072	10	14049497	14050397	-	900	282	ENSSSCG00000024180;	exon:14049498-14049638,exon:14050256-14050397	B1	3	262	ACBD3
novel_circ_0000077	10	14217433	14218735	-	1302	395	ENSSSCG00000023660;	exon:14217434-14217628,exon:14218420-14218552,exon:14218667-14218735	A1,A2,A3,B1,B2,B3,C2	3,3,4,6,3,6,3	102,125,67,74,78,67,111	PARP1
novel_circ_0000078	10	14547377	14549186	+	1809	356	ENSSSCG00000010860;	exon:14547378-14547592,exon:14549045-14549186	A3	2	182	PSEN2
novel_circ_0000079	10	14666447	14667955	-	1508	241	ENSSSCG00000010862;	exon:14666448-14666565,exon:14667832-14667955	A1,A3	5,4	53,34	CDC42BPA
novel_circ_0000080	10	14666447	14671124	-	4677	325	ENSSSCG00000010862;	exon:14666448-14666565,exon:14667832-14667955,exon:14671040-14671124	A1,A3,B1,B3,C2,C3	3,5,4,2,3,5	51,41,35,52,38,51	CDC42BPA
novel_circ_0000085	10	14765078	14794270	-	29192	334	ENSSSCG00000010862;	exon:14765079-14765212,exon:14794070-14794270	A2,B2	3,3	207164	CDC42BPA
novel_circ_0000087	10	14774819	14794270	-	19451	489	ENSSSCG00000010862;	exon:14774820-14774942,exon:14786194-14786360,exon:14794070-14794270	A2,A3,B1,C1	4,2,4,6	249156119160	CDC42BPA
novel_circ_0000089	10	14786193	14792335	-	6142	494	ENSSSCG00000010862;	exon:14786194-14786360,exon:14790087-14790166	C2	2	164	CDC42BPA
novel_circ_0000090	10	14786193	14794270	-	8077	446	ENSSSCG00000010862;	exon:14786194-14786360,exon:14790087-14790166,exon:14794070-14794270	A1,A2,A3,B1,B2,B3,C1,C2,C3	22,10,12,7,7,10,7,14,8	2.0827e+26	CDC42BPA
novel_circ_0000094	10	14826466	14884976	-	58510	323	ENSSSCG00000010862;	exon:14826467-14826615,exon:14850741-14850824,exon:14884885-14884976	A3,B3,C1,C2,C3	8,4,3,6,4	189225217212324	CDC42BPA
novel_circ_0000095	10	15051105	15053287	+	2182	381	ENSSSCG00000010863;	exon:15051106-15051233,exon:15053034-15053287	A1,A2,C2	2,4,2	194150150	AHCTF1
novel_circ_0000096	10	15051105	15056946	+	5841	308	ENSSSCG00000010863;	exon:15051106-15051233,exon:15056766-15056946	A1,B1,B2,B3	4,3,3,2	169,99,154,163	AHCTF1
novel_circ_0000097	10	15051105	15063364	+	12259	244	ENSSSCG00000010863;	exon:15051106-15051233,exon:15063248-15063364	B2,C2,C3	5,2,4	183176258	AHCTF1
novel_circ_0000099	10	15175029	15179109	+	4080	459	ENSSSCG00000034481;	exon:15175030-15175304,exon:15178925-15179109	A1,A2,A3,B1,B2,B3,C3	4,12,4,4,9,2,8	3,4,1,0,0,4,1	-
novel_circ_0000104	10	16099024	16104580	-	5556	249	ENSSSCG00000030502;	exon:16104431-16104580	B1	6	51	CEP170
novel_circ_0000105	10	16099024	16117793	-	18769	263	ENSSSCG00000030502;	exon:16117630-16117793	A2	2	137	CEP170
novel_circ_0000107	10	16201081	16216636	+	15555	394	ENSSSCG00000035136;	exon:16201082-16201234,exon:16206666-16206779	A3,B1	2,2	69,57	SDCCAG8
novel_circ_0000111	10	16345991	16359066	+	13075	367	ENSSSCG00000035136;	exon:16345992-16346119,exon:16348464-16348572,exon:16358935-16359066	C3	4	62	SDCCAG8
novel_circ_0000120	10	16560320	16607933	-	47613	401	ENSSSCG00000010872;	exon:16560321-16560452,exon:16569755-16569899,exon:16607808-16607933	A1,A2,A3,B1,B2,C1,C2,C3	15,7,5,9,8,5,2,14	109,90,65,64,98,62,72,90	AKT3
novel_circ_0000127	10	17478591	17481300	-	2709	273	ENSSSCG00000010877;	exon:17478592-17478698,exon:17479266-17479362,exon:17481230-17481300	B3,C1,C3	2,5,4	38,30,50	HNRNPU
novel_circ_0000129	10	17488679	17489355	-	676	297	ENSSSCG00000010877;	exon:17488680-17488848,exon:17489227-17489355	B1	3	617	HNRNPU
novel_circ_0000130	10	17489226	17491728	-	2502	228	ENSSSCG00000010877;	exon:17489227-17489355,exon:17491629-17491728	A1,A3,B1,B3,C3	3,3,5,4,4	9445435968861140	HNRNPU
novel_circ_0000131	10	17903452	17903989	+	537	537	ENSSSCG00000010879;	exon:17903453-17903989	A1,A2,B1,B2,C3	15,4,8,5,4	9,23,10,7,17	KIF26B
novel_circ_0000132	10	17903452	17959984	+	56532	266	ENSSSCG00000010879;	exon:17959818-17959984	B1,B3,C2	7,5,5	6,2,8	KIF26B
novel_circ_0000133	10	18129822	18140098	+	10276	283	ENSSSCG00000010879;	exon:18139915-18140098	A3,B2	3,2	5,9	KIF26B
novel_circ_0000134	10	18129822	18158422	+	28600	259	ENSSSCG00000010879;	exon:18158263-18158422	C1	3	14	KIF26B
novel_circ_0000135	10	18191203	18196203	+	5000	3571	ENSSSCG00000010879;	exon:18191204-18191366	A1,A3,C1	4,6,2	8,4,7	KIF26B
novel_circ_0000136	10	18449412	18463778	-	14366	280	ENSSSCG00000022034;	exon:18449413-18449523,exon:18461765-18461867,exon:18463711-18463778	B1,B3,C3	3,2,6	168162224	SMYD3
novel_circ_0000137	10	18829548	18834841	-	5293	244	ENSSSCG00000022034;	exon:18829549-18829685	A3,B3,C3	4,2,2	148262354	SMYD3
novel_circ_0000139	10	19074730	19075159	+	429	429	ENSSSCG00000010882;	exon:19074731-19075159	A1,A2,A3,B1,B2,C3	2,3,7,5,2,3	102,76,88,70,109,147	CNST
novel_circ_0000141	10	19098553	19109001	+	10448	320	ENSSSCG00000010882;	exon:19098554-19098759,exon:19108887-19109001	A1,A3,B3	10,3,6	88,41,88	CNST
novel_circ_0000142	10	19174307	19176703	+	2396	367	ENSSSCG00000010884;	exon:19174308-19174438,exon:19175145-19175262,exon:19176584-19176703	C3	3	10	--
novel_circ_0000144	10	19806729	19813461	+	6732	333	ENSSSCG00000029411;	exon:19806730-19806795,exon:19808605-19808662,exon:19810837-19810901,exon:19812225-19812293,exon:19813383-19813461	A1,A2,A3,B1,B2,B3,C1,C2,C3	10,8,8,13,5,15,6,7,9	1.20216e+28	CAPN2
novel_circ_0000146	10	19846604	19848818	-	2214	276	ENSSSCG00000010894;	exon:19846605-19846779,exon:19848717-19848818	A1,A2,B2,B3,C1	2,2,5,4,2	60,113,50,50,76	TP53BP2
novel_circ_0000147	10	19949147	19952852	+	3705	248	ENSSSCG00000024618;	exon:19949148-19949257,exon:19952714-19952852	A3,B3,C2,C3	2,3,2,3	402359217396	-
novel_circ_0000148	10	20060943	20073030	-	12087	313	ENSSSCG00000010897;	exon:20060944-20061032,exon:20068656-20068751,exon:20072901-20073030	A1,A2,A3,B1,B2,C1,C2,C3	3,6,6,8,3,5,2,5	81,100,54,77,98,92,80,132	ZBTB41
novel_circ_0000149	10	20060943	20078273	-	17330	296	ENSSSCG00000010897;	exon:20060944-20061032	A1,A2,A3,B1,C2,C3	3,2,5,5,2,10	92,102,56,67,122,132	ZBTB41
novel_circ_0000150	10	20065004	20073030	-	8026	324	ENSSSCG00000010897;	exon:20068656-20068751,exon:20072901-20073030	A1,A2,A3,B1,B2,B3,C1,C3	4,9,8,7,5,8,7,10	82,106,64,87,111,99,86,142	ZBTB41
novel_circ_0000151	10	20065004	20078273	-	13269	132	ENSSSCG00000010897;	exon:20078241-20078273	B3,C1	2,2	111101	ZBTB41
novel_circ_0000153	10	20423358	20438201	-	14843	362	ENSSSCG00000010900;	exon:20423359-20423466,exon:20424319-20424375,exon:20428975-20429043,exon:20429829-20429869,exon:20438111-20438201	A1,A2,A3,C3	6,8,2,4	134,133,81,137	DENND1B
novel_circ_0000159	10	20438110	20481282	-	43172	418	ENSSSCG00000010900;	exon:20438111-20438201,exon:20455784-20455885,exon:20469603-20469728,exon:20481181-20481282	A1,A2,A3,B1,B2,B3,C1,C2,C3	14,11,15,10,5,9,9,3,17	79,102,41,68,73,61,79,75,103	DENND1B
novel_circ_0000163	10	20455783	20492105	-	36322	247	ENSSSCG00000010900;	exon:20455784-20455885,exon:20487027-20487072,exon:20492005-20492105	A1,A2,A3,B1,B3,C1,C3	8,2,7,2,4,3,5	97,98,79,74,67,81,117	DENND1B
novel_circ_0000164	10	20469602	20481282	-	11680	271	ENSSSCG00000010900;	exon:20478715-20478785,exon:20481181-20481282	A1	2	86	DENND1B
novel_circ_0000165	10	20469602	20492105	-	22503	372	ENSSSCG00000010900;	exon:20469603-20469728,exon:20481181-20481282,exon:20487027-20487072,exon:20492005-20492105	A1,A2,A3,B1,B2,B3,C1,C2,C3	16,6,8,10,13,18,10,4,12	85,90,82,65,72,72,66,81,96	DENND1B
novel_circ_0000166	10	20508014	20515923	-	7909	191	ENSSSCG00000010900;	exon:20508015-20508125,exon:20515843-20515923	A3	3	61	DENND1B
novel_circ_0000168	10	22742780	22748221	+	5441	765	ENSSSCG00000024975;	exon:22742781-22742899	B1	2	39	NR5A2
novel_circ_0000170	10	22806070	22812591	+	6521	267	ENSSSCG00000024975;	exon:22806071-22806190,exon:22812444-22812591	A1,A2,A3,B1,B2,B3,C1,C2,C3	7,7,13,4,10,10,10,3,10	65,72,34,28,27,51,28,28,35	NR5A2
novel_circ_0000171	10	23289743	23290003	+	260	260	ENSSSCG00000027314;	exon:23289744-23290003	A1,A2,A3,B1,B2,B3,C1,C3	3,4,7,6,3,3,7,7	2.64378e+23	CAMSAP2
novel_circ_0000173	10	23313238	23321391	+	8153	245	ENSSSCG00000027314;	exon:23313239-23313400,exon:23321308-23321391	A1,A2,A3,B1,B2,B3,C1,C2,C3	6,5,8,4,11,4,7,4,10	5.39489e+26	CAMSAP2
novel_circ_0000174	10	23313238	23333461	+	20223	303	ENSSSCG00000027314;	exon:23313239-23313400	A1	4	538	CAMSAP2
novel_circ_0000175	10	23321307	23334139	+	12832	364	ENSSSCG00000027314;	exon:23321308-23321391,exon:23333320-23333461,exon:23334000-23334139	B1,B2,B3	3,3,2	159162136	CAMSAP2
novel_circ_0000176	10	24014298	24018647	+	4349	468	ENSSSCG00000010915;	exon:24014299-24014401	A2,B3	7,2	27,10	NAV1
novel_circ_0000177	10	24095736	24096716	+	980	296	ENSSSCG00000010915;	exon:24096520-24096716	A2	2	102	NAV1
novel_circ_0000178	10	24129788	24133305	+	3517	405	ENSSSCG00000039843;	exon:24129789-24129895,exon:24130248-24130387,exon:24133146-24133305	A1,A2,A3,B1,B2,B3,C1,C2,C3	16,9,11,9,11,7,14,10,11	69,112,38,81,46,51,84,79,75	IPO9
novel_circ_0000179	10	24129788	24142545	+	12757	333	ENSSSCG00000039843;	exon:24129789-24129895	A1,A2,B1,B3,C1,C3	3,2,2,2,2,7	64,87,73,32,75,69	IPO9
novel_circ_0000180	10	24222011	24222872	+	861	289	ENSSSCG00000034151;	exon:24222012-24222152,exon:24222724-24222872	A3,B3	3,2	252299	RNPEP
novel_circ_0000181	10	24227810	24228653	+	843	352	ENSSSCG00000034151;	exon:24227811-24227927,exon:24228418-24228653	A1	2	517	RNPEP
novel_circ_0000183	10	24750502	24779098	-	28596	317	ENSSSCG00000010928;	exon:24750503-24750661,exon:24778940-24779098	C2	5	198	KDM5B
novel_circ_0000184	10	24757286	24779098	-	21812	297	ENSSSCG00000010928;	exon:24757287-24757425,exon:24778940-24779098	A1,A2,A3,B1,B2,B3,C1,C2,C3	5,4,5,7,8,5,3,5,8	1.90264e+26	KDM5B
novel_circ_0000186	10	24760508	24770435	-	9927	244	ENSSSCG00000010928;	exon:24760509-24760633,exon:24770316-24770435	A2	3	235	KDM5B
novel_circ_0000187	10	24760508	24779098	-	18590	283	ENSSSCG00000010928;	exon:24760509-24760633,exon:24778940-24779098	A1,A2,A3,B1,B2,B3,C1,C2,C3	4,5,7,4,7,8,4,4,5	1.84214e+26	KDM5B
novel_circ_0000189	10	24761061	24779098	-	18037	258	ENSSSCG00000010928;	exon:24778940-24779098	A2,B1	2,2	309201	KDM5B
novel_circ_0000190	10	24761061	24780889	-	19828	301	ENSSSCG00000010928;	exon:24761062-24761243,exon:24780770-24780889	A2	4	379	KDM5B
novel_circ_0000191	10	24768865	24770435	-	1570	314	ENSSSCG00000010928;	exon:24768866-24769060,exon:24770316-24770435	A1,B1,C3	4,2,4	250188253	KDM5B
novel_circ_0000192	10	24768865	24779098	-	10233	353	ENSSSCG00000010928;	exon:24768866-24769060,exon:24778940-24779098	A1,B3	2,3	228166	KDM5B
novel_circ_0000193	10	24768865	24781769	-	12904	472	ENSSSCG00000010928;	exon:24768866-24769060,exon:24770316-24770435	C3	2	292	KDM5B
novel_circ_0000194	10	24770315	24779098	-	8783	278	ENSSSCG00000010928;	exon:24770316-24770435,exon:24778940-24779098	A1,A3,B2,B3,C1,C2,C3	6,6,5,2,2,3,5	2.36172e+20	KDM5B
novel_circ_0000195	10	24770315	24780889	-	10574	239	ENSSSCG00000010928;	exon:24770316-24770435,exon:24780770-24780889	A2	4	340	KDM5B
novel_circ_0000196	10	24770315	24781769	-	11454	278	ENSSSCG00000010928;	exon:24770316-24770435,exon:24781611-24781769	A1,A3,B1,B2,B3,C1	3,2,5,6,4,2	3.21207e+17	KDM5B
novel_circ_0000197	10	24774959	24779098	-	4139	321	ENSSSCG00000010928;	exon:24774960-24775122,exon:24778940-24779098	A1,A2,A3,B1,B3,C3	2,3,3,7,4,4	2.52288e+17	KDM5B
novel_circ_0000198	10	24774959	24781769	-	6810	377	ENSSSCG00000010928;	exon:24780770-24780889,exon:24781611-24781769	A1,B1,B2,B3	4,2,3,4	338213245234	KDM5B
novel_circ_0000199	10	24776755	24779098	-	2343	340	ENSSSCG00000010928;	exon:24776756-24776937,exon:24778940-24779098	A1,A2,C2,C3	2,2,5,7	281289192238	KDM5B
novel_circ_0000200	10	24776755	24781769	-	5014	535	ENSSSCG00000010928;	exon:24778940-24779098,exon:24780770-24780889,exon:24781611-24781769	A2,B2	3,3	370275	KDM5B
novel_circ_0000201	10	24778939	24784588	-	5649	305	ENSSSCG00000010928;	exon:24783202-24783311,exon:24784492-24784588	A2,C2	3,2	332218	KDM5B
novel_circ_0000202	10	24778939	24788445	-	9506	389	ENSSSCG00000010928;	exon:24778940-24779098,exon:24784492-24784588,exon:24788311-24788445	A2,B3	2,4	283239	KDM5B
novel_circ_0000203	10	24778939	24799565	-	20626	236	ENSSSCG00000010928;	exon:24778940-24779098,exon:24799488-24799565	A1,B1	6,3	317266	KDM5B
novel_circ_0000204	10	24781610	24784588	-	2978	364	ENSSSCG00000010928;	exon:24781611-24781769,exon:24783202-24783311,exon:24784492-24784588	A1,A2,A3,B2,B3,C1,C2,C3	7,4,4,4,2,6,3,8	3.44396e+23	KDM5B
novel_circ_0000205	10	24781610	24788445	-	6835	293	ENSSSCG00000010928;	exon:24781611-24781769,exon:24788311-24788445	B1,C3	3,2	213319	KDM5B
novel_circ_0000206	10	24788310	24799565	-	11255	334	ENSSSCG00000010928;	exon:24788311-24788445,exon:24796424-24796546,exon:24799488-24799565	A1,A2,A3,B1,B2,B3,C1,C2,C3	4,8,8,8,3,5,4,2,9	3.98436e+26	KDM5B
novel_circ_0000207	10	24795545	24796546	-	1001	293	ENSSSCG00000010928;	exon:24795546-24795716,exon:24796424-24796546	C2	3	229	KDM5B
novel_circ_0000208	10	24795545	24799565	-	4020	370	ENSSSCG00000010928;	exon:24795546-24795716,exon:24796424-24796546,exon:24799488-24799565	A1,A2,A3,B1,B2,B3,C1,C2,C3	32,24,30,29,26,30,36,14,36	3.53393e+26	KDM5B
novel_circ_0000211	10	24908902	24912841	-	3939	365	ENSSSCG00000010931;	exon:24908903-24909096,exon:24912670-24912841	A1,B3	2,4	743638	-
novel_circ_0000212	10	24910300	24911744	-	1444	374	ENSSSCG00000010931;	exon:24910301-24910488,exon:24911558-24911744	A1,B1,B3,C1,C2,C3	2,6,2,4,3,2	7.18602e+17	-
novel_circ_0000213	10	24910300	24915686	-	5386	425	ENSSSCG00000010931;	exon:24910301-24910488	A1,A3	2,2	883712	-
novel_circ_0000214	10	25205439	25206443	+	1004	283	ENSSSCG00000011171;	exon:25205440-25205605,exon:25206326-25206443	A1,A2,A3,B1,B2,B3,C1,C2,C3	12,8,14,13,11,6,10,13,16	2.85726e+35	CTSV
novel_circ_0000215	10	25375667	25386805	+	11138	251	ENSSSCG00000011168;	exon:25375668-25375823,exon:25386710-25386805	A2,B2,C1,C2,C3	2,3,2,2,3	7,36,25,49,47	ZNF510
novel_circ_0000218	10	25600745	25606516	-	5771	357	ENSSSCG00000035956;	exon:25600746-25600931,exon:25606345-25606516	A1,A3,B1,B2,C1	5,3,5,3,3	1.07183e+17	HABP4
novel_circ_0000220	10	25606344	25617625	-	11281	255	ENSSSCG00000035956;	exon:25606345-25606516,exon:25617542-25617625	A1,A2,A3,B1	3,2,4,5	865762650728	HABP4
novel_circ_0000221	10	25606344	25622685	-	16341	240	ENSSSCG00000035956;	exon:25606345-25606516,exon:25622617-25622685	A3	3	563	HABP4
novel_circ_0000222	10	25606344	25629631	-	23287	563	ENSSSCG00000035956;	exon:25606345-25606516,exon:25622617-25622685,exon:25623167-25623328,exon:25629469-25629631	A1,A2,A3,B1,B2,C1,C2,C3	2,11,5,5,2,10,4,4	7.00681e+23	HABP4
novel_circ_0000223	10	25617541	25629631	-	12090	246	ENSSSCG00000035956;	exon:25617542-25617625,exon:25629469-25629631	B1,B3,C3	3,2,2	8838091185	HABP4
novel_circ_0000224	10	25722506	25727818	+	5312	408	ENSSSCG00000028981;	exon:25722507-25722657,exon:25726521-25726640,exon:25727680-25727818	A1,A2,A3,B3	3,2,3,6	19,12,10,34	ZNF367
novel_circ_0000230	10	25765894	25773920	+	8026	334	ENSSSCG00000039368;	exon:25765895-25765966,exon:25767178-25767246,exon:25772141-25772243,exon:25773828-25773920	A3	4	76	-
novel_circ_0000232	10	26180873	26195694	-	14821	431	ENSSSCG00000010941;	exon:26180874-26180969,exon:26188552-26188697,exon:26189298-26189369,exon:26195575-26195694	A1,A2,A3,B1,B2,C1,C3	6,2,5,4,7,6,3	73,93,60,50,71,63,98	-
novel_circ_0000233	10	26180873	26212816	-	31943	245	ENSSSCG00000010941;	exon:26180874-26180969,exon:26212667-26212816	A2	3	109	-
novel_circ_0000234	10	26180873	26212860	-	31987	434	ENSSSCG00000010941;	exon:26180874-26180969,exon:26188552-26188697	A2,B1,B2,B3,C2,C3	6,6,4,2,3,2	100,73,112,118,112,148	-
novel_circ_0000235	10	26180873	26218089	-	37216	218	ENSSSCG00000010941;	exon:26180874-26180969,exon:26217967-26218089	A1,A2,B2,B3,C1,C2,C3	2,3,5,5,4,4,4	86,100,108,118,82,102,123	-
novel_circ_0000236	10	26188551	26218089	-	29538	268	ENSSSCG00000010941;	exon:26188552-26188697,exon:26217967-26218089	C1,C3	6,3	81127	-
novel_circ_0000237	10	26879611	26890213	+	10602	337	ENSSSCG00000033654;	exon:26879612-26879854,exon:26890119-26890213	B2,C3	3,5	7,8	FANCC
novel_circ_0000239	10	27102611	27103419	-	808	216	ENSSSCG00000010943;	intron:27103303-27103419	B3	2	192	AOPEP
novel_circ_0000241	10	27378644	27408530	-	29886	266	ENSSSCG00000010943;	exon:27408364-27408530	C3	4	15	AOPEP
novel_circ_0000242	10	27671743	27672888	-	1145	324	ENSSSCG00000010948;	exon:27672664-27672888	B1,B2,B3	4,2,4	307542435773	CTSL
novel_circ_0000243	10	27672663	27672888	-	225	225	ENSSSCG00000010948;	exon:27672664-27672888	C3	4	6148	CTSL
novel_circ_0000244	10	27736836	27748327	-	11491	361	ENSSSCG00000010949;	exon:27736837-27736975	A2,B1,B2	2,2,2	36,23,32	DAPK1
novel_circ_0000245	10	29028958	29035802	+	6844	260	ENSSSCG00000010952;	exon:29033187-29033244,exon:29035699-29035802	B1,B3,C1	5,4,4	71,124,86	TUT7
novel_circ_0000246	10	29037749	29038934	+	1185	368	ENSSSCG00000010952;	exon:29037750-29037863,exon:29038039-29038116,exon:29038757-29038934	A1,A2,A3,B1,B2,B3,C1,C2,C3	108,121,101,101,100,56,103,74,96	101,77,53,67,76,75,59,58,97	TUT7
novel_circ_0000247	10	29037749	29039234	+	1485	319	ENSSSCG00000010952;	intron:29037750-29037863,intron:29038039-29038116,intron:29039106-29039234	A2,B1,C2	3,2,4	38,40,28	TUT7
novel_circ_0000248	10	29045534	29045857	+	323	323	ENSSSCG00000010952;	exon:29045535-29045857	C2	2	91	TUT7
novel_circ_0000249	10	29203363	29210164	+	6801	213	ENSSSCG00000010955;	exon:29210051-29210164	B1,C1,C3	5,5,2	324437546	GOLM1
novel_circ_0000250	10	29223950	29236070	-	12120	179	ENSSSCG00000010956;	exon:29223951-29224031,exon:29235972-29236070	C3	3	129	NAA35
novel_circ_0000251	10	29227446	29235132	-	7686	301	ENSSSCG00000010956;	exon:29227447-29227569	B2	2	120	NAA35
novel_circ_0000252	10	29228247	29230143	-	1896	344	ENSSSCG00000010956;	exon:29228248-29228388,exon:29229120-29229187,exon:29230007-29230143	A1,A3,B1,C1	2,5,5,4	111,73,75,75	NAA35
novel_circ_0000253	10	29300931	29304243	-	3312	356	ENSSSCG00000010956;	exon:29300932-29301099,exon:29303268-29303342,exon:29304129-29304243	B3	3	102	NAA35
novel_circ_0000255	10	31034728	31051812	+	17084	528	ENSSSCG00000021571;	exon:31051669-31051812	B2	3	35	KIF27
novel_circ_0000256	10	31044472	31051812	+	7340	344	ENSSSCG00000021571;	exon:31044473-31044673,exon:31051669-31051812	A1,C3	4,2	22,61	KIF27
novel_circ_0000262	10	31295416	31297552	+	2136	267	ENSSSCG00000021005;	exon:31295417-31295568,exon:31297437-31297552	A3,B2,C2,C3	3,4,2,2	299374280390	UBQLN1
novel_circ_0000263	10	31295416	31308910	+	13494	294	ENSSSCG00000021005;	exon:31295417-31295568,exon:31308768-31308910	A1,A2	3,3	391426	UBQLN1
novel_circ_0000264	10	31295416	31315701	+	20285	329	ENSSSCG00000021005;	exon:31295417-31295568,exon:31315524-31315701	B1,C3	3,2	336530	UBQLN1
novel_circ_0000265	10	31303099	31308910	+	5811	301	ENSSSCG00000021005;	exon:31303100-31303258,exon:31308768-31308910	A2,B1,B3,C1	2,2,2,2	499285331359	UBQLN1
novel_circ_0000267	10	32569927	32576571	-	6644	224	ENSSSCG00000021761;	exon:32576447-32576571	A1,A2,A3,B1,B2,B3,C1,C2,C3	23,19,23,16,21,16,11,21,17	4.03353e+26	UBAP1
novel_circ_0000268	10	32569927	32588655	-	18728	264	ENSSSCG00000021761;	exon:32576447-32576571,exon:32588615-32588655	A1,A2,A3,B1,B2,B3,C1,C2,C3	21,28,13,15,29,9,21,15,11	4.11361e+26	UBAP1
novel_circ_0000269	10	32800583	32819154	+	18571	327	ENSSSCG00000010987;	exon:32800584-32800723,exon:32817449-32817526,exon:32819044-32819154	A1,A2,A3,B1,B2,B3,C1,C2,C3	29,10,18,21,25,31,24,18,11	1.51151e+26	UBAP2
novel_circ_0000270	10	32800583	32824801	+	24218	480	ENSSSCG00000010987;	exon:32800584-32800723,exon:32817449-32817526,exon:32819044-32819154,exon:32824648-32824801	C3	3	138	UBAP2
novel_circ_0000271	10	32800583	32827084	+	26501	557	ENSSSCG00000010987;	exon:32800584-32800723,exon:32817449-32817526,exon:32819044-32819154,exon:32824648-32824801,exon:32827007-32827084	A1,A2,A3,B1,B2,B3,C1,C2,C3	75,33,34,68,84,83,43,39,75	132,180,96,109,117,81,112,117,111	UBAP2
novel_circ_0000272	10	32817420	32824801	+	7381	369	ENSSSCG00000010987;	intron:32817421-32817526,intron:32819044-32819154	A2,A3	3,2	107,76	UBAP2
novel_circ_0000274	10	32817448	32824801	+	7353	341	ENSSSCG00000010987;	exon:32817449-32817526,exon:32819044-32819154,exon:32824648-32824801	A1,A2,A3,B1,B2,B3,C1,C2,C3	19,23,19,26,23,18,13,21,29	1.83211e+26	UBAP2
novel_circ_0000275	10	32817448	32827084	+	9636	418	ENSSSCG00000010987;	exon:32817449-32817526,exon:32819044-32819154,exon:32824648-32824801,exon:32827007-32827084	A1,A2,A3,B1,B2,B3,C1,C2,C3	20,21,12,13,12,20,12,9,12	1.63215e+26	UBAP2
novel_circ_0000279	10	32840621	32843863	+	3242	516	ENSSSCG00000010987;	exon:32840622-32840676,exon:32840984-32841132,exon:32841339-32841549,exon:32843760-32843863	A1,A2,A3,B1,B2,B3,C1,C2,C3	5,13,10,14,8,4,8,9,14	118,148,76,85,102,71,102,108,97	UBAP2
novel_circ_0000284	10	32843759	32859397	+	15638	451	ENSSSCG00000010987;	exon:32843760-32843863,exon:32850884-32850981,exon:32855276-32855343	C2	2	106	UBAP2
novel_circ_0000285	10	32850883	32859397	+	8514	303	ENSSSCG00000010987;	exon:32850884-32850936,exon:32855276-32855343,exon:32859214-32859397	A1,A2,B1,B2,B3,C2,C3	6,4,3,9,7,3,4	136,184,74,95,82,106,102	UBAP2
novel_circ_0000287	10	32855275	32862936	+	7661	464	ENSSSCG00000010987;	exon:32855276-32855343,exon:32859214-32859397,exon:32862723-32862936	A3,B1,B2	4,3,4	66,82,87	UBAP2
novel_circ_0000290	10	32859213	32870103	+	10890	397	ENSSSCG00000010987;	exon:32859214-32859397	A1,A2,A3	3,3,3	81,121,48	UBAP2
novel_circ_0000291	10	32862722	32870103	+	7381	313	ENSSSCG00000010987;	exon:32869890-32870103	C1,C3	2,4	59,66	UBAP2
novel_circ_0000294	10	33141972	33143114	-	1142	304	ENSSSCG00000010994;	exon:33141973-33142046,exon:33142884-33143114	A1,A2,B1,C3	2,2,3,7	79,74,64,87	NFX1
novel_circ_0000297	10	33167906	33173745	-	5839	288	ENSSSCG00000010994;	exon:33167907-33168124	B1,B2,B3,C1,C3	4,3,2,4,3	52,58,60,77,80	NFX1
novel_circ_0000298	10	33215423	33224328	-	8905	385	ENSSSCG00000010995;	exon:33215424-33215536,exon:33218773-33218881,exon:33224034-33224105,exon:33224235-33224328	C2	3	1016	CHMP5
novel_circ_0000299	10	33229550	33231237	+	1687	211	ENSSSCG00000010996;	exon:33229551-33229679,exon:33231155-33231237	B1	3	591	BAG1
novel_circ_0000300	10	33229550	33237248	+	7698	431	ENSSSCG00000010996;	exon:33229551-33229679,exon:33231155-33231237,exon:33234178-33234291,exon:33237141-33237248	A1,A3,B1,B3,C1,C2	2,8,4,4,10,7	8.28528e+17	BAG1
novel_circ_0000302	10	33404036	33423785	+	19749	363	ENSSSCG00000010999;	exon:33404037-33404247,exon:33423633-33423785	B2	3	992	SMU1
novel_circ_0000303	10	33407787	33423785	+	15998	263	ENSSSCG00000010999;	exon:33407788-33407898,exon:33423633-33423785	A3	2	951	SMU1
novel_circ_0000304	10	33421629	33423785	+	2156	320	ENSSSCG00000010999;	exon:33421630-33421797,exon:33423633-33423785	B1,C1	2,2	826786	SMU1
novel_circ_0000305	10	33478498	33484011	+	5513	326	ENSSSCG00000011001;	exon:33483785-33484011	B2,C2	5,2	391396	APTX
novel_circ_0000306	10	33610153	33613235	+	3082	313	n/a	intergenic_region:33610154-33610255,intergenic_region:33612562-33612612,intergenic_region:33613074-33613235	A2,C3	3,2	2,11	--
novel_circ_0000309	10	33915662	33917306	+	1644	284	ENSSSCG00000030408;	exon:33915663-33915798,exon:33917158-33917306	B3	2	126	DDX58
novel_circ_0000310	10	33920064	33923221	+	3157	261	ENSSSCG00000030408;	exon:33920065-33920155,exon:33923051-33923221	A1,B1	2,3	226,82	DDX58
novel_circ_0000312	10	38401531	38406317	+	4786	348	ENSSSCG00000011010;	exon:38401532-38401627,exon:38402233-38402297,exon:38404245-38404317,exon:38406201-38406317	A1,A2	2,3	102103	C9orf72
novel_circ_0000317	10	39159519	39160458	-	939	488	ENSSSCG00000029783;	exon:39159520-39159854,exon:39160305-39160458	B1	2	145	MKX
novel_circ_0000319	10	39984145	39991160	+	7015	334	ENSSSCG00000011013;	exon:39984146-39984252,exon:39990396-39990511,exon:39991048-39991160	A1,A3,B2,B3,C3	2,9,3,3,3	574446472452591	WAC
novel_circ_0000320	10	39984145	39996009	+	11864	530	ENSSSCG00000011013;	exon:39984146-39984252,exon:39990396-39990511	A2,C1,C3	2,3,5	387310520	WAC
novel_circ_0000321	10	40008567	40010236	+	1669	222	ENSSSCG00000011013;	exon:40010114-40010236	B3	3	456	WAC
novel_circ_0000322	10	40015292	40018911	+	3619	432	ENSSSCG00000011013;	exon:40015293-40015411,exon:40016869-40017055,exon:40018784-40018911	A2	7	426	WAC
novel_circ_0000323	10	40722672	40723576	-	904	361	ENSSSCG00000020705;	exon:40723315-40723576	A1,A2,A3,B1,B2,C1,C2	4,8,7,6,4,8,3	3.1432e+20	MAP3K8
novel_circ_0000324	10	40771582	40774047	+	2465	397	ENSSSCG00000011018;	exon:40771583-40771755,exon:40773823-40774047	A3,C2	2,2	99133	MTPAP
novel_circ_0000325	10	40773818	40779764	+	5946	311	ENSSSCG00000011018;	intron:40779553-40779764	A2,C3	2,2	116160	MTPAP
novel_circ_0000327	10	41724284	41730537	-	6253	327	ENSSSCG00000011023;	intron:41724285-41724376,intron:41725096-41725155,intron:41730361-41730537	B1,B2	2,4	10,9	ZNF438
novel_circ_0000328	10	42061872	42079536	+	17664	349	n/a	intergenic_region:42061873-42061914,intergenic_region:42063502-42063671,intergenic_region:42079398-42079536	A1,A2,A3,B1,B2,B3,C1,C2,C3	72,51,63,89,68,64,69,73,112	69,63,60,66,57,60,54,43,78	--
novel_circ_0000334	10	42063515	42079536	+	16021	603	n/a	intergenic_region:42063516-42063671,intergenic_region:42069631-42069763,intergenic_region:42074508-42074602,intergenic_region:42077538-42077621,intergenic_region:42079398-42079536	A1,A2,A3,B1,B2,B3,C1,C2,C3	108,107,107,110,131,116,117,75,157	102,92,78,106,82,85,95,65,104	--
novel_circ_0000335	10	42063515	42147610	+	84095	494	n/a	intergenic_region:42063516-42063671,intergenic_region:42079398-42079536,intergenic_region:42147410-42147610	A1,A2,A3,B1,B2,B3,C1,C2,C3	45,42,35,29,55,45,27,23,42	111,128,76,95,67,72,94,62,93	--
novel_circ_0000338	10	42063541	42079536	+	15995	268	n/a	intergenic_region:42063542-42063671,intergenic_region:42079398-42079536	A2	2	114	--
novel_circ_0000339	10	42063615	42079536	+	15921	288	n/a	intergenic_region:42063616-42063671,intergenic_region:42074508-42074602,intergenic_region:42079398-42079536	A1,A2,A3,B1,B2,C1,C2,C3	9,13,11,7,5,12,6,7	1.53128e+23	--
novel_circ_0000343	10	42147409	42147610	+	201	201	ENSSSCG00000011025;	exon:42147410-42147610	C2	2	79	ZEB1
novel_circ_0000344	10	42147409	42185876	+	38467	362	ENSSSCG00000011025;	exon:42185715-42185876	A1,C2,C3	4,4,3	110,79,114	ZEB1
novel_circ_0000346	10	42192451	42194913	+	2462	308	ENSSSCG00000011025;	exon:42192452-42192654,exon:42194808-42194913	A1,A2,A3,B1,B2,B3,C1,C2,C3	12,22,20,11,26,17,7,18,11	18,53,40,25,20,26,27,31,52	ZEB1
novel_circ_0000347	10	42408087	42430933	-	22846	163	n/a	intergenic_region:42408088-42408150	C3	3	0	--
novel_circ_0000348	10	42468076	42473711	-	5635	302	ENSSSCG00000011026;	exon:42468077-42468179,exon:42471090-42471188,exon:42473610-42473711	A2,B2	2,3	141178	ARHGAP12
novel_circ_0000349	10	42468076	42479927	-	11851	383	ENSSSCG00000011026;	exon:42468077-42468179,exon:42471090-42471188,exon:42473610-42473711,exon:42479846-42479927	A2,A3,B1,B2,B3,C1,C2,C3	6,9,8,18,6,8,13,6	118,80,111,115,107,93,115,138	ARHGAP12
novel_circ_0000350	10	42468076	42490463	-	22387	444	ENSSSCG00000011026;	exon:42468077-42468179,exon:42471090-42471188,exon:42473610-42473711,exon:42479846-42479927,exon:42490402-42490463	A1,A2,A3,B1,B2,B3,C1,C2,C3	1.33112e+26	71,85,51,57,75,66,56,75,97	ARHGAP12
novel_circ_0000355	10	42501578	42510787	-	9209	346	ENSSSCG00000011026;	exon:42501579-42501704,exon:42509363-42509443,exon:42510647-42510787	A2,B1	5,7	54,27	ARHGAP12
novel_circ_0000356	10	42552537	42555555	-	3018	138	ENSSSCG00000011026;	exon:42555517-42555555	A1,A2,A3,B1,B2,B3,C1,C2,C3	20,10,14,24,25,33,14,11,16	85,90,56,65,72,69,93,76,108	ARHGAP12
novel_circ_0000357	10	42646860	42647382	-	522	348	ENSSSCG00000011027;	exon:42646861-42646965,exon:42647139-42647382	A1,A2,A3,B1,B3	5,4,5,6,6	1.82516e+18	KIF5B
novel_circ_0000358	10	42649417	42651316	-	1899	219	ENSSSCG00000011027;	exon:42649418-42649519,exon:42651199-42651316	A1	3	1806	KIF5B
novel_circ_0000359	10	42665294	42667608	-	2314	443	ENSSSCG00000011027;	exon:42665295-42665488,exon:42667058-42667203,exon:42667504-42667608	A1,B1	2,3	1646843	KIF5B
novel_circ_0000360	10	42669133	42669632	-	499	267	ENSSSCG00000011027;	exon:42669134-42669258,exon:42669404-42669491,exon:42669577-42669632	B3	3	1176	KIF5B
novel_circ_0000361	10	42669133	42683667	-	14534	372	ENSSSCG00000011027;	exon:42669134-42669258,exon:42669404-42669491,exon:42672354-42672427,exon:42683580-42683667	C1,C2	2,4	740718	KIF5B
novel_circ_0000362	10	42848718	42866726	-	18008	512	ENSSSCG00000011028;	exon:42848719-42849071	A2	3	163	EPC1
novel_circ_0000363	10	43442081	43453197	-	11116	429	ENSSSCG00000021309;	exon:43442082-43442211,exon:43448481-43448564,exon:43449038-43449107,exon:43450560-43450631,exon:43453121-43453197	B1	2	61	TRDMT1
novel_circ_0000364	10	43443983	43446589	-	2606	401	ENSSSCG00000021309;	exon:43443984-43444041,exon:43446246-43446589	A1,A2,A3,B1,B2,B3,C1,C3	14,9,8,7,5,4,8,3	70,53,40,26,67,60,32,62	TRDMT1
novel_circ_0000366	10	43448480	43453197	-	4717	365	ENSSSCG00000021309;	exon:43448481-43448564,exon:43449038-43449107,exon:43449888-43449953,exon:43450560-43450631,exon:43453121-43453197	A2,A3,B2,B3,C1,C3	5,2,8,4,4,6	88,66,68,124,50,81	TRDMT1
novel_circ_0000367	10	43523155	43523881	+	726	264	ENSSSCG00000011033;	exon:43523156-43523376,exon:43523838-43523881	A1,A3,B2,B3,C3	2,3,4,2,3	2.29011e+24	VIM
novel_circ_0000368	10	43523155	43524659	+	1504	349	ENSSSCG00000011033;	exon:43523156-43523376,exon:43523838-43523881,exon:43524574-43524659	A1,A2,A3,B2,B3,C2,C3	2,3,7,4,2,5,9	2.24852e+34	VIM
novel_circ_0000370	10	43903312	43918659	-	15347	217	ENSSSCG00000038007;	exon:43903313-43903412,exon:43918542-43918659	A2,B3,C2	4,4,2	552383242	HACD1
novel_circ_0000373	10	43994554	43996556	+	2002	287	ENSSSCG00000011036;	exon:43994555-43994747,exon:43996462-43996556	A1,A3,B1,B2,C1,C2,C3	2,6,2,3,3,5,4	65,74,78,111,110,93,99	STAM
novel_circ_0000376	10	44928913	44935556	-	6643	344	ENSSSCG00000011041;	exon:44928914-44928995,exon:44934036-44934189,exon:44935447-44935556	A1,A2,A3,B2,C1,C2,C3	4,3,8,4,4,5,5	74,55,34,73,66,55,73	NSUN6
novel_circ_0000378	10	44934035	44935556	-	1521	263	ENSSSCG00000011041;	exon:44934036-44934189,exon:44935447-44935556	C1	3	55	NSUN6
novel_circ_0000382	10	45130707	45142435	+	11728	518	ENSSSCG00000011042;	exon:45130708-45130828,exon:45139215-45139333,exon:45139465-45139548,exon:45141954-45142036,exon:45142321-45142435	A1,A2,A3,B1,B2,B3,C1,C2,C3	6,4,8,2,6,3,2,2,12	2.0262e+35	RSU1
novel_circ_0000384	10	45139214	45142435	+	3221	315	ENSSSCG00000011042;	exon:45139215-45139333,exon:45141954-45142036,exon:45142321-45142435	A3,B1,C1,C2,C3	4,4,6,2,2	1.43912e+18	RSU1
novel_circ_0000386	10	45376472	45399010	-	22538	476	ENSSSCG00000022953;	exon:45376473-45376613,exon:45383494-45383564,exon:45398745-45399010	C1,C3	2,3	76126	PTER
novel_circ_0000387	10	45992308	46002543	+	10235	305	ENSSSCG00000011045;	exon:45992309-45992388,exon:45996068-45996128,exon:46001235-46001286,exon:46002429-46002543	B1,B2,C3	5,3,2	145204178	MINDY3
novel_circ_0000388	10	45992308	46006364	+	14056	630	ENSSSCG00000011045;	exon:45992309-45992388,exon:45996068-45996128,exon:45997830-45998003,exon:46001235-46001286,exon:46002429-46002543,exon:46005326-46005399,exon:46006285-46006364	A1,A2,A3,B1,B2,B3,C1,C2,C3	21,9,14,20,18,20,17,16,20	1.77129e+26	MINDY3
novel_circ_0000390	10	45992308	46027671	+	35363	442	ENSSSCG00000011045;	exon:45992309-45992388,exon:45996068-45996128,exon:46005326-46005399,exon:46006285-46006364,exon:46022283-46022353,exon:46027591-46027671	A1,A2,A3,B1,B2,B3,C1,C2,C3	22,13,28,21,43,16,19,20,41	148,118,114,99,118,113,145,114,141	MINDY3
novel_circ_0000393	10	46002428	46047270	+	44842	260	ENSSSCG00000011045;	exon:46002429-46002543,exon:46005326-46005399,exon:46047198-46047270	A1,B2,B3,C1,C2,C3	2,3,8,3,2,4	1.57158e+17	MINDY3
novel_circ_0000395	10	46180685	46196391	+	15706	300	ENSSSCG00000011046;	exon:46180686-46180742,exon:46183182-46183234	A1,A3	4,2	862572	ITGA8
novel_circ_0000397	10	46240170	46246214	+	6044	240	ENSSSCG00000011046;	exon:46240171-46240318,exon:46246122-46246214	C1	5	156	ITGA8
novel_circ_0000398	10	46240170	46251083	+	10913	319	ENSSSCG00000011046;	exon:46240171-46240318,exon:46246122-46246214,exon:46251004-46251083	A1,A2,A3,B1,C1,C3	4,5,12,4,4,4	6.59742e+17	ITGA8
novel_circ_0000402	10	46256459	46270179	+	13720	344	ENSSSCG00000011046;	exon:46256460-46256540,exon:46267135-46267240,exon:46270021-46270179	A2,B1,B2,B3,C3	5,2,2,4,2	706226354312248	ITGA8
novel_circ_0000404	10	46282530	46290416	+	7886	230	ENSSSCG00000011046;	exon:46282531-46282659,exon:46290315-46290416	B1,C1	3,3	231171	ITGA8
novel_circ_0000405	10	46475197	46489651	+	14454	168	ENSSSCG00000011047;	intron:46475198-46475271,intron:46489557-46489651	B2,C2	4,3	16,17	FAM171A1
novel_circ_0000406	10	46538291	46548424	+	10133	320	ENSSSCG00000011047;	exon:46538292-46538519,exon:46548332-46548424	A1,A3,B2,C1,C3	3,5,6,3,5	136122141171185	FAM171A1
novel_circ_0000407	10	46538291	46569174	+	30883	276	ENSSSCG00000011047;	exon:46568998-46569174	A1,C2	2,4	119136	FAM171A1
novel_circ_0000408	10	46680800	46693161	+	12361	306	ENSSSCG00000026499;	exon:46680801-46680936,exon:46692991-46693161	A2	2	84	NMT2
novel_circ_0000409	10	46680800	46694813	+	14013	414	ENSSSCG00000026499;	exon:46680801-46680936,exon:46692991-46693161,exon:46694705-46694813	A2,A3,B2,C3	3,3,4,2	100,80,82,53	NMT2
novel_circ_0000410	10	46680800	46706608	+	25808	270	ENSSSCG00000026499;	exon:46706438-46706608	A1,A2,B1,C3	2,2,4,3	93,81,71,57	NMT2
novel_circ_0000411	10	46706437	46717523	+	11086	237	ENSSSCG00000026499;	exon:46717386-46717523	A1,A3,B1,B2,C1	3,2,3,3,2	47,38,42,34,38	NMT2
novel_circ_0000415	10	47978583	47992746	+	14163	356	ENSSSCG00000011056;	exon:47978584-47978660,exon:47985009-47985147,exon:47992605-47992746	A1,B2,B3,C1	4,4,2,2	197184179217	FRMD4A
novel_circ_0000416	10	48039239	48043296	-	4057	466	ENSSSCG00000011056;	intron:48039240-48039597,intron:48043188-48043296	A1	2	5	FRMD4A
novel_circ_0000417	10	48101947	48110019	-	8072	295	ENSSSCG00000026354;	exon:48101948-48102061,exon:48106412-48106516,exon:48109942-48110019	B1,B3	4,4	176323	-
novel_circ_0000418	10	48206020	48209078	+	3058	222	ENSSSCG00000032984;	exon:48208956-48209078	A2,C1,C2,C3	4,2,6,2	78,43,32,34	-
novel_circ_0000419	10	48206020	48213577	+	7557	568	ENSSSCG00000032984;	exon:48206021-48206323	A1,A2,B3	2,5,3	55,84,26	-
novel_circ_0000420	10	48206020	48225744	+	19724	325	ENSSSCG00000032984;	exon:48225519-48225744	A1,A2,A3,B2,B3,C2	9,5,6,3,3,5	54,79,33,32,25,30	-
novel_circ_0000421	10	48213311	48213577	+	266	266	ENSSSCG00000032984;	exon:48213312-48213577	A1,B2,C2	4,2,2	71,42,50	-
novel_circ_0000422	10	48501103	48505841	-	4738	217	ENSSSCG00000035059;	exon:48501104-48501204,exon:48505725-48505841	C2	2	9	MCM10
novel_circ_0000423	10	48532137	48547790	-	15653	317	ENSSSCG00000023247;	exon:48532138-48532296,exon:48547632-48547790	A3	3	3462	OPTN
novel_circ_0000424	10	48532137	48550130	-	17993	401	ENSSSCG00000023247;	exon:48549518-48549611,exon:48549981-48550130	C3	3	3705	OPTN
novel_circ_0000425	10	48532137	48562529	-	30392	293	ENSSSCG00000023247;	exon:48532138-48532296,exon:48562395-48562529	A1,A2,A3,B1,B2,B3,C1,C2,C3	14,8,6,8,6,4,9,2,4	3.50335e+35	OPTN
novel_circ_0000427	10	48538969	48562529	-	23560	519	ENSSSCG00000023247;	exon:48538970-48539052,exon:48540912-48541042,exon:48553555-48553657,exon:48560255-48560325,exon:48562395-48562529	A1,A2,A3,B1,B2,B3,C1,C2,C3	2,7,2,2,4,6,3,6,6	3.53534e+35	OPTN
novel_circ_0000428	10	48540911	48551873	-	10962	246	ENSSSCG00000023247;	exon:48540912-48541042	A1,A3,B2,C2	2,3,2,2	3253256428621760	OPTN
novel_circ_0000429	10	48547631	48553657	-	6026	354	ENSSSCG00000023247;	exon:48547632-48547790,exon:48549518-48549611	A2	4	3923	OPTN
novel_circ_0000430	10	48547631	48562529	-	14898	293	ENSSSCG00000023247;	exon:48547632-48547790,exon:48562395-48562529	B3	3	3918	OPTN
novel_circ_0000431	10	48549517	48551873	-	2356	364	ENSSSCG00000023247;	exon:48549981-48550130,exon:48551758-48551873	A2	3	3499	OPTN
novel_circ_0000434	10	48566476	48573940	-	7464	250	ENSSSCG00000023247;	exon:48566477-48566550	B2	3	3183	OPTN
novel_circ_0000435	10	48702208	48703265	-	1057	508	ENSSSCG00000011068;	exon:48702209-48702426,exon:48702975-48703265	A1,A2,C3	4,3,3	37,63,71	-
novel_circ_0000438	10	48707017	48713706	-	6689	335	ENSSSCG00000011068;	exon:48707018-48707147,exon:48708362-48708474,exon:48713613-48713706	A2	3	69	-
novel_circ_0000439	10	48713612	48719980	-	6368	1120	ENSSSCG00000011068;	exon:48713613-48713706,exon:48714376-48714446	B2	2	55	-
novel_circ_0000440	10	48725366	48735750	-	10384	241	ENSSSCG00000011068;	exon:48735609-48735750	A3	4	16	-
novel_circ_0000441	10	48735608	48739057	-	3449	342	ENSSSCG00000011068;	exon:48735609-48735750,exon:48736549-48736582,exon:48738890-48739057	B1,B2,B3	6,5,3	29,44,36	-
novel_circ_0000445	10	48811920	48819897	-	7977	356	ENSSSCG00000011066;	exon:48811921-48812055,exon:48813620-48813706,exon:48814362-48814435	B3,C1	2,3	14511020	YME1L1
novel_circ_0000446	10	48813619	48814949	-	1330	286	ENSSSCG00000011066;	exon:48813620-48813706,exon:48814362-48814435,exon:48814823-48814949	A3	4	1417	YME1L1
novel_circ_0000447	10	48814822	48820979	-	6157	472	ENSSSCG00000011066;	exon:48814823-48814949,exon:48815859-48816010,exon:48819835-48819897,exon:48820847-48820979	A1,A2,A3,B1,B2,B3,C1,C2,C3	10,11,8,10,10,3,7,9,10	1.72014e+33	YME1L1
novel_circ_0000448	10	48814822	48824559	-	9737	369	ENSSSCG00000011066;	exon:48814823-48814949,exon:48822120-48822272,exon:48824469-48824559	A2,B1,C1,C2,C3	4,5,2,2,2	1.09967e+16	YME1L1
novel_circ_0000450	10	48815858	48817035	-	1177	307	ENSSSCG00000011066;	exon:48815859-48816010,exon:48816880-48817035	B1,C1	2,3	756863	YME1L1
novel_circ_0000453	10	48816879	48820979	-	4100	462	ENSSSCG00000011066;	exon:48816880-48817035,exon:48818275-48818387,exon:48819835-48819897,exon:48820847-48820979	C3	2	1505	YME1L1
novel_circ_0000454	10	48816879	48822272	-	5393	420	ENSSSCG00000011066;	exon:48816880-48817035,exon:48818275-48818387,exon:48822120-48822272	B1,B2	2,3	6831138	YME1L1
novel_circ_0000455	10	48818274	48824559	-	6285	190	ENSSSCG00000011066;	exon:48824469-48824559	A1	3	943	YME1L1
novel_circ_0000456	10	48819834	48824559	-	4725	153	ENSSSCG00000011066;	exon:48819835-48819897,exon:48824469-48824559	A1,B1,B2,B3,C1,C2,C3	4,5,7,4,2,5,3	1.03356e+22	YME1L1
novel_circ_0000458	10	48819834	48849331	-	29497	326	ENSSSCG00000011066;	exon:48819835-48819897,exon:48820847-48820979,exon:48849200-48849331	C3	3	2062	YME1L1
novel_circ_0000459	10	48820846	48824559	-	3713	375	ENSSSCG00000011066;	exon:48820847-48820979,exon:48822120-48822272,exon:48824469-48824559	A1,A2,A3,B1,B2,B3,C1,C2,C3	18,23,17,16,21,13,16,17,17	1.23011e+31	YME1L1
novel_circ_0000460	10	48820846	48827379	-	6533	367	ENSSSCG00000011066;	exon:48820847-48820979,exon:48822120-48822272	C3	7	1445	YME1L1
novel_circ_0000461	10	48865249	48869700	+	4451	311	ENSSSCG00000011065;	exon:48865250-48865422	C2	3	3	MASTL
novel_circ_0000462	10	48869558	48873577	+	4019	356	ENSSSCG00000011065;	exon:48869559-48869700,exon:48873272-48873385,exon:48873476-48873577	A1	4	3	MASTL
novel_circ_0000463	10	48869561	48873577	+	4016	240	ENSSSCG00000011065;	exon:48873476-48873577	A2	3	8	MASTL
novel_circ_0000464	10	48892861	48895843	-	2982	353	ENSSSCG00000011064;	exon:48892862-48892971,exon:48893312-48893356,exon:48895644-48895843	B2	3	9	-
novel_circ_0000465	10	48904199	48907143	-	2944	335	ENSSSCG00000011064;	exon:48904200-48904400,exon:48907009-48907143	A1	3	22	-
novel_circ_0000467	10	48911447	48916899	-	5452	235	ENSSSCG00000011064;	exon:48911448-48911562,exon:48916779-48916899	A2,B3,C1,C2	3,3,4,2	77,95,73,69	-
novel_circ_0000468	10	49096487	49099829	-	3342	365	ENSSSCG00000011061;	intron:49096488-49096601,intron:49096701-49096812,intron:49099689-49099829	B2,C2,C3	2,4,3	67,36,65	PDSS1
novel_circ_0000469	10	49096487	49099914	-	3427	339	ENSSSCG00000011061;	intron:49096488-49096601,intron:49099689-49099914	A3,B3	2,3	23,29	PDSS1
novel_circ_0000470	10	49096491	49099829	-	3338	351	ENSSSCG00000011061;	exon:49096701-49096812,exon:49099689-49099829	B1	2	54	PDSS1
novel_circ_0000472	10	50381460	50386113	+	4653	290	ENSSSCG00000028135;	exon:50381461-50381567,exon:50385930-50386113	A2,B2	4,8	8361112	PRTFDC1
novel_circ_0000474	10	50624807	50640498	+	15691	2064	ENSSSCG00000011074;	exon:50624808-50624900,exon:50628153-50628231	A2,A3,B2,B3,C1,C2,C3	7,2,6,2,5,3,3	127,67,73,60,117,89,90	ARHGAP21
novel_circ_0000475	10	50648676	50649078	+	402	261	ENSSSCG00000011074;	exon:50648677-50648835	B1,B2,B3,C1,C2,C3	3,3,2,3,7,2	35,31,30,56,55,48	ARHGAP21
novel_circ_0000476	10	50657247	50665836	+	8589	189	ENSSSCG00000011074;	exon:50665747-50665836	C2,C3	3,2	91,90	ARHGAP21
novel_circ_0000477	10	50663343	50664576	+	1233	376	ENSSSCG00000011074;	exon:50663344-50663486,exon:50664243-50664398,exon:50664498-50664576	A1,A2,A3,B2,B3,C3	6,4,2,3,2,4	40,96,30,54,45,81	ARHGAP21
novel_circ_0000478	10	50663343	50665836	+	2493	189	ENSSSCG00000011074;	exon:50665747-50665836	A1,A2,A3,B1,B2,B3,C1	3,4,5,6,4,4,3	78,158,56,95,80,63,99	ARHGAP21
novel_circ_0000479	10	50665746	50667813	+	2067	215	ENSSSCG00000011074;	exon:50665747-50665836,exon:50667688-50667813	B3,C2	2,2	42,65	ARHGAP21
novel_circ_0000480	10	52338385	52355962	+	17577	346	ENSSSCG00000011079;	exon:52338386-52338483,exon:52340104-52340200,exon:52355810-52355962	A1,A2,A3,B1,B2,B3,C2,C3	2,5,3,4,4,7,6,3	5.87493e+23	PIP4K2A
novel_circ_0000484	10	53089611	53104147	-	14536	368	ENSSSCG00000011085;	exon:53089612-53089684,exon:53091041-53091158,exon:53103969-53104147	A1,A2,A3,B1,B2,B3,C1,C2,C3	6,8,2,9,13,6,7,3,10	84,75,69,37,54,67,42,34,84	MLLT10
novel_circ_0000495	10	53144968	53149101	-	4133	586	ENSSSCG00000011085;	exon:53144969-53145302,exon:53148849-53149101	A1,A2,B1,C2	3,2,2,4	176159121127	MLLT10
novel_circ_0000496	10	53144968	53169782	-	24814	485	ENSSSCG00000011085;	exon:53144969-53145106,exon:53148849-53149101,exon:53169687-53169782	A1,A2,A3,B1,B2,B3,C1,C2,C3	7,4,7,7,8,2,2,5,8	1.97199e+26	MLLT10
novel_circ_0000498	10	53144968	53202893	-	57925	625	ENSSSCG00000011085;	exon:53144969-53145302,exon:53197803-53197898,exon:53200075-53200168,exon:53202790-53202893	A1,A2,A3,B1,B2,B3,C1,C2,C3	7,2,10,4,9,7,4,6,13	133,139,136,89,113,107,89,114,183	MLLT10
novel_circ_0000503	10	53169686	53200168	-	30482	284	ENSSSCG00000011085;	exon:53169687-53169782,exon:53197803-53197898,exon:53200075-53200168	A2,A3,B1,B2,B3,C1	2,6,5,5,3,5	2.67229e+17	MLLT10
novel_circ_0000504	10	53169686	53202893	-	33207	387	ENSSSCG00000011085;	exon:53169687-53169782,exon:53197803-53197898,exon:53200075-53200168,exon:53202790-53202893	A1,A2,A3,B1,B2,B3,C1,C2,C3	75,71,56,48,54,53,53,35,41	1.89184e+26	MLLT10
novel_circ_0000508	10	53197802	53202893	-	5091	292	ENSSSCG00000011085;	exon:53197803-53197898,exon:53200075-53200168,exon:53202790-53202893	A1,A2,A3,B1,B2,B3,C1,C2,C3	7,15,18,16,11,9,6,5,5	2.14212e+26	MLLT10
novel_circ_0000518	10	56355698	56366057	-	10359	394	ENSSSCG00000011102;	exon:56355699-56355865	A3	2	122	NRP1
novel_circ_0000519	10	56355698	56372536	-	16838	281	ENSSSCG00000011102;	exon:56372355-56372536	C1	2	96	NRP1
novel_circ_0000521	10	56466523	56478719	+	12196	210	n/a	intergenic_region:56466524-56466633	A1,A2,A3,B2,C1,C2	2,2,2,2,3,3	49,38,23,42,55,49	--
novel_circ_0000523	10	57126905	57137646	-	10741	350	ENSSSCG00000011103;	intron:57126906-57127145,intron:57137536-57137646	A1,A2,A3,B1,B2,B3,C1,C2,C3	38,28,24,24,24,29,17,16,33	162,151,70,69,107,74,99,73,113	PARD3
novel_circ_0000532	10	57184078	57212680	-	28602	416	ENSSSCG00000011103;	exon:57184079-57184306,exon:57212492-57212680	A1,A2,A3,B1,B2	5,8,4,5,4	256221146126164	PARD3
novel_circ_0000533	10	57201060	57212680	-	11620	509	ENSSSCG00000011103;	exon:57201061-57201211,exon:57211007-57211177,exon:57212492-57212680	B3,C3	2,4	153142	PARD3
novel_circ_0000534	10	57211006	57212680	-	1674	359	ENSSSCG00000011103;	exon:57211007-57211177,exon:57212492-57212680	A2,C1,C3	5,2,4	274123169	PARD3
novel_circ_0000537	10	57250367	57252743	-	2376	175	ENSSSCG00000011103;	exon:57250368-57250451,exon:57252652-57252743	A1,A2,A3,B1,B2,B3,C1,C2,C3	6,10,9,19,12,10,12,7,10	157,151,102,96,126,126,115,109,110	PARD3
novel_circ_0000538	10	57250367	57297790	-	47423	306	ENSSSCG00000011103;	exon:57250368-57250451,exon:57252652-57252743,exon:57297659-57297790	A1,A2,A3,B1,B2,B3,C2,C3	12,4,3,4,4,6,2,5	142,160,86,88,114,115,98,101	PARD3
novel_circ_0000539	10	57317560	57351952	-	34392	356	ENSSSCG00000011103;	exon:57317561-57317736,exon:57351772-57351952	A3,C1,C2,C3	4,2,2,2	139128106138	PARD3
novel_circ_0000541	10	5770010	5777849	+	7839	469	ENSSSCG00000010811;	exon:5770011-5770069,exon:5770336-5770416,exon:5771333-5771473,exon:5777659-5777849	A1,A2,A3,B1,B2,B3,C1,C2,C3	11,3,12,14,17,4,8,7,12	110,123,86,96,104,124,101,63,120	KCTD3
novel_circ_0000542	10	57714721	57721859	-	7138	358	ENSSSCG00000011104;	exon:57714722-57714788,exon:57719627-57719704,exon:57721539-57721625,exon:57721731-57721859	C3	2	132	CUL2
novel_circ_0000544	10	57752326	57768401	-	16075	342	n/a	intergenic_region:57764649-57764751,intergenic_region:57768261-57768401	B1,B3,C1,C2	2,3,4,2	88,127,83,106	--
novel_circ_0000545	10	57760092	57768401	-	8309	337	n/a	intergenic_region:57760093-57760187,intergenic_region:57764649-57764751,intergenic_region:57768261-57768401	A3,B3	4,3	74111	--
novel_circ_0000546	10	5777658	5806269	+	28611	425	ENSSSCG00000010811;	exon:5801799-5801969,exon:5806114-5806269	C1	6	93	KCTD3
novel_circ_0000547	10	57862460	57866461	+	4001	386	ENSSSCG00000011106;	exon:57862461-57862607,exon:57866077-57866174,exon:57866319-57866461	A1,A2,C2	2,2,2	253197153	CREM
novel_circ_0000548	10	5788968	5797656	+	8688	319	ENSSSCG00000010811;	exon:5788969-5789084,exon:5797325-5797412,exon:5797540-5797656	A2,C3	4,5	106,93	KCTD3
novel_circ_0000549	10	5788968	5806269	+	17301	358	ENSSSCG00000010811;	exon:5788969-5789084,exon:5797325-5797412,exon:5806114-5806269	A2,B1,B2	5,2,5	110,64,80	KCTD3
novel_circ_0000554	10	59745681	59752288	-	6607	291	ENSSSCG00000011112;	exon:59745682-59745788,exon:59747875-59747970,exon:59751961-59751993,exon:59752231-59752288	A1,A3,B1,B2,C1,C2,C3	3,3,11,5,2,6,3	3.02237e+20	CDC123
novel_circ_0000558	10	59824500	59831156	-	6656	250	ENSSSCG00000039539;	exon:59824501-59824586,exon:59830992-59831156	C3	3	6	DHTKD1
novel_circ_0000559	10	59834811	59836887	-	2076	290	ENSSSCG00000039539;	exon:59834812-59834962,exon:59836748-59836887	A1,A3,B1,C3	9,2,5,4	17,0,9,17	DHTKD1
novel_circ_0000560	10	59913524	59919743	+	6219	610	ENSSSCG00000011117;	exon:59913525-59913685,exon:59914677-59914874,exon:59918405-59918554,exon:59919640-59919743	A1,A2,A3,B1,B2,B3,C1,C2,C3	24,24,13,27,26,19,17,10,45	38,48,50,33,68,51,33,42,69	-
novel_circ_0000561	10	59913524	59926809	+	13285	246	ENSSSCG00000011117;	exon:59913525-59913685,exon:59926724-59926809	A1,A2,A3,B1,B2,B3,C1,C2,C3	4,3,2,6,6,3,3,4,3	35,38,42,28,63,48,30,37,52	-
novel_circ_0000563	10	59957364	59963743	+	6379	323	ENSSSCG00000011117;	exon:59957365-59957548,exon:59963604-59963743	A3	3	30	-
novel_circ_0000565	10	59970137	59974190	+	4053	272	ENSSSCG00000011117;	exon:59970138-59970242,exon:59974023-59974190	B1	3	31	-
novel_circ_0000569	10	63604562	63610432	+	5870	205	ENSSSCG00000033095;	exon:63609227-63609275,exon:63610375-63610432	B2	4	320	KIN
novel_circ_0000572	10	63899362	63912175	+	12813	486	ENSSSCG00000024480;	exon:63899363-63899514,exon:63908020-63908114,exon:63911935-63912175	A1,A2,A3,B1,B2,B3,C1,C2,C3	17,11,4,6,5,7,9,9,15	8,17,8,11,12,1,10,15,13	SFMBT2
novel_circ_0000573	10	63908019	63912175	+	4156	335	ENSSSCG00000024480;	exon:63908020-63908114,exon:63911935-63912175	A1,A2,B1,B2,B3,C1,C2,C3	9,8,10,17,9,13,3,13	11,25,11,22,6,11,19,19	SFMBT2
novel_circ_0000576	10	641702	649528	-	7826	414	ENSSSCG00000010801;	exon:645447-645545,exon:649312-649528	A2,A3,B1,B3,C3	4,3,3,2,6	165136102123190	CDC73
novel_circ_0000577	10	65070379	65075820	-	5441	452	ENSSSCG00000030030;	exon:65070380-65070486,exon:65071822-65071947,exon:65075510-65075631	B1	6	263	FBH1
novel_circ_0000578	10	65174466	65179209	+	4743	242	ENSSSCG00000011137;	exon:65174467-65174574,exon:65179075-65179209	A1,C3	2,2	20911674	GDI2
novel_circ_0000579	10	65174466	65191886	+	17420	437	ENSSSCG00000011137;	exon:65174467-65174574,exon:65176267-65176366,exon:65188512-65188643,exon:65191787-65191886	A1,A2,B1,B2,B3,C2	7,6,2,6,2,5	1.91921e+23	GDI2
novel_circ_0000580	10	65179074	65191886	+	12812	563	ENSSSCG00000011137;	exon:65179075-65179209,exon:65187800-65187998,exon:65188512-65188643,exon:65191787-65191886	A1,A2,A3,B1,B2,B3,C1,C2,C3	22,16,10,22,12,8,31,17,16	1.44416e+33	GDI2
novel_circ_0000581	10	65187799	65191886	+	4087	199	ENSSSCG00000011137;	exon:65191787-65191886	A2,B1	8,3	1588999	GDI2
novel_circ_0000582	10	65201942	65203703	-	1761	384	ENSSSCG00000011136;	exon:65201943-65202048,exon:65202592-65202745,exon:65203578-65203703	A1,A2,A3,B1,B2,B3,C2,C3	4,3,6,3,3,5,6,5	11,27,4,21,9,13,21,15	TASOR2
novel_circ_0000583	10	65244718	65247076	-	2358	218	ENSSSCG00000011136;	exon:65244719-65244791,exon:65246931-65247076	A1,A3,B1,B2,B3,C1,C2,C3	6,4,4,5,3,5,2,2	8,9,10,10,6,8,17,18	TASOR2
novel_circ_0000584	10	65246552	65262220	-	15668	273	ENSSSCG00000011136;	intron:65246553-65246648,intron:65262043-65262220	A1	3	10	TASOR2
novel_circ_0000585	10	65563758	65566775	+	3017	425	ENSSSCG00000011147;	exon:65563759-65563875,exon:65564788-65564865,exon:65565857-65565979,exon:65566666-65566775	A2,B2,B3,C1	3,7,4,6	2560589768988200	-
novel_circ_0000586	10	65563758	65568498	+	4740	359	ENSSSCG00000011147;	exon:65563759-65563875,exon:65564788-65564865,exon:65568333-65568498	A1,A2,A3,B1,B2,B3,C1,C2,C3	10,5,7,10,6,11,5,9,12	3.07834e+37	-
novel_circ_0000587	10	65589729	65617693	+	27964	375	ENSSSCG00000011147;	intron:65589730-65589839,intron:65590738-65590903	B1,B2,C1,C2	2,3,2,4	12,33,23,18	-
novel_circ_0000588	10	65589729	65636205	+	46476	232	ENSSSCG00000011147;	exon:65589730-65589839	B3,C1,C2	3,5,2	11,23,17	-
novel_circ_0000590	10	68491182	68499831	-	8649	352	ENSSSCG00000029602;	exon:68491183-68491297	A2,A3,B1,B2,B3,C1,C2	2,5,2,3,4,4,2	2.55217e+20	WDR37
novel_circ_0000592	10	68491182	68507352	-	16170	384	ENSSSCG00000029602;	exon:68491183-68491297,exon:68491925-68492059,exon:68507217-68507352	A3,B2,C1	4,2,7	227267216	WDR37
novel_circ_0000593	10	68491182	68512874	-	21692	211	ENSSSCG00000029602;	exon:68491183-68491297,exon:68512778-68512874	A2,A3,B1,B3,C1	4,4,2,3,2	307221209216211	WDR37
novel_circ_0000594	10	68491182	68518239	-	27057	522	ENSSSCG00000029602;	exon:68491183-68491297,exon:68491925-68492059,exon:68512778-68512874,exon:68518062-68518239	A1,A2,A3,B1,B2,B3,C1,C2,C3	12,25,11,14,14,5,15,9,21	5.04342e+26	WDR37
novel_circ_0000596	10	68491242	68518239	-	26997	232	ENSSSCG00000029602;	exon:68491243-68491297,exon:68518062-68518239	A1,B1,C3	5,5,4	518335422	WDR37
novel_circ_0000599	10	68509411	68518239	-	8828	433	ENSSSCG00000029602;	exon:68509412-68509476,exon:68509749-68509844,exon:68512778-68512874,exon:68518062-68518239	A1,A2,A3,B1,B2,B3,C1,C2,C3	19,5,7,7,17,11,16,12,16	5.76413e+26	WDR37
novel_circ_0000600	10	68512777	68518239	-	5462	274	ENSSSCG00000029602;	exon:68512778-68512874,exon:68518062-68518239	A1,A2,A3,B1,B2,B3,C1,C2,C3	3,8,7,4,13,14,4,3,4	6.03448e+26	WDR37
novel_circ_0000601	10	68645779	68671405	+	25626	413	ENSSSCG00000011162;	exon:68670661-68670799,exon:68671265-68671405	A2,B1,C2	5,3,4	46,22,41	LARP4B
novel_circ_0000604	10	68671264	68688441	+	17177	421	ENSSSCG00000011162;	exon:68671265-68671405,exon:68684614-68684692,exon:68686116-68686215,exon:68688338-68688441	A1,A2,A3,B1,B2,B3,C1,C2,C3	6,10,12,9,13,5,3,4,14	77,96,47,50,70,70,82,61,57	LARP4B
novel_circ_0000606	10	68684613	68688441	+	3828	318	ENSSSCG00000011162;	exon:68684614-68684692,exon:68686079-68686215,exon:68688338-68688441	A1,A2,A3,B1,B2,B3,C1,C2,C3	56,30,57,42,40,25,49,34,47	74,104,37,41,75,53,81,61,66	LARP4B
novel_circ_0000608	10	68959423	68961182	+	1759	239	ENSSSCG00000011163;	exon:68959424-68959495,exon:68961015-68961182	A1,B1,C3	4,4,2	126,92,74	DIP2C
novel_circ_0000609	10	68959423	68970531	+	11108	349	ENSSSCG00000011163;	exon:68959424-68959495,exon:68961015-68961182,exon:68970421-68970531	A1,A2,A3,B1,B2,B3,C1,C2,C3	20,13,7,9,8,10,4,5,9	136,126,119,86,102,80,149,109,95	DIP2C
novel_circ_0000610	10	69175005	69180169	-	5164	177	ENSSSCG00000011166;	exon:69180092-69180169	B1	2	160	ZMYND11
novel_circ_0000611	10	69175005	69235186	-	60181	320	ENSSSCG00000011166;	exon:69175006-69175191,exon:69235052-69235186	B3	5	394	ZMYND11
novel_circ_0000614	10	69201375	69235186	-	33811	550	ENSSSCG00000011166;	exon:69201376-69201537,exon:69201996-69202091,exon:69212794-69212953,exon:69235052-69235186	A1,A2,A3,B1,B2,B3,C1,C2,C3	106,54,69,74,93,53,71,60,79	2.29188e+26	ZMYND11
novel_circ_0000615	10	69212793	69235186	-	22393	294	ENSSSCG00000011166;	exon:69212794-69212953,exon:69235052-69235186	A1,A2,A3,B1,B2,B3,C1,C2,C3	16,11,8,10,16,14,10,6,13	4.46347e+26	ZMYND11
novel_circ_0000617	10	701750	713164	-	11414	474	ENSSSCG00000032055;	exon:701751-702004	A3,B1,B2	2,2,4	549493740	RO60
novel_circ_0000618	10	701750	716402	-	14652	852	ENSSSCG00000032055;	exon:701751-702004	A3,C2	2,4	562488	RO60
novel_circ_0000619	10	701825	705049	-	3224	292	ENSSSCG00000032055;	exon:701826-702004,exon:704936-705049	B3	2	447	RO60
novel_circ_0000620	10	704935	712154	-	7219	260	ENSSSCG00000032055;	exon:704936-705049	B3,C3	2,2	481573	RO60
novel_circ_0000621	10	704935	713164	-	8229	334	ENSSSCG00000032055;	exon:704936-705049,exon:712944-713164	A1,A3,B2,B3,C1,C3	3,4,4,4,2,2	6.41461e+17	RO60
novel_circ_0000622	10	711621	713164	-	1543	358	ENSSSCG00000032055;	exon:711622-711759	A1,B3	3,2	800676	RO60
novel_circ_0000627	10	745612	755788	+	10176	297	ENSSSCG00000010802;	exon:745613-745738,exon:745860-745921,exon:755678-755788	B3	2	667	UCHL5
novel_circ_0000628	10	754492	759204	+	4712	311	ENSSSCG00000010802;	exon:754493-754595,exon:755678-755788,exon:759106-759204	A1	3	725	UCHL5
novel_circ_0000631	10	8265576	8271193	+	5617	573	ENSSSCG00000027846;	exon:8265577-8265851,exon:8268266-8268363,exon:8270992-8271193	A1,A2,A3,B1,B2,B3,C1,C2,C3	24,18,18,28,26,26,28,13,36	2.65254e+26	RRP15
novel_circ_0000632	10	8382469	8386109	+	3640	396	ENSSSCG00000010816;	exon:8382470-8382602,exon:8382722-8382832	A1,A2,B1,C2	4,4,5,4	45,45,36,14	TGFB2
novel_circ_0000633	10	9591485	9592309	-	824	371	ENSSSCG00000010821;	exon:9591486-9591659,exon:9592112-9592309	B1	2	98	EPRS
novel_circ_0000634	10	9591485	9600232	-	8747	407	ENSSSCG00000010821;	exon:9591486-9591659	C2,C3	3,2	177282	EPRS
novel_circ_0000635	10	9605706	9614246	-	8540	236	ENSSSCG00000010821;	exon:9614110-9614246	A1,A2,B1,B3,C2	5,4,4,2,5	212346131221177	EPRS
novel_circ_0000636	10	9636647	9643189	-	6542	241	ENSSSCG00000010821;	exon:9636648-9636804,exon:9643105-9643189	C3	2	641	EPRS
novel_circ_0000637	10	9739374	9739872	-	498	311	ENSSSCG00000010824;	exon:9739375-9739596,exon:9739783-9739872	A1,A2,A3,B1,B2,B3,C1,C2,C3	16,6,7,11,8,5,8,4,4	4.0445e+26	RAB3GAP2
novel_circ_0000638	10	9739374	9744408	-	5034	750	ENSSSCG00000010824;	exon:9741129-9741203,exon:9744338-9744408	A1	2	448	RAB3GAP2
novel_circ_0000641	10	9772843	9783682	-	10839	297	ENSSSCG00000010824;	exon:9780248-9780346,exon:9783583-9783682	A3,B1,B2,C2,C3	2,4,2,3,2	472459508461647	RAB3GAP2
novel_circ_0000642	10	9780247	9786151	-	5904	299	ENSSSCG00000010824;	exon:9780248-9780346,exon:9783583-9783682,exon:9786050-9786151	A1,A3,B1,B2,C1,C2,C3	6,7,5,4,7,5,3	5.1039e+20	RAB3GAP2
novel_circ_0000643	10	9780247	9790008	-	9761	402	ENSSSCG00000010824;	exon:9780248-9780346,exon:9783583-9783682,exon:9788967-9789048,exon:9789885-9790008	A3,B2	4,2	413549	RAB3GAP2
novel_circ_0000647	11	10984950	11001848	-	16898	214	n/a	intergenic_region:10984951-10985064	A2,A3,B1,B2,C1	4,3,3,4,4	9,6,7,6,5	--
novel_circ_0000649	11	11156484	11161359	+	4875	195	ENSSSCG00000034348;	exon:11161264-11161359	A1,A3,B1,C3	2,2,2,2	18,9,23,48	NBEA
novel_circ_0000650	11	11156484	11181394	+	24910	478	ENSSSCG00000034348;	exon:11156485-11156716,exon:11160922-11161022,exon:11181248-11181394	A1,A2,A3,B2,B3,C1,C3	6,4,5,5,4,4,2	24,38,16,57,30,55,64	NBEA
novel_circ_0000656	11	1118996	1128292	-	9296	351	ENSSSCG00000009276;	exon:1118997-1119171	A1,A3,C1	4,4,2	78,59,70	XPO4
novel_circ_0000657	11	1118996	1141776	-	22780	332	ENSSSCG00000009276;	exon:1118997-1119171,exon:1141619-1141776	B1,B2,C2,C3	4,2,5,4	68,95,103,95	XPO4
novel_circ_0000659	11	1125629	1128292	-	2663	276	ENSSSCG00000009276;	exon:1128116-1128292	A1,A2,A3,B1,B2,B3,C1,C2,C3	4,7,2,5,3,2,2,2,4	65,57,40,47,37,46,55,41,70	XPO4
novel_circ_0000660	11	1125629	1163643	-	38014	294	ENSSSCG00000009276;	intron:1125630-1125807,intron:1163527-1163643	A1,C3	4,3	56,35	XPO4
novel_circ_0000661	11	11325672	11336042	+	10370	227	ENSSSCG00000034348;	exon:11335915-11336042	C3	2	31	NBEA
novel_circ_0000662	11	1141223	1141776	-	553	332	ENSSSCG00000009276;	exon:1141224-1141398,exon:1141619-1141776	A1,A2,A3,B1,B2,B3,C1,C2,C3	1.88181e+26	75,77,56,76,86,84,80,76,106	XPO4
novel_circ_0000663	11	1141223	1157049	-	15826	338	ENSSSCG00000009276;	intron:1141224-1141398,intron:1156886-1157049	A2,A3,B1,B2,C1,C3	6,2,3,4,4,3	41,21,37,27,40,50	XPO4
novel_circ_0000664	11	1141223	1163643	-	22420	448	ENSSSCG00000009276;	intron:1141224-1141398,intron:1141619-1141776,intron:1163527-1163643	A1,A3,B1,B2,B3,C1,C2,C3	9,4,3,7,7,7,4,12	67,32,52,45,51,70,37,63	XPO4
novel_circ_0000665	11	1141223	1163667	-	22444	315	ENSSSCG00000009276;	intron:1141224-1141398,intron:1163527-1163667	B2	3	27	XPO4
novel_circ_0000666	11	1141223	1175446	-	34223	429	ENSSSCG00000009276;	exon:1141224-1141398,exon:1163527-1163643,exon:1175308-1175446	A1,B2,B3	4,4,3	79,64,60	XPO4
novel_circ_0000668	11	11717251	11718916	+	1665	348	ENSSSCG00000034348;	exon:11717252-11717448	B3	2	43	NBEA
novel_circ_0000669	11	1175307	1186009	-	10702	244	ENSSSCG00000009276;	exon:1175308-1175446,exon:1185904-1186009	A2,B2	2,2	107,68	XPO4
novel_circ_0000670	11	1180608	1186009	-	5401	247	ENSSSCG00000009276;	exon:1180609-1180750,exon:1185904-1186009	B1,B3	3,2	99,83	XPO4
novel_circ_0000671	11	12137090	12137437	-	347	347	ENSSSCG00000033919;	exon:12137091-12137437	A1,A2,A3,B1,B2,B3,C1,C2,C3	7,7,5,4,9,2,5,9,9	48,100,47,29,27,24,45,37,38	DCLK1
novel_circ_0000672	11	1231272	1234572	-	3300	689	ENSSSCG00000036326;	exon:1231273-1231379	A2	2	423	LATS2
novel_circ_0000673	11	1231272	1238890	-	7618	239	ENSSSCG00000036326;	exon:1231273-1231379,exon:1238758-1238890	B2,C1	3,3	426376	LATS2
novel_circ_0000675	11	12329783	12332198	-	2415	288	ENSSSCG00000024635;	exon:12329784-12329907,exon:12332034-12332198	B3	3	761	SPART
novel_circ_0000676	11	12332033	12338581	-	6548	976	ENSSSCG00000024635;	exon:12332034-12332198	A2,B2,B3	2,2,4	85211841214	SPART
novel_circ_0000677	11	1236032	1238890	-	2858	232	ENSSSCG00000036326;	exon:1238758-1238890	A2,B1,B3	2,5,2	454470405	LATS2
novel_circ_0000678	11	1253855	1254400	-	545	545	ENSSSCG00000036326;	exon:1253856-1254400	A1,A2,A3,B1,B2,B3,C1,C2	10,4,10,9,8,10,6,5	5.29492e+23	LATS2
novel_circ_0000679	11	12828702	12838685	-	9983	327	ENSSSCG00000009359;	exon:12828703-12828808,exon:12830466-12830585,exon:12838583-12838685	A3	2	146	SUPT20H
novel_circ_0000680	11	12838254	12854933	-	16679	226	ENSSSCG00000009359;	exon:12854807-12854933	B2	2	154	SUPT20H
novel_circ_0000681	11	12842164	12854933	-	12769	226	ENSSSCG00000009359;	exon:12854807-12854933	A1,A2,B1,C2,C3	3,2,3,2,3	209238147164240	SUPT20H
novel_circ_0000682	11	12842164	12854936	-	12772	229	ENSSSCG00000009359;	exon:12854807-12854936	B2	2	162	SUPT20H
novel_circ_0000685	11	12858352	12862293	-	3941	255	ENSSSCG00000009359;	exon:12858353-12858419,exon:12858873-12858931,exon:12859726-12859761,exon:12862198-12862293	A1,A2,A3,B2,B3,C1,C2,C3	3,4,7,5,6,4,3,2	3.10322e+23	SUPT20H
novel_circ_0000686	11	1310670	1327140	-	16470	178	n/a	intergenic_region:1310671-1310756,intergenic_region:1314379-1314464	B3	2	13	--
novel_circ_0000687	11	1317564	1327140	-	9576	356	n/a	intergenic_region:1317565-1317730,intergenic_region:1317821-1317882,intergenic_region:1327011-1327140	A1,A3,B1,B2,B3,C1,C2,C3	2,3,5,4,2,6,3,4	19,17,28,20,17,17,36,27	--
novel_circ_0000689	11	13246346	13262673	+	16327	447	n/a	intergenic_region:13246347-13246459,intergenic_region:13248409-13248523,intergenic_region:13253442-13253529,intergenic_region:13262540-13262673	B1	2	64	--
novel_circ_0000690	11	1335979	1355348	-	19369	342	ENSSSCG00000026744;	exon:1335980-1336069,exon:1345523-1345655,exon:1355228-1355348	A1,C2	3,2	290163	ZDHHC20
novel_circ_0000692	11	1341588	1364698	-	23110	247	ENSSSCG00000026744;	exon:1341589-1341715,exon:1364578-1364698	B3,C3	2,5	306428	ZDHHC20
novel_circ_0000696	11	13775003	13776697	+	1694	396	n/a	intergenic_region:13775004-13775312,intergenic_region:13776610-13776697	A1,A2,A3,B3,C1	4,4,2,2,3	297235208239115	--
novel_circ_0000698	11	1423811	1437860	-	14049	372	ENSSSCG00000024667;	exon:1423812-1423969,exon:1425033-1425141,exon:1429849-1429890,exon:1437795-1437860	B1,B2	4,3	770981	MICU2
novel_circ_0000699	11	1425032	1429207	-	4175	271	ENSSSCG00000024667;	exon:1429036-1429207	B1	2	726	MICU2
novel_circ_0000703	11	1455411	1457521	-	2110	183	ENSSSCG00000024667;	intron:1455412-1455494	C3	2	624	MICU2
novel_circ_0000705	11	14579872	14590548	+	10676	326	ENSSSCG00000009369;	exon:14579873-14580016,exon:14582827-14582898,exon:14590437-14590548	C3	3	395	COG6
novel_circ_0000706	11	14592747	14611784	+	19037	270	ENSSSCG00000009369;	exon:14592748-14592830,exon:14593493-14593563,exon:14611667-14611784	C3	2	189	COG6
novel_circ_0000710	11	15711287	15728105	-	16818	312	ENSSSCG00000035658;	intron:15711288-15711422,intron:15712033-15712110	B1	2	102	VPS36
novel_circ_0000712	11	15724447	15728105	-	3658	264	ENSSSCG00000035658;	intron:15724448-15724518,intron:15726644-15726712,intron:15727980-15728105	B3	3	279	VPS36
novel_circ_0000715	11	15787978	15794299	+	6321	253	ENSSSCG00000009379;	exon:15787979-15788051,exon:15790833-15790879,exon:15794165-15794299	C2,C3	2,2	154222	NEK3
novel_circ_0000716	11	15829856	15840297	+	10441	714	ENSSSCG00000009380;	exon:15829857-15830041,exon:15833296-15833362,exon:15834160-15834297,exon:15835556-15835642,exon:15837373-15837465,exon:15839919-15839999,exon:15840229-15840297	A1,A2,A3,B1,B2,B3,C1,C2,C3	8,8,7,9,5,5,9,9,7	1,4,2,1,2,1,4,3,8	NEK5
novel_circ_0000718	11	16093398	16116109	-	22711	410	ENSSSCG00000040538;	exon:16093399-16093577,exon:16102713-16102818,exon:16115983-16116109	A1,C3	2,3	290245	WDFY2
novel_circ_0000720	11	16094633	16116109	-	21476	441	ENSSSCG00000040538;	exon:16094634-16094742,exon:16098036-16098137,exon:16102713-16102818,exon:16115983-16116109	A1,A2,A3,B1,B3,C1,C3	3,3,6,3,3,2,5	2.71162e+20	WDFY2
novel_circ_0000721	11	16102712	16116109	-	13397	232	ENSSSCG00000040538;	exon:16102713-16102818	B2,C3	2,5	310257	WDFY2
novel_circ_0000723	11	16131194	16144167	-	12973	317	ENSSSCG00000040538;	exon:16131195-16131307,exon:16138728-16138878,exon:16144113-16144167	A3,C2	5,3	162219	WDFY2
novel_circ_0000725	11	16877845	16886709	-	8864	262	ENSSSCG00000024385;	exon:16877846-16877960,exon:16882176-16882252	A1	3	115	RNASEH2B
novel_circ_0000726	11	17854848	17864720	+	9872	385	ENSSSCG00000009390;	exon:17854849-17854965,exon:17858492-17858658	A1,B1	2,2	226165	SPRYD7
novel_circ_0000728	11	18161883	18170190	+	8307	357	ENSSSCG00000021060;	exon:18161884-18162050,exon:18170000-18170190	A2,B2,C2,C3	4,5,3,5	424460326539	RCBTB1
novel_circ_0000730	11	18168816	18176751	+	7935	294	ENSSSCG00000021060;	exon:18168817-18168959,exon:18176600-18176751	A1,B2,B3	4,2,4	482503485	RCBTB1
novel_circ_0000732	11	18256531	18265450	-	8919	188	ENSSSCG00000009395;	exon:18256532-18256620,exon:18265351-18265450	A3	2	33	SETDB2
novel_circ_0000733	11	18256531	18284134	-	27603	214	ENSSSCG00000009395;	exon:18256532-18256620,exon:18284009-18284134	B3	3	36	SETDB2
novel_circ_0000734	11	18256531	18290494	-	33963	450	ENSSSCG00000009395;	exon:18256532-18256620	B2,C2	4,3	37,33	SETDB2
novel_circ_0000736	11	18280390	18290494	-	10104	523	ENSSSCG00000009395;	exon:18280391-18280487,exon:18282813-18282878	A1	3	55	SETDB2
novel_circ_0000737	11	18284008	18290494	-	6486	487	ENSSSCG00000009395;	exon:18284009-18284134	A3	3	36	SETDB2
novel_circ_0000738	11	18313795	18361632	+	47837	382	n/a	intergenic_region:18355785-18355949,intergenic_region:18361514-18361632	B2,B3,C1,C3	7,3,3,5	77,94,102,121	--
novel_circ_0000741	11	18350468	18355949	+	5481	306	ENSSSCG00000009397;	exon:18350469-18350610,exon:18355785-18355949	A3	2	65	CAB39L
novel_circ_0000742	11	18350468	18361632	+	11164	424	ENSSSCG00000009397;	exon:18350469-18350610,exon:18355785-18355949,exon:18361514-18361632	C1,C3	4,3	109146	CAB39L
novel_circ_0000746	11	18714361	18715144	-	783	345	ENSSSCG00000022159;	intron:18714362-18714569,intron:18715007-18715144	C3	2	186	FNDC3A
novel_circ_0000748	11	19129678	19134837	+	5159	307	ENSSSCG00000009400;	intron:19129679-19129774,intron:19133234-19133331,intron:19133661-19133725,intron:19134787-19134837	A1,A2,A3,B1,B2,B3,C1,C2,C3	25,36,26,26,37,23,27,29,44	2.8226e+26	RCBTB2
novel_circ_0000749	11	19196074	19197049	-	975	381	ENSSSCG00000009401;	exon:19196075-19196238,exon:19196339-19196452,exon:19196945-19197049	A2	2	50	RB1
novel_circ_0000750	11	19196074	19201387	-	5313	422	ENSSSCG00000009401;	exon:19196075-19196238,exon:19196339-19196452,exon:19201242-19201387	B3	3	59	RB1
novel_circ_0000751	11	19200034	19204789	-	4755	412	ENSSSCG00000009401;	exon:19200035-19200180,exon:19201242-19201387,exon:19204668-19204789	C1,C2,C3	3,3,4	41,50,54	RB1
novel_circ_0000753	11	19253376	19264448	-	11072	358	ENSSSCG00000009401;	exon:19253377-19253493,exon:19256521-19256608,exon:19260010-19260087,exon:19264371-19264448	A1,B3	3,2	57,50	RB1
novel_circ_0000754	11	19253376	19274010	-	20634	294	ENSSSCG00000009401;	exon:19253377-19253493,exon:19269925-19270035,exon:19273943-19274010	A2,A3,B1,B2,C1,C2,C3	2,4,4,6,4,2,3	89,47,52,88,75,87,82	RB1
novel_circ_0000755	11	19256520	19274010	-	17490	155	ENSSSCG00000009401;	exon:19256521-19256608,exon:19273943-19274010	B1,B2	2,2	68,91	RB1
novel_circ_0000756	11	19349680	19356078	-	6398	314	ENSSSCG00000009403;	exon:19349681-19349866,exon:19355950-19356078	A3,B2,C2	2,2,2	532467304885	ITM2B
novel_circ_0000757	11	19352011	19356078	-	4067	389	ENSSSCG00000009403;	exon:19352012-19352162,exon:19352655-19352765	A1,A2,A3,B1,B2,B3,C1,C3	8,8,5,8,8,2,3,2	6.3876e+31	ITM2B
novel_circ_0000758	11	19623258	19630304	+	7046	442	ENSSSCG00000009405;	exon:19623259-19623439,exon:19629537-19629636,exon:19630142-19630304	A2,A3,C1	4,2,2	946820659	SUCLA2
novel_circ_0000759	11	19629536	19630304	+	768	262	ENSSSCG00000009405;	exon:19629537-19629636,exon:19630142-19630304	A1,A2,B1,B3,C1,C2,C3	2,6,3,5,2,4,3	1.23198e+22	SUCLA2
novel_circ_0000760	11	20221573	20232403	-	10830	195	n/a	intergenic_region:20232308-20232403	C3	9	2	--
novel_circ_0000761	11	20710448	20719541	-	9093	324	ENSSSCG00000009408;	exon:20710449-20710526,exon:20713782-20713919,exon:20719432-20719541	A1,A2,A3,B1,B2,B3,C1,C2,C3	33,24,36,23,24,25,32,28,36	36,48,26,35,58,43,35,37,43	LRCH1
novel_circ_0000762	11	20713781	20719541	-	5760	247	ENSSSCG00000009408;	exon:20713782-20713919,exon:20719432-20719541	A1,A2,B1	4,2,4	46,61,38	LRCH1
novel_circ_0000764	11	20742381	20767381	-	25000	198	ENSSSCG00000009408;	exon:20742382-20742474	C1,C3	4,4	19,40	LRCH1
novel_circ_0000765	11	20767275	20804630	-	37355	376	ENSSSCG00000009408;	exon:20767276-20767381,exon:20781784-20781910,exon:20804486-20804630	A1,B1,C2	3,4,2	25,17,17	LRCH1
novel_circ_0000766	11	21010652	21014989	+	4337	182	ENSSSCG00000009410;	exon:21014907-21014989	B1,C1,C3	3,5,3	73,65,75	RUBCNL
novel_circ_0000768	11	21020401	21022536	+	2135	278	ENSSSCG00000009410;	exon:21020402-21020534,exon:21022391-21022536	A1,A2,A3,B2,B3,C1,C2,C3	7,3,6,3,4,4,3,13	113,80,99,107,92,40,42,59	RUBCNL
novel_circ_0000769	11	21020401	21028479	+	8078	371	ENSSSCG00000009410;	exon:21020402-21020534	B1,C1	2,2	58,47	RUBCNL
novel_circ_0000771	11	21351564	21354747	+	3183	775	ENSSSCG00000009414;	exon:21351565-21351875	A3	3	3	ZC3H13
novel_circ_0000773	11	21778940	21786602	-	7662	379	ENSSSCG00000023738;	exon:21778941-21779075,exon:21782009-21782129	A1,B3,C1,C3	4,3,4,3	92,80,67,121	COG3
novel_circ_0000774	11	21778940	21793730	-	14790	274	ENSSSCG00000023738;	exon:21778941-21779075,exon:21793591-21793730	A3,B1,C2	3,4,3	111,80,99	COG3
novel_circ_0000775	11	21786477	21805764	-	19287	317	ENSSSCG00000023738;	exon:21804834-21804959,exon:21805672-21805764	B1	2	69	COG3
novel_circ_0000776	11	21789454	21805764	-	16310	612	ENSSSCG00000023738;	exon:21789455-21789563,exon:21791604-21791764,exon:21797314-21797440,exon:21804834-21804959,exon:21805672-21805764	A1,A2,A3,B1,B2,B3,C1,C2,C3	43,17,35,24,24,30,21,23,31	107,97,79,63,100,97,90,82,120	COG3
novel_circ_0000777	11	21791603	21805764	-	14161	597	ENSSSCG00000023738;	exon:21791604-21791764,exon:21793591-21793730,exon:21802284-21802364,exon:21804834-21804959,exon:21805672-21805764	A1,A2,A3,B1,B2,B3,C1,C2,C3	7,10,2,12,11,3,15,2,14	143,133,93,93,108,101,113,102,149	COG3
novel_circ_0000778	11	21793590	21805764	-	12174	397	ENSSSCG00000023738;	exon:21802284-21802364,exon:21804834-21804959	A2,B1,B3,C1	3,7,4,2	143107134123	COG3
novel_circ_0000779	11	21795636	21805764	-	10128	317	ENSSSCG00000023738;	exon:21804834-21804959,exon:21805672-21805764	A1,A2	5,2	137122	COG3
novel_circ_0000780	11	21797313	21805764	-	8451	467	ENSSSCG00000023738;	exon:21797314-21797440,exon:21797898-21797941,exon:21802284-21802364,exon:21804834-21804959,exon:21805672-21805764	A1,A2,A3,B1,B2,B3,C1,C2,C3	13,5,10,10,7,7,6,7,12	120,125,93,85,109,119,113,94,135	COG3
novel_circ_0000781	11	21804833	21808388	-	3555	457	ENSSSCG00000023738;	exon:21804834-21804959,exon:21805672-21805764,exon:21807483-21807557,exon:21808223-21808388	A3,B3	3,2	91,94	COG3
novel_circ_0000782	11	21804833	21813745	-	8912	364	ENSSSCG00000023738;	exon:21804834-21804959,exon:21805672-21805764	B2,C3	2,2	155178	COG3
novel_circ_0000784	11	21807482	21813745	-	6263	386	ENSSSCG00000023738;	exon:21807483-21807557,exon:21808223-21808388	A1	2	142	COG3
novel_circ_0000785	11	21855167	21856686	-	1519	263	ENSSSCG00000023738;	exon:21855168-21855306	A1,B3,C1	2,2,2	135224246	COG3
novel_circ_0000792	11	22249416	22250409	-	993	299	ENSSSCG00000009419;	exon:22249417-22249581,exon:22250275-22250409	A1,A2,A3,B1,B2,B3,C1,C2,C3	7,7,5,7,5,4,6,4,5	2.94228e+26	-
novel_circ_0000793	11	22249416	22255527	-	6111	339	ENSSSCG00000009419;	exon:22250275-22250409,exon:22255422-22255527	A2,B2,B3,C2,C3	4,6,5,4,2	235242184198290	-
novel_circ_0000794	11	22255421	22259960	-	4539	339	ENSSSCG00000009419;	exon:22255422-22255527,exon:22258773-22258874,exon:22259828-22259960	C3	2	351	-
novel_circ_0000795	11	22270781	22288235	+	17454	276	ENSSSCG00000009420;	exon:22270782-22270864	A3	3	96	NUFIP1
novel_circ_0000796	11	22284602	22288235	+	3633	286	ENSSSCG00000009420;	exon:22284603-22284695,exon:22288042-22288235	A2,B3	4,3	143121	NUFIP1
novel_circ_0000797	11	2349624	2366615	+	16991	306	ENSSSCG00000009281;	exon:2357369-2357456,exon:2366496-2366615	C3	2	16	SGCG
novel_circ_0000798	11	2406784	2417721	-	10937	264	ENSSSCG00000035493;	exon:2406785-2406876,exon:2416659-2416744,exon:2417634-2417721	A3,B1,B2,C1,C2,C3	7,4,3,3,5,3	18,26,13,42,35,27	SACS
novel_circ_0000801	11	24726867	24739289	-	12422	407	ENSSSCG00000009430;	exon:24726868-24727002,exon:24729025-24729072,exon:24732398-24732514,exon:24739180-24739289	C2	2	91	-
novel_circ_0000802	11	24729024	24739289	-	10265	273	ENSSSCG00000009430;	exon:24729025-24729072,exon:24732398-24732514,exon:24739180-24739289	A1,A2,A3,B1,C1,C2,C3	4,2,8,2,4,3,6	113,127,63,100,114,80,134	-
novel_circ_0000803	11	24732397	24739289	-	6892	226	ENSSSCG00000009430;	exon:24732398-24732514,exon:24739180-24739289	A1,B1,B2	3,3,3	127100114	-
novel_circ_0000805	11	24801088	24808271	-	7183	516	ENSSSCG00000009431;	exon:24801089-24801194,exon:24805979-24806142,exon:24807779-24807913,exon:24808158-24808271	A1,A2	3,3	32,50	DGKH
novel_circ_0000806	11	24810064	24826850	-	16786	230	ENSSSCG00000009431;	exon:24810065-24810172,exon:24826728-24826850	A1,A2,C1	3,3,2	42,52,25	DGKH
novel_circ_0000807	11	24816112	24830904	-	14792	306	ENSSSCG00000009431;	exon:24816113-24816209,exon:24816349-24816459	A1,A2,B1	4,2,3	25,47,41	DGKH
novel_circ_0000808	11	24826727	24830904	-	4177	222	ENSSSCG00000009431;	exon:24826728-24826850,exon:24830805-24830904	B3	4	25	DGKH
novel_circ_0000809	11	24828036	24847127	-	19091	358	ENSSSCG00000009431;	exon:24828037-24828310,exon:24847043-24847127	C1	3	30	DGKH
novel_circ_0000812	11	24847042	24858237	-	11195	191	ENSSSCG00000009431;	exon:24847043-24847127	B1	3	17	DGKH
novel_circ_0000814	11	24857302	24858237	-	935	232	ENSSSCG00000009431;	exon:24857303-24857428,exon:24858131-24858237	A2,B2,C3	2,4,6	61,43,47	DGKH
novel_circ_0000818	11	25196949	25224424	+	27475	317	ENSSSCG00000029837;	exon:25196950-25197118,exon:25200397-25200474,exon:25224353-25224424	B2	4	54	VWA8
novel_circ_0000820	11	25317026	25323047	+	6021	363	ENSSSCG00000029837;	exon:25321461-25321570,exon:25322893-25323047	A2	2	68	VWA8
novel_circ_0000821	11	25317026	25328875	+	11849	306	ENSSSCG00000029837;	exon:25317027-25317137,exon:25328680-25328875	C2	3	65	VWA8
novel_circ_0000823	11	25318968	25343890	+	24922	439	ENSSSCG00000029837;	exon:25318969-25319094,exon:25321461-25321570	A1,B2,C1,C2,C3	2,3,3,4,3	55,60,94,63,90	VWA8
novel_circ_0000825	11	25400318	25415356	+	15038	373	ENSSSCG00000029837;	exon:25400319-25400427,exon:25405601-25405757,exon:25415248-25415356	A2,B1,B3,C1,C3	2,3,2,2,4	83,54,84,117,124	VWA8
novel_circ_0000828	11	25541018	25541852	-	834	228	ENSSSCG00000009435;	exon:25541724-25541852	A1,A3,C1,C2,C3	2,4,4,2,4	51,48,31,43,81	NAA16
novel_circ_0000829	11	25541018	25548240	-	7222	213	ENSSSCG00000009435;	exon:25541019-25541159,exon:25548168-25548240	A2,A3	3,4	52,34	NAA16
novel_circ_0000831	11	25563086	25589582	-	26496	312	ENSSSCG00000009435;	exon:25563087-25563193,exon:25570357-25570452,exon:25571873-25571899,exon:25589498-25589582	A1,A2,A3,B1,B2,B3,C1,C3	3,4,3,2,5,8,6,5	138,86,97,80,100,111,125,176	NAA16
novel_circ_0000834	11	25573446	25584052	-	10606	254	ENSSSCG00000009435;	exon:25573447-25573566	A2,B1,C3	3,2,3	124,97,177	NAA16
novel_circ_0000835	11	25583917	25587428	-	3511	239	ENSSSCG00000009435;	exon:25583918-25584052,exon:25587324-25587428	B1,B2,C1	2,2,3	81,75,94	NAA16
novel_circ_0000838	11	25749778	25761445	-	11667	452	ENSSSCG00000031627;	exon:25749779-25749942,exon:25758593-25758668,exon:25759420-25759466,exon:25761278-25761445	A1,A2,A3,B2,B3,C1,C2,C3	6,8,9,14,11,6,5,4	58,58,39,62,47,28,57,63	WBP4
novel_circ_0000839	11	25755741	25759466	-	3725	257	ENSSSCG00000031627;	exon:25755742-25755877,exon:25758593-25758668,exon:25759420-25759466	B1	2	26	WBP4
novel_circ_0000840	11	25755741	25761445	-	5704	482	ENSSSCG00000031627;	exon:25755742-25755935,exon:25758593-25758668,exon:25759420-25759466,exon:25761278-25761445	A1,A2,A3,B1,B2,B3,C1,C2,C3	17,25,7,14,14,11,14,12,24	61,47,55,20,52,47,32,34,64	WBP4
novel_circ_0000842	11	25758592	25761445	-	2853	289	ENSSSCG00000031627;	exon:25758593-25758668,exon:25759420-25759466,exon:25761278-25761445	A1,B1,B2	2,3,2	60,29,49	WBP4
novel_circ_0000843	11	25838072	25838397	+	325	325	ENSSSCG00000009440;	exon:25838073-25838397	A1	4	237	ELF1
novel_circ_0000844	11	25838072	25863874	+	25802	505	ENSSSCG00000009440;	exon:25863694-25863874	A2,A3,C2	5,4,5	234161120	ELF1
novel_circ_0000845	11	25863693	25876559	+	12866	345	ENSSSCG00000009440;	exon:25863694-25863874,exon:25876395-25876559	A3	2	150	ELF1
novel_circ_0000846	11	25937033	25941525	+	4492	272	ENSSSCG00000039338;	exon:25937034-25937124,exon:25941344-25941525	A1,A2,A3,B1,B2,B3,C1,C3	2,8,6,3,6,3,5,2	3.83325e+23	SUGT1
novel_circ_0000850	11	2737290	2741033	-	3743	450	ENSSSCG00000009290;	exon:2737291-2737410,exon:2738509-2738765,exon:2740959-2741033	A1,A2,A3,B1,B2,B3,C1,C2,C3	8,4,9,11,7,11,4,7,11	49,39,25,45,54,34,42,40,61	MIPEP
novel_circ_0000853	11	2759220	2760934	-	1714	314	ENSSSCG00000009290;	exon:2759221-2759330,exon:2760730-2760934	A2,B3	3,3	75,63	MIPEP
novel_circ_0000858	11	2848787	2851028	-	2241	510	ENSSSCG00000009293;	exon:2848788-2848932	A1,C1	3,5	9,5	-
novel_circ_0000860	11	306991	318377	-	11386	268	ENSSSCG00000029393;	exon:306992-307157	C3	2	55	CENPJ
novel_circ_0000861	11	306991	323154	-	16163	465	ENSSSCG00000029393;	exon:306992-307157,exon:322855-323154	A1,A2,A3,B1,B2,B3,C2,C3	9,4,5,4,9,4,2,2	19,26,17,15,30,24,23,34	CENPJ
novel_circ_0000863	11	3193838	3208876	-	15038	284	ENSSSCG00000035119;	exon:3193839-3193965,exon:3208719-3208876	A1,A2,A3,B1,B2,B3,C1,C2,C3	15,3,14,12,12,9,11,11,10	2.41246e+26	MTMR6
novel_circ_0000864	11	3208398	3208876	-	478	286	ENSSSCG00000035119;	exon:3208399-3208527,exon:3208719-3208876	A1,A2,A3,B1,B2,B3,C1,C2,C3	29,33,32,23,36,29,17,31,44	2.65285e+26	MTMR6
novel_circ_0000871	11	32746345	32758492	-	12147	291	ENSSSCG00000009448;	exon:32746346-32746447,exon:32750169-32750263,exon:32758397-32758492	A1,A2,A3,B1,B2,C2,C3	5,2,7,3,7,3,4	18,13,8,16,20,3,9	DIAPH3
novel_circ_0000873	11	32841223	32850274	-	9051	385	ENSSSCG00000009448;	exon:32841224-32841329,exon:32843818-32843954,exon:32850042-32850111,exon:32850200-32850274	A1,A2,B1,B3,C1,C2,C3	4,4,2,2,5,3,2	5,3,7,5,1,2,0	DIAPH3
novel_circ_0000875	11	33313985	33336182	+	22197	310	ENSSSCG00000009449;	exon:33313986-33314070,exon:33319974-33320039,exon:33336022-33336182	A1,A2,A3,B1,B2,B3,C1,C2,C3	5,9,6,3,7,7,4,6,8	84,98,74,55,78,106,56,58,92	TDRD3
novel_circ_0000878	11	376041	380465	+	4424	338	ENSSSCG00000022957;	exon:376042-376117,exon:378037-378150,exon:380316-380465	A1,A2,A3,B1,B2,B3,C1,C2,C3	18,16,21,18,23,14,11,12,20	52,99,49,52,55,40,59,47,41	PARP4
novel_circ_0000879	11	376041	381363	+	5322	326	ENSSSCG00000022957;	exon:376042-376117,exon:378037-378150,exon:381226-381363	A1,A2,A3,B2,B3,C1,C2,C3	9,3,10,10,4,3,6,9	74,106,61,58,35,54,43,48	PARP4
novel_circ_0000880	11	376041	384347	+	8306	260	ENSSSCG00000022957;	exon:384187-384347	C2	2	45	PARP4
novel_circ_0000881	11	376041	389681	+	13640	326	ENSSSCG00000022957;	exon:376042-376117,exon:378037-378150,exon:389544-389681	A1,A2,A3,B3,C3	9,3,2,8,6	42,95,63,27,50	PARP4
novel_circ_0000884	11	382361	396288	+	13927	357	ENSSSCG00000022957;	exon:382362-382535,exon:396105-396288	A1,A2,A3,B1,C1	5,4,3,3,7	80,97,48,55,42	PARP4
novel_circ_0000885	11	403445	409312	+	5867	388	ENSSSCG00000022957;	exon:403446-403532,exon:404696-404860	A3	2	32	PARP4
novel_circ_0000886	11	4104217	4118265	+	14048	326	ENSSSCG00000009298;	exon:4104218-4104293,exon:4114333-4114443,exon:4118125-4118265	A1,A3,B1,B2,B3,C1,C3	5,6,7,7,3,3,12	138,102,96,106,163,127,145	CDK8
novel_circ_0000887	11	4104217	4143040	+	38823	264	ENSSSCG00000009298;	exon:4104218-4104293,exon:4140485-4140542,exon:4142909-4143040	A2,A3,B1,B3,C3	7,3,4,6,3	156,97,96,148,167	CDK8
novel_circ_0000888	11	4118124	4143040	+	24916	329	ENSSSCG00000009298;	exon:4118125-4118265,exon:4140485-4140542,exon:4142909-4143040	A1	3	167	CDK8
novel_circ_0000890	11	4140484	4143040	+	2556	189	ENSSSCG00000009298;	exon:4140485-4140542	C3	3	129	CDK8
novel_circ_0000893	11	416791	417295	+	504	180	ENSSSCG00000022957;	exon:417215-417295	A1	2	19	PARP4
novel_circ_0000894	11	416791	420681	+	3890	222	ENSSSCG00000022957;	exon:420559-420681	B1	2	27	PARP4
novel_circ_0000896	11	4338230	4345913	+	7683	405	ENSSSCG00000009300;	exon:4338231-4338365,exon:4340963-4341116,exon:4345796-4345913	A1,A2,A3,B1,B2,B3,C1,C2,C3	9,12,7,19,22,13,19,22,17	56,48,42,51,47,63,74,48,61	WASF3
novel_circ_0000899	11	45029759	45035369	+	5610	279	ENSSSCG00000025120;	exon:45029760-45029841,exon:45032950-45033015,exon:45035237-45035369	A1,C2	2,3	8,5	BORA
novel_circ_0000900	11	45034286	45035369	+	1083	341	ENSSSCG00000025120;	exon:45034287-45034495,exon:45035237-45035369	B2,C2,C3	4,2,3	5,6,5	BORA
novel_circ_0000901	11	45131128	45141024	+	9896	367	ENSSSCG00000024722;	exon:45131129-45131262,exon:45138690-45138798	B2	2	79	PIBF1
novel_circ_0000902	11	45138689	45141024	+	2335	225	ENSSSCG00000024722;	exon:45140899-45141024	A1	6	58	PIBF1
novel_circ_0000907	11	4615096	4630378	-	15282	523	ENSSSCG00000009302;	exon:4615097-4615390	B2,C1,C2,C3	4,2,2,3	93,99,64,105	USP12
novel_circ_0000910	11	4620687	4630378	-	9691	405	ENSSSCG00000009302;	exon:4628166-4628242,exon:4630149-4630378	C3	2	109	USP12
novel_circ_0000911	11	4620687	4640024	-	19337	411	ENSSSCG00000009302;	exon:4620688-4620885	C1	3	89	USP12
novel_circ_0000917	11	4639810	4652306	-	12496	294	ENSSSCG00000009302;	exon:4639811-4640024,exon:4652226-4652306	B1,B3,C1,C3	5,3,2,2	71,66,98,120	USP12
novel_circ_0000919	11	47558645	47577956	-	19311	320	ENSSSCG00000009464;	exon:47558646-47558805,exon:47577796-47577956	A3	3	50	COMMD6
novel_circ_0000921	11	47594176	47605644	-	11468	301	ENSSSCG00000009464;	exon:47604849-47604959,exon:47605553-47605644	A3,B1,C2,C3	2,3,2,3	51,68,62,80	COMMD6
novel_circ_0000922	11	47594176	47628837	-	34661	814	ENSSSCG00000009464;	exon:47594177-47594403	A3	2	46	COMMD6
novel_circ_0000926	11	48089174	48097079	+	7905	568	ENSSSCG00000040184;	exon:48089175-48089292,exon:48092999-48093141	A1,A2,A3,B1,C1,C2,C3	9,5,8,8,5,5,5	347,269,166,148,60,81,124	LMO7
novel_circ_0000927	11	4867555	4867966	+	411	411	ENSSSCG00000009305;ENSSSCG00000037313;	exon:4867556-4867966	A2	4	300	GTF3A;MTIF3
novel_circ_0000928	11	49118783	49120358	+	1575	391	ENSSSCG00000031288;	exon:49118784-49118949,exon:49120133-49120358	B3,C2,C3	4,2,8	162310811562	-
novel_circ_0000929	11	49182455	49190737	-	8282	182	ENSSSCG00000009473;	exon:49182456-49182557,exon:49190657-49190737	A1	2	99	MYCBP2
novel_circ_0000930	11	49184576	49188426	-	3850	403	ENSSSCG00000009473;	exon:49184577-49184696,exon:49188143-49188426	A1,A2	2,2	87109	MYCBP2
novel_circ_0000931	11	49203467	49205360	-	1893	357	ENSSSCG00000009473;	exon:49203468-49203667,exon:49205203-49205360	A3	2	33	MYCBP2
novel_circ_0000933	11	49250534	49253425	-	2891	299	ENSSSCG00000009473;	exon:49250535-49250759,exon:49253351-49253425	A1,A3,B1,B2,C2,C3	6,2,8,4,2,5	21,32,16,23,43,50	MYCBP2
novel_circ_0000937	11	49307681	49309007	-	1326	496	ENSSSCG00000009473;	exon:49307682-49307903	A3,B1,B2	3,8,4	46,51,62	MYCBP2
novel_circ_0000940	11	49336608	49353419	-	16811	306	ENSSSCG00000009473;	exon:49336609-49336726,exon:49344480-49344561,exon:49353312-49353419	A1,C1	2,2	85,76	MYCBP2
novel_circ_0000941	11	49362300	49380340	-	18040	344	ENSSSCG00000009473;	exon:49362301-49362402	A3	4	77	MYCBP2
novel_circ_0000942	11	49379794	49380340	-	546	314	ENSSSCG00000009473;	exon:49379795-49379866,exon:49380098-49380340	A2,B1,C3	3,2,3	134,72,115	MYCBP2
novel_circ_0000943	11	49830933	49846241	+	15308	327	ENSSSCG00000009475;	exon:49830934-49831073,exon:49846054-49846241	A3	3	30	SLAIN1
novel_circ_0000944	11	50762619	50770811	-	8192	180	ENSSSCG00000029113;	exon:50762620-50762708,exon:50770720-50770811	A1,B1,B2,B3	3,3,3,5	234127208219	RNF219
novel_circ_0000945	11	50762619	50773425	-	10806	716	ENSSSCG00000029113;	exon:50762620-50762708,exon:50766722-50766970,exon:50770720-50770811,exon:50771777-50771930,exon:50773290-50773425	A1,A2,A3,B1,B2,B3,C1,C2,C3	19,17,30,14,4,17,16,16,35	1.93172e+26	RNF219
novel_circ_0000949	11	51362513	51374551	-	12038	236	ENSSSCG00000009479;	exon:51362514-51362618,exon:51374420-51374551	B2	2	167	RBM26
novel_circ_0000950	11	51362513	51375641	-	13128	269	ENSSSCG00000009479;	exon:51362514-51362618	A1	2	147	RBM26
novel_circ_0000952	11	51531488	51534900	+	3412	299	ENSSSCG00000009480;	exon:51531489-51531654,exon:51534767-51534900	A1,A2,A3,B1,B2,B3,C1,C2,C3	16,13,11,12,17,18,20,9,24	2.30318e+35	NDFIP2
novel_circ_0000953	11	51531488	51540684	+	9196	392	ENSSSCG00000009480;	exon:51531489-51531654,exon:51534767-51534900,exon:51540591-51540684	A1,A2,A3,B1,B2,B3,C1,C2,C3	20,14,20,21,20,16,11,16,31	2.02915e+35	NDFIP2
novel_circ_0000954	11	51531488	51547197	+	15709	290	ENSSSCG00000009480;	exon:51531489-51531654,exon:51547073-51547197	B2	6	1806	NDFIP2
novel_circ_0000955	11	51531488	51551593	+	20105	449	ENSSSCG00000009480;	exon:51531489-51531654,exon:51540591-51540684,exon:51547073-51547197,exon:51551527-51551593	A1,A2,A3,B2,B3,C1,C3	7,2,4,6,5,2,4	1.85715e+27	NDFIP2
novel_circ_0000956	11	51531488	51554792	+	23304	271	ENSSSCG00000009480;	exon:51551527-51551593,exon:51554687-51554792	A1,A3,C2	4,2,2	207913951422	NDFIP2
novel_circ_0000957	11	51540590	51551593	+	11003	284	ENSSSCG00000009480;	exon:51540591-51540684,exon:51547073-51547197,exon:51551527-51551593	A1,A2,A3,C1,C2,C3	4,3,3,4,4,9	1.2861e+20	NDFIP2
novel_circ_0000958	11	51540590	51554792	+	14202	323	ENSSSCG00000009480;	exon:51540591-51540684,exon:51547073-51547197,exon:51554687-51554792	A3	3	1031	NDFIP2
novel_circ_0000961	11	533608	534240	-	632	302	ENSSSCG00000009569;	intron:533609-533805,intron:534135-534240	A2,C3	5,3	212229	PSPC1
novel_circ_0000963	11	534134	562934	-	28800	491	ENSSSCG00000009569;	exon:534135-534240,exon:543480-543564,exon:562633-562934	A1,A2,A3,B1,B2,B3,C1,C2,C3	8,15,13,10,9,2,5,9,6	2.10212e+26	PSPC1
novel_circ_0000964	11	543479	555980	-	12501	376	ENSSSCG00000009569;	exon:543480-543564,exon:552302-552498,exon:555885-555980	A1,A2,A3,B1,C2,C3	12,8,7,7,2,2	3.30367e+17	PSPC1
novel_circ_0000965	11	543479	562934	-	19455	677	ENSSSCG00000009569;	exon:543480-543564,exon:552302-552498,exon:555885-555980,exon:562633-562934	A1,A2,A3,B1,B2,B3,C1,C2,C3	47,35,57,28,43,42,38,29,23	2.48269e+26	PSPC1
novel_circ_0000966	11	5503064	5507316	+	4252	258	ENSSSCG00000009319;	exon:5503065-5503186,exon:5503936-5504002,exon:5507246-5507316	A1,A2,A3,B1,B2,B3,C1,C2,C3	40,24,51,36,35,27,34,12,46	62,87,45,39,49,56,57,44,66	PAN3
novel_circ_0000967	11	5503064	5524214	+	21150	419	ENSSSCG00000009319;	exon:5503065-5503186,exon:5503936-5504002,exon:5507246-5507316,exon:5524053-5524214	A1,A2,A3,B1,B2,B3,C1,C2,C3	2,2,7,9,2,6,3,7,5	37,65,23,35,28,43,38,23,47	PAN3
novel_circ_0000968	11	5503064	5546751	+	43687	335	ENSSSCG00000009319;	exon:5503065-5503186,exon:5503936-5504002,exon:5546604-5546751	A1,A2,B1,B2,B3,C1,C2	7,5,6,2,2,2,2	49,76,39,40,55,44,33	PAN3
novel_circ_0000970	11	552301	555980	-	3679	292	ENSSSCG00000009569;	exon:552302-552498,exon:555885-555980	A1,A2,A3,B1,B2,B3,C1,C2,C3	4,7,9,4,4,6,10,5,7	3.28349e+26	PSPC1
novel_circ_0000971	11	552301	562934	-	10633	593	ENSSSCG00000009569;	exon:552302-552498,exon:555885-555980,exon:562633-562934	A1,A2,A3,B1,B2,B3,C1,C2,C3	25,23,24,41,40,29,27,26,23	2.4925e+26	PSPC1
novel_circ_0000972	11	5524052	5581004	+	56952	526	ENSSSCG00000009319;	exon:5524053-5524214,exon:5546604-5546751,exon:5578611-5578667,exon:5580047-5580151,exon:5580947-5581004	A2,A3,B1,B2,B3,C1,C2,C3	2,4,11,12,5,8,8,14	44,24,28,44,44,35,41,36	PAN3
novel_circ_0000976	11	555884	562934	-	7050	397	ENSSSCG00000009569;	exon:555885-555980,exon:562633-562934	A1,A2,A3,B1,B2,B3,C2,C3	4,7,3,7,2,5,7,8	2.48252e+23	PSPC1
novel_circ_0000977	11	5577246	5581004	+	3758	397	ENSSSCG00000009319;	exon:5577247-5577482,exon:5580047-5580151,exon:5580947-5581004	A2,A3,B2,C1,C2,C3	6,4,7,4,8,4	73,56,56,42,46,49	PAN3
novel_circ_0000978	11	5577246	5588249	+	11003	201	ENSSSCG00000009319;	exon:5588148-5588249	A1	5	62	PAN3
novel_circ_0000980	11	5580046	5588249	+	8203	317	ENSSSCG00000009319;	exon:5587943-5588059,exon:5588148-5588249	A2	2	71	PAN3
novel_circ_0000981	11	5587550	5602241	+	14691	588	ENSSSCG00000009319;	exon:5587943-5588059,exon:5588148-5588249,exon:5598747-5598825,exon:5601289-5601418,exon:5602177-5602241	A1,A2,A3,B1,B2,B3,C1,C2,C3	10,2,11,7,15,10,7,9,13	34,60,39,43,36,41,33,30,48	PAN3
novel_circ_0000983	11	5587553	5602241	+	14688	468	ENSSSCG00000009319;	exon:5587554-5587712,exon:5587943-5588059,exon:5601289-5601418,exon:5602177-5602241	B2,B3,C1,C2,C3	5,2,4,2,7	37,42,34,32,50	PAN3
novel_circ_0000984	11	562632	562934	-	302	302	ENSSSCG00000009569;	exon:562633-562934	B1,C1	4,5	197158	PSPC1
novel_circ_0000986	11	583671	587892	-	4221	492	ENSSSCG00000009568;	exon:583672-583881,exon:587610-587892	A3,B2,B3,C2,C3	6,7,6,9,8	47,62,48,38,67	-
novel_circ_0000987	11	5932304	5933681	-	1377	339	n/a	intergenic_region:5932305-5932437,intergenic_region:5933475-5933681	A2,A3	2,5	35,23	--
novel_circ_0000988	11	603752	604571	-	819	580	ENSSSCG00000009568;	exon:603753-603846,exon:604085-604571	A1,A2,A3,B1,B2,B3,C1,C2,C3	15,31,18,25,21,23,27,15,23	79,90,66,51,86,70,56,45,100	-
novel_circ_0000989	11	62554434	62556102	+	1668	250	n/a	intergenic_region:62554435-62554530,intergenic_region:62555948-62556102	B2,C1	2,3	1,1	--
novel_circ_0000991	11	63701550	63706143	-	4593	264	ENSSSCG00000009491;	exon:63701551-63701716,exon:63706045-63706143	B1,B3	2,3	116155	TGDS
novel_circ_0000992	11	63732197	63744217	+	12020	358	ENSSSCG00000009492;	exon:63732198-63732398,exon:63744060-63744217	A2,C3	4,2	244328	GPR180
novel_circ_0000994	11	64100225	64133950	-	33725	326	ENSSSCG00000026996;	exon:64100226-64100360	B3	3	37	-
novel_circ_0000997	11	64261141	64267916	-	6775	455	ENSSSCG00000026996;	exon:64261142-64261366,exon:64267140-64267260,exon:64267806-64267916	A3,B1,C1,C3	3,4,2,3	31,26,35,38	-
novel_circ_0001000	11	65281606	65286894	+	5288	325	ENSSSCG00000026082;	exon:65286584-65286689,exon:65286774-65286894	A1,A2	3,2	689617	DNAJC3
novel_circ_0001001	11	65315579	65329042	-	13463	287	ENSSSCG00000009502;	exon:65315580-65315706	B1	3	237	UGGT2
novel_circ_0001002	11	65359973	65375023	-	15050	306	ENSSSCG00000009502;	exon:65359974-65360053,exon:65362418-65362520,exon:65374899-65375023	A3,C3	3,3	205269	UGGT2
novel_circ_0001004	11	65396278	65415710	-	19432	249	ENSSSCG00000009502;	exon:65396279-65396377	A2,B2	2,2	217231	UGGT2
novel_circ_0001007	11	65444992	65466992	-	22000	421	ENSSSCG00000009502;	exon:65444993-65445089,exon:65461127-65461257,exon:65464056-65464168,exon:65466910-65466992	A1,A2,A3,B1,B2,B3,C1,C2,C3	15,7,4,16,9,8,6,2,11	3.4931e+26	UGGT2
novel_circ_0001008	11	65448668	65466992	-	18324	182	ENSSSCG00000009502;	exon:65466910-65466992	C3	3	433	UGGT2
novel_circ_0001009	11	6556533	6560872	-	4339	714	ENSSSCG00000029456;	exon:6556534-6556708,exon:6558816-6558974,exon:6560491-6560872	A1,A2,A3,B1,B2,B3,C1,C2,C3	56,33,41,24,33,30,25,31,35	64,115,53,47,27,29,89,88,48	SLC7A1
novel_circ_0001011	11	662513	676545	+	14032	925	ENSSSCG00000021814;	exon:662514-662582	A1	3	254	ZMYM2
novel_circ_0001013	11	67200729	67217022	+	16293	245	ENSSSCG00000026863;	exon:67200730-67200781,exon:67216829-67217022	A3	2	127	FARP1
novel_circ_0001014	11	67216828	67227374	+	10546	300	ENSSSCG00000026863;	intron:67216829-67217022,intron:67227268-67227374	A2,A3,C3	2,2,2	125,64,78	FARP1
novel_circ_0001016	11	67409532	67411878	+	2346	410	ENSSSCG00000026863;	exon:67409533-67409720,exon:67410897-67410986	A1,A3,C3	3,3,2	154121140	FARP1
novel_circ_0001019	11	67460866	67524738	-	63872	620	ENSSSCG00000009511;	exon:67524508-67524738	C2	4	384	STK24
novel_circ_0001020	11	67464835	67483878	-	19043	369	ENSSSCG00000009511;	exon:67464836-67464972,exon:67466139-67466207,exon:67477433-67477541,exon:67483822-67483878	A2	4	512	STK24
novel_circ_0001023	11	675688	676545	+	857	857	ENSSSCG00000021814;	exon:675689-676545	B2	5	244	ZMYM2
novel_circ_0001024	11	675688	683082	+	7394	385	ENSSSCG00000021814;	exon:682797-683082	A1,A2,A3	10,4,6	218247141	ZMYM2
novel_circ_0001025	11	675688	686516	+	10828	312	ENSSSCG00000021814;	exon:686304-686516	A1,A2,B1,B2,B3,C2	6,8,7,13,13,6	1.77254e+17	ZMYM2
novel_circ_0001026	11	675688	694132	+	18444	171	ENSSSCG00000021814;	exon:694061-694132	A1,A2,B1,B2,C2,C3	7,4,3,8,5,3	1.70242e+17	ZMYM2
novel_circ_0001027	11	675688	700356	+	24668	215	ENSSSCG00000021814;	exon:700241-700356	B2	3	211	ZMYM2
novel_circ_0001029	11	67767429	67777056	-	9627	310	ENSSSCG00000022112;	exon:67776846-67777056	A1,B3,C1	5,2,2	188136195	DOCK9
novel_circ_0001030	11	67767429	67782439	-	15012	357	ENSSSCG00000022112;	exon:67780638-67780784,exon:67782328-67782441	A1,A2,A3,B1,B2,B3,C1,C2,C3	12,3,11,9,9,15,7,12,23	1.89266e+26	DOCK9
novel_circ_0001032	11	67767429	67782441	-	15012	359	ENSSSCG00000022112;	exon:67780638-67780784,exon:67782328-67782441	A1,A2,A3,B1,B2,B3,C1,C2,C3	12,3,11,9,9,15,7,12,23	1.89266e+26	DOCK9
novel_circ_0001036	11	67887785	67895315	-	7530	309	ENSSSCG00000022112;	exon:67887786-67887960,exon:67895181-67895315	C3	2	251	DOCK9
novel_circ_0001037	11	68173039	68181097	+	8058	356	ENSSSCG00000009516;	exon:68173040-68173167,exon:68179815-68179934,exon:68180988-68181097	A1,A2,B1,B3,C1,C2,C3	14,2,5,4,6,5,3	1.76232e+20	UBAC2
novel_circ_0001039	11	68255108	68279709	+	24601	369	ENSSSCG00000009516;	exon:68255109-68255232,exon:68279464-68279709	B2	4	215	UBAC2
novel_circ_0001040	11	68450304	68454998	+	4694	309	ENSSSCG00000031808;	exon:68450305-68450437,exon:68452742-68452861,exon:68454941-68454998	A1,A3,B2,C1,C2,C3	2,7,6,4,4,10	1.0707e+20	TM9SF2
novel_circ_0001041	11	68450304	68463198	+	12894	244	ENSSSCG00000031808;	exon:68450305-68450437,exon:68463087-68463198	A1,A2,B2,B3	4,3,6,4	9779211017974	TM9SF2
novel_circ_0001042	11	68450304	68465704	+	15400	304	ENSSSCG00000031808;	exon:68450305-68450437	B2,C2	2,3	847670	TM9SF2
novel_circ_0001043	11	68458897	68463198	+	4301	422	ENSSSCG00000031808;	exon:68458898-68459057,exon:68461889-68462040,exon:68463087-68463198	A1,A2,A3,B2,B3,C2,C3	11,9,7,5,3,2,4	1.10211e+25	TM9SF2
novel_circ_0001045	11	685276	686516	+	1240	378	ENSSSCG00000021814;	exon:685277-685442	A1	2	195	ZMYM2
novel_circ_0001047	11	69067103	69080842	+	13739	425	ENSSSCG00000009522;	exon:69067104-69067182,exon:69070568-69070670,exon:69075223-69075317,exon:69080692-69080842	A1,A2,A3,B1,B2,C1,C3	3,5,2,5,2,4,4	95,89,67,79,123,87,112	PCCA
novel_circ_0001048	11	69364102	69380151	-	16049	318	ENSSSCG00000009524;	exon:69364103-69364172,exon:69379811-69379952,exon:69380044-69380151	A3,B3,C3	2,5,3	179133187	TMTC4
novel_circ_0001052	11	69379810	69397677	-	17867	346	ENSSSCG00000009524;	exon:69379811-69379952,exon:69380044-69380151,exon:69397580-69397677	B3	3	132	TMTC4
novel_circ_0001053	11	69776124	69794145	-	18021	351	ENSSSCG00000038949;	exon:69776125-69776198,exon:69792527-69792668,exon:69794009-69794145	A1,B1	6,4	22,4	NALCN
novel_circ_0001054	11	69792526	69794145	-	1619	278	ENSSSCG00000038949;	exon:69792527-69792668,exon:69794009-69794145	A1,A2,A3,B1,B2,B3,C1,C2,C3	9,6,7,7,4,4,11,4,5	17,20,14,4,7,11,6,2,3	NALCN
novel_circ_0001056	11	7008417	7032004	-	23587	295	ENSSSCG00000009326;	exon:7008418-7008544	B1	2	91	KATNAL1
novel_circ_0001057	11	7016915	7025772	-	8857	367	ENSSSCG00000009326;	exon:7016916-7017050,exon:7025145-7025250,exon:7025645-7025772	B3,C2,C3	4,2,2	121100164	KATNAL1
novel_circ_0001062	11	7016915	7032004	-	15089	303	ENSSSCG00000009326;	exon:7016916-7017050	B1,B3,C1	3,2,2	125173156	KATNAL1
novel_circ_0001063	11	70985897	71004248	+	18351	304	ENSSSCG00000009528;	exon:70985898-70985994,exon:71004041-71004248	B1	3	222	TPP2
novel_circ_0001064	11	70995655	70999816	+	4161	230	ENSSSCG00000009528;	exon:70999686-70999816	B3	2	345	TPP2
novel_circ_0001065	11	710153	718039	+	7886	194	ENSSSCG00000021814;	exon:717945-718039	A1	2	226	ZMYM2
novel_circ_0001066	11	71115694	71123774	+	8080	226	ENSSSCG00000009534;	exon:71123648-71123774	B1	2	121	-
novel_circ_0001067	11	71125628	71135931	+	10303	296	ENSSSCG00000009534;	exon:71125629-71125724,exon:71126020-71126124	A1,A2,A3,B1,B2,B3,C1,C2	2,6,7,11,4,4,8,2	189,171,173,124,210,158,92,130	-
novel_circ_0001068	11	71147530	71164365	+	16835	300	ENSSSCG00000032046;	exon:71164165-71164365	A1	2	82	ERCC5
novel_circ_0001069	11	712675	716256	+	3581	370	ENSSSCG00000021814;	exon:712676-712805,exon:713800-713915	B2	2	255	ZMYM2
novel_circ_0001070	11	713799	714610	+	811	272	ENSSSCG00000021814;	exon:713800-713915,exon:714454-714610	A2,A3,B3,C1	2,3,2,2	245126185181	ZMYM2
novel_circ_0001071	11	713799	716256	+	2457	241	ENSSSCG00000021814;	exon:713800-713915,exon:716131-716256	A1,B1,B2	2,2,4	223181231	ZMYM2
novel_circ_0001072	11	713799	718039	+	4240	335	ENSSSCG00000021814;	exon:713800-713915,exon:716131-716256,exon:717945-718039	A3,B1,C1,C3	5,3,3,2	154176187209	ZMYM2
novel_circ_0001073	11	713799	724858	+	11059	230	ENSSSCG00000021814;	exon:713800-713915,exon:724744-724858	A1,B1,B3,C1	3,7,4,4	210171217200	ZMYM2
novel_circ_0001074	11	74209708	74209992	-	284	284	ENSSSCG00000009535;	exon:74209709-74209992	A2,B1,B2,C1	3,2,4,6	13,12,21,37	EFNB2
novel_circ_0001075	11	74256034	74258629	-	2595	309	ENSSSCG00000009536;	exon:74256035-74256118	B2,C2	4,2	442307	ARGLU1
novel_circ_0001076	11	74899155	74899681	-	526	328	n/a	intergenic_region:74899156-74899356,intergenic_region:74899554-74899681	C1	2	3	--
novel_circ_0001077	11	76862196	76868455	-	6259	277	n/a	intergenic_region:76868278-76868455	A3	2	428	--
novel_circ_0001078	11	76895271	76905003	-	9732	333	n/a	intergenic_region:76895272-76895342,intergenic_region:76895859-76895942,intergenic_region:76898371-76898466,intergenic_region:76904919-76905003	A1	2	1381	--
novel_circ_0001080	11	77113825	77120352	+	6527	347	ENSSSCG00000009545;	exon:77113826-77113924,exon:77115566-77115601,exon:77116117-77116167,exon:77117232-77117276,exon:77119322-77119375,exon:77120286-77120352	A3	3	896	COL4A2
novel_circ_0001081	11	77475171	77478573	+	3402	285	ENSSSCG00000009551;	exon:77475172-77475256,exon:77478225-77478295,exon:77478443-77478573	B1,C3	3,3	125154	ARHGEF7
novel_circ_0001084	11	77475171	77489240	+	14069	504	ENSSSCG00000009551;	exon:77475172-77475256,exon:77478443-77478573,exon:77484689-77484890,exon:77489152-77489240	A1,A2,A3,B1,B2,B3,C1,C2,C3	39,36,46,33,19,28,24,28,35	150,136,100,105,99,92,147,129,116	ARHGEF7
novel_circ_0001085	11	77478442	77489240	+	10798	420	ENSSSCG00000009551;	exon:77478443-77478573,exon:77484689-77484890,exon:77489152-77489240	A3	3	110	ARHGEF7
novel_circ_0001086	11	77484688	77489240	+	4552	290	ENSSSCG00000009551;	exon:77484689-77484890,exon:77489152-77489240	A1,A2,A3,B1,B2,B3,C1,C2,C3	9,7,3,6,5,4,4,10,4	132,133,110,97,98,95,147,111,105	ARHGEF7
novel_circ_0001087	11	77484688	77499037	+	14349	289	ENSSSCG00000009551;	exon:77498616-77498710,exon:77498942-77499037	A1	4	129	ARHGEF7
novel_circ_0001089	11	77484688	77503607	+	18919	310	ENSSSCG00000009551;	exon:77489152-77489240,exon:77503485-77503607	A2	2	116	ARHGEF7
novel_circ_0001091	11	77498615	77503607	+	4992	312	ENSSSCG00000009551;	exon:77498616-77498710,exon:77498942-77499037,exon:77503485-77503607	A1,A2,A3,B1,B2,B3,C1,C2,C3	8,6,3,5,5,6,10,9,14	86,106,75,70,67,64,93,75,65	ARHGEF7
novel_circ_0001095	11	7750443	7753831	-	3388	362	ENSSSCG00000009334;	exon:7750444-7750543,exon:7752841-7752963,exon:7753691-7753831	A1	6	165	HSPH1
novel_circ_0001097	11	7826220	7842930	+	16710	297	ENSSSCG00000009335;	exon:7826221-7826330,exon:7841978-7842054,exon:7842819-7842930	A1,B1,C3	2,2,3	674502666	B3GLCT
novel_circ_0001098	11	78343009	78351465	+	8456	405	n/a	intergenic_region:78343010-78343245,intergenic_region:78349882-78349971,intergenic_region:78351385-78351465	A1,A2,B1,B2,B3,C3	9,4,4,2,2,7	37,43,43,34,30,64	--
novel_circ_0001099	11	78343009	78352808	+	9799	399	n/a	intergenic_region:78343010-78343132,intergenic_region:78349882-78349971,intergenic_region:78351385-78351465,intergenic_region:78352701-78352808	A1,A2,A3,B1,B2,B3,C1,C3	4,6,10,4,10,11,12,7	23,42,19,36,27,30,56,58	--
novel_circ_0001100	11	78349881	78352808	+	2927	277	ENSSSCG00000037561;	exon:78349882-78349971,exon:78351385-78351465,exon:78352701-78352808	A2,B2,C1,C2,C3	3,3,3,2,6	60,40,78,87,76	ATP11A
novel_circ_0001101	11	78349881	78356609	+	6728	405	ENSSSCG00000037561;	exon:78349882-78349971,exon:78351385-78351465,exon:78352701-78352808,exon:78356481-78356609	A1,A2,A3,B1,B2,B3,C1,C2,C3	11,2,13,3,12,5,7,3,7	35,66,40,52,38,33,80,80,60	ATP11A
novel_circ_0001102	11	78377799	78385988	+	8189	317	ENSSSCG00000037561;	exon:78377800-78377981,exon:78385853-78385988	B1	3	43	ATP11A
novel_circ_0001103	11	78382355	78383968	+	1613	434	ENSSSCG00000037561;	exon:78382356-78382458,exon:78382728-78382873,exon:78383401-78383460,exon:78383841-78383968	A1,A2,A3,B1,B2,B3,C1,C2,C3	17,30,11,16,11,17,11,16,22	28,56,20,32,26,15,72,47,38	ATP11A
novel_circ_0001105	11	7842818	7855987	+	13169	175	ENSSSCG00000009335;	exon:7842819-7842930,exon:7855924-7855987	A2,A3,B1,B2,C3	5,5,6,5,5	545437409537600	B3GLCT
novel_circ_0001106	11	7850586	7864009	+	13423	388	ENSSSCG00000009335;	exon:7850587-7850723,exon:7855924-7855987,exon:7862263-7862382,exon:7863940-7864009	B2	4	582	B3GLCT
novel_circ_0001107	11	7850586	7871974	+	21388	313	ENSSSCG00000009335;	exon:7850587-7850723,exon:7855924-7855987	A3,B1,B3	2,3,2	338366464	B3GLCT
novel_circ_0001109	11	78543048	78543369	-	321	199	ENSSSCG00000009557;	exon:78543049-78543174,exon:78543296-78543369	A2,B2,C2	2,2,4	236222229	PCID2
novel_circ_0001111	11	78693304	78703726	-	10422	528	ENSSSCG00000026536;	exon:78693305-78693435	B2	4	53	DCUN1D2
novel_circ_0001116	11	78730113	78736526	+	6413	313	ENSSSCG00000009563;	exon:78730114-78730231,exon:78736331-78736526	C2	2	66	TMCO3
novel_circ_0001118	11	8660881	8662015	+	1134	264	ENSSSCG00000009338;	exon:8660882-8660973,exon:8661843-8662015	A1,A2,B1,B2,C1	3,3,2,2,2	15,24,10,14,7	-
novel_circ_0001119	11	8663834	8670626	+	6792	254	ENSSSCG00000009338;	exon:8670472-8670626	A1,A3,B2,B3,C3	5,3,2,4,3	14,16,13,1,11	-
novel_circ_0001120	11	8842606	8846619	+	4013	353	ENSSSCG00000029039;	exon:8842607-8842762,exon:8846422-8846619	A2,B2,C1	4,2,2	5,4,9	BRCA2
novel_circ_0001121	11	8890923	8896026	-	5103	360	n/a	intergenic_region:8890924-8891020,intergenic_region:8891313-8891491,intergenic_region:8895941-8896026	B1,C1	2,5	16,12	--
novel_circ_0001123	11	8890923	8900788	-	9865	1859	n/a	intergenic_region:8890924-8891020	B2,C3	2,3	16,29	--
novel_circ_0001126	11	8890923	8941243	-	50320	171	n/a	intergenic_region:8890924-8891020,intergenic_region:8941169-8941243	A1,B2,B3	10,5,2	13,6,7	--
novel_circ_0001127	11	8940036	8941243	-	1207	276	ENSSSCG00000009341;	intron:8940037-8940169,intron:8940991-8941060,intron:8941169-8941243	A1,B2,C1,C3	2,6,5,2	14,18,18,20	-
novel_circ_0001130	11	8974450	8982801	-	8351	359	ENSSSCG00000009341;	exon:8974451-8974597,exon:8978807-8978895,exon:8982677-8982801	A1,A2,A3,B1,B2,B3,C1,C2,C3	13,9,7,14,7,14,5,5,10	2.84234e+26	-
novel_circ_0001131	11	9132179	9139476	+	7297	384	ENSSSCG00000009345;	exon:9132180-9132261,exon:9135268-9135316,exon:9137423-9137562,exon:9139361-9139476	A1,A2,B2,C2	3,2,5,5	112,122,152,97	PDS5B
novel_circ_0001132	11	9132179	9149581	+	17402	290	ENSSSCG00000009345;	exon:9132180-9132261,exon:9135268-9135316,exon:9149421-9149581	A1,A2,B1,B2,B3,C1,C2,C3	5,6,8,5,7,2,2,4	108,121,79,118,137,82,90,159	PDS5B
novel_circ_0001135	11	9132179	9170916	+	38737	288	ENSSSCG00000009345;	exon:9132180-9132261,exon:9135268-9135316,exon:9170758-9170916	A1,A2,A3,B1,B2,B3,C1,C2,C3	8,6,3,6,5,2,5,8,2	77,78,52,46,97,98,68,57,98	PDS5B
novel_circ_0001136	11	9139360	9149581	+	10221	260	ENSSSCG00000009345;	exon:9149421-9149581	B1	2	110	PDS5B
novel_circ_0001137	11	9145563	9149581	+	4018	266	ENSSSCG00000009345;	exon:9145564-9145669,exon:9149421-9149581	B2,C1	3,3	152106	PDS5B
novel_circ_0001138	11	9145563	9170916	+	25353	500	ENSSSCG00000009345;	exon:9145564-9145669,exon:9149421-9149581,exon:9170383-9170459,exon:9170758-9170916	A1,A2,A3,B1,B2,B3,C2,C3	5,3,6,5,7,9,3,5	104,124,82,74,136,111,86,102	PDS5B
novel_circ_0001139	11	9145563	9190868	+	45305	365	ENSSSCG00000009345;	exon:9145564-9145669,exon:9187413-9187549,exon:9190745-9190868	A1,B2,C1,C2	4,2,6,3	109,132,97,87	PDS5B
novel_circ_0001140	11	9166633	9170916	+	4283	358	ENSSSCG00000009345;	exon:9166634-9166757,exon:9170383-9170459,exon:9170758-9170916	C1	2	65	PDS5B
novel_circ_0001147	11	9185895	9190868	+	4973	328	ENSSSCG00000009345;	exon:9185896-9185964,exon:9187413-9187549,exon:9190745-9190868	A2,A3,C1,C2	3,2,4,2	62,43,56,54	PDS5B
novel_circ_0001149	12	11669305	11671052	-	1747	266	ENSSSCG00000017259;	exon:11669306-11669464,exon:11670120-11670166,exon:11670991-11671052	A1,A2,A3,B1,B2,B3,C1,C2,C3	132,95,126,123,141,77,132,101,114	3.14926e+35	PRKAR1A
novel_circ_0001152	12	11669305	11672541	-	3236	527	ENSSSCG00000017259;	exon:11669306-11669464,exon:11670120-11670166,exon:11670991-11671052,exon:11671494-11671585,exon:11672371-11672541	A1,A2,A3,B1,B2,B3,C1,C2,C3	45,27,20,30,24,25,24,20,18	3.65132e+35	PRKAR1A
novel_circ_0001153	12	11892147	11892556	-	409	297	ENSSSCG00000017264;	exon:11892148-11892271,exon:11892383-11892556	B2,C3	6,3	603732	AMZ2
novel_circ_0001155	12	12331332	12340337	-	9005	1068	ENSSSCG00000017265;	exon:12331333-12331473	A2,A3	3,2	3,0	AXIN2
novel_circ_0001160	12	12488603	12495369	-	6766	212	ENSSSCG00000023992;	exon:12488604-12488753,exon:12495307-12495369	C3	3	24	CEP112
novel_circ_0001163	12	12704688	12715789	-	11101	514	ENSSSCG00000023992;	exon:12704689-12704768,exon:12713529-12713588,exon:12714325-12714417,exon:12715193-12715322,exon:12715635-12715789	A1,A2,A3,B1,B2,B3,C1,C2,C3	10,5,6,14,9,11,8,11,7	49,28,26,18,45,35,14,24,42	CEP112
novel_circ_0001165	12	12704688	12748607	-	43919	459	ENSSSCG00000023992;	intron:12704689-12704768,intron:12713529-12713588,intron:12714325-12714417,intron:12745654-12745753,intron:12748478-12748607	B1	6	8	CEP112
novel_circ_0001166	12	12736750	12748564	-	11814	447	ENSSSCG00000023992;	exon:12736751-12736894,exon:12742934-12743052,exon:12745654-12745753,exon:12748478-12748564	A1,C3	2,5	48,50	CEP112
novel_circ_0001167	12	12736750	12757927	-	21177	472	ENSSSCG00000023992;	exon:12736751-12736894,exon:12742934-12743047,exon:12748473-12748564,exon:12757544-12757621,exon:12757880-12757927	A1,A2,A3,B1,B2,B3,C1,C2,C3	9,11,9,5,6,11,4,6,12	46,37,41,22,35,47,22,29,44	CEP112
novel_circ_0001169	12	12736750	12771332	-	34582	350	ENSSSCG00000023992;	exon:12736751-12736894,exon:12742934-12743047,exon:12771239-12771332	A2,B2,B3,C1,C3	2,2,2,5,6	48,42,41,25,43	CEP112
novel_circ_0001170	12	12742933	12748564	-	5631	205	ENSSSCG00000023992;	exon:12742934-12743052,exon:12748478-12748564	A1,A3,B2	3,4,2	59,51,42	CEP112
novel_circ_0001171	12	12742933	12757927	-	14994	265	ENSSSCG00000023992;	exon:12742934-12743052,exon:12745654-12745753,exon:12757880-12757927	B3,C2	2,3	48,39	CEP112
novel_circ_0001173	12	12757543	12771332	-	13789	299	ENSSSCG00000023992;	exon:12757544-12757621,exon:12757876-12757927,exon:12768443-12768520,exon:12771239-12771332	A1,A2,A3,B1,B2,B3,C1,C2,C3	7,6,11,7,2,11,5,6,7	40,51,38,32,42,37,31,41,46	CEP112
novel_circ_0001174	12	12801757	12807169	-	5412	286	ENSSSCG00000023992;	exon:12801758-12801930	A1,A2,A3,B1,B2,B3,C1,C2,C3	9,4,6,5,3,4,5,3,2	51,50,36,26,60,51,34,44,40	CEP112
novel_circ_0001175	12	13214452	13221925	+	7473	429	ENSSSCG00000017268;	exon:13214453-13214590,exon:13218319-13218410,exon:13220539-13220601	A1,A2,B1,B2,B3,C3	2,3,5,2,3,2	22,33,33,19,24,43	PRKCA
novel_circ_0001178	12	13501056	13501309	-	253	253	ENSSSCG00000017272;	exon:13501057-13501309	A1,A3,B1,C3	4,4,3,3	15,7,11,16	HELZ
novel_circ_0001180	12	13551886	13571493	-	19607	383	ENSSSCG00000017272;	exon:13551887-13552091,exon:13571315-13571493	A3,C2	7,2	37,58	HELZ
novel_circ_0001182	12	13566705	13571493	-	4788	324	ENSSSCG00000017272;	exon:13566706-13566851	B1	2	52	HELZ
novel_circ_0001183	12	13710042	13713973	-	3931	458	ENSSSCG00000017273;	exon:13710043-13710217,exon:13713600-13713734,exon:13713824-13713973	B2	5	584	PSMD12
novel_circ_0001185	12	13879940	13922047	+	42107	220	ENSSSCG00000017274;	exon:13879941-13880089	B1,C2	2,5	66,58	PITPNC1
novel_circ_0001187	12	14038570	14040563	+	1993	262	ENSSSCG00000017275;	exon:14038571-14038684,exon:14040415-14040563	A2,B1,B2,B3,C1,C2,C3	4,5,3,3,6,2,3	39,22,49,38,44,36,70	NOL11
novel_circ_0001188	12	14155981	14163134	+	7153	430	ENSSSCG00000033528;	exon:14155982-14156205,exon:14162928-14163134	A3	3	36	BPTF
novel_circ_0001189	12	14155981	14163865	+	7884	288	ENSSSCG00000033528;	exon:14163677-14163865	A2,A3,B1,B2,B3,C3	2,5,2,4,5,6	47,33,35,37,35,58	BPTF
novel_circ_0001190	12	14178157	14185034	+	6877	231	ENSSSCG00000033528;	exon:14184903-14185034	A2,A3,B2,C1,C2	5,8,6,4,2	75,52,59,41,42	BPTF
novel_circ_0001196	12	14207096	14208324	+	1228	253	ENSSSCG00000033528;	exon:14207097-14207221,exon:14208196-14208324	B1,B2	2,3	35,32	BPTF
novel_circ_0001201	12	14438842	14454660	+	15818	389	ENSSSCG00000032176;	exon:14438843-14438951,exon:14444882-14444995,exon:14452576-14452660,exon:14454577-14454660	A3	4	286	SMURF2
novel_circ_0001202	12	14461251	14488093	+	26842	318	ENSSSCG00000032176;	exon:14461252-14461336,exon:14465466-14465624,exon:14488018-14488093	A1,A3	6,2	358246	SMURF2
novel_circ_0001203	12	14465465	14471485	+	6020	354	ENSSSCG00000032176;	exon:14465466-14465624,exon:14471290-14471485	A1,A2,A3,B1,B2,C1,C3	3,5,2,2,3,7,2	3.66383e+20	SMURF2
novel_circ_0001204	12	14465465	14479879	+	14414	296	ENSSSCG00000032176;	exon:14465466-14465624,exon:14479742-14479879	A1,A2,A3,B1,B2,C3	8,5,4,3,5,2	4.1841e+17	SMURF2
novel_circ_0001205	12	14465465	14483274	+	17809	279	ENSSSCG00000032176;	exon:14465466-14465624,exon:14483154-14483274	B2,C2	2,2	290186	SMURF2
novel_circ_0001206	12	14475483	14479879	+	4396	430	ENSSSCG00000032176;	exon:14475484-14475598,exon:14478611-14478789,exon:14479742-14479879	A2,B2	3,2	353348	SMURF2
novel_circ_0001207	12	14475483	14486463	+	10980	316	ENSSSCG00000032176;	exon:14475484-14475598	B2,C3	2,2	393360	SMURF2
novel_circ_0001208	12	14475483	14488093	+	12610	368	ENSSSCG00000032176;	exon:14475484-14475598,exon:14478611-14478789,exon:14488018-14488093	B1,B2,C1	7,4,5	178299211	SMURF2
novel_circ_0001210	12	14478610	14483274	+	4664	436	ENSSSCG00000032176;	exon:14478611-14478789,exon:14479742-14479879,exon:14483154-14483274	A1,B2	2,4	349271	SMURF2
novel_circ_0001211	12	14479741	14483274	+	3533	258	ENSSSCG00000032176;	exon:14479742-14479879,exon:14483154-14483274	C1	2	186	SMURF2
novel_circ_0001212	12	14479741	14486463	+	6722	339	ENSSSCG00000032176;	exon:14479742-14479879,exon:14486262-14486463	B3	2	340	SMURF2
novel_circ_0001213	12	14479741	14488093	+	8352	414	ENSSSCG00000032176;	exon:14479742-14479879,exon:14486262-14486463,exon:14488018-14488093	A1,A3,B2,C2,C3	7,6,8,3,2	364265282181270	SMURF2
novel_circ_0001215	12	14483153	14486463	+	3310	322	ENSSSCG00000032176;	exon:14483154-14483274,exon:14486262-14486463	A2	2	490	SMURF2
novel_circ_0001217	12	14533440	14538259	-	4819	231	ENSSSCG00000028925;	exon:14538128-14538259	A1,A2,A3,B1,B2,B3,C1,C2,C3	14,9,4,8,9,11,5,9,14	2.00143e+26	CEP95
novel_circ_0001218	12	14556717	14569779	-	13062	456	ENSSSCG00000028925;	exon:14556718-14556833,exon:14560369-14560474,exon:14567916-14568023,exon:14569651-14569779	C1	3	180	CEP95
novel_circ_0001219	12	14564245	14569779	-	5534	321	ENSSSCG00000028925;	exon:14564246-14564353,exon:14567938-14568023,exon:14569651-14569779	B2,C2,C3	2,2,4	315234312	CEP95
novel_circ_0001220	12	14588251	14598384	+	10133	227	ENSSSCG00000036057;	exon:14588252-14588378,exon:14598284-14598384	A2	4	74	POLG2
novel_circ_0001222	12	14690238	14701482	+	11244	291	ENSSSCG00000017277;	exon:14697840-14697916,exon:14700012-14700065,exon:14701420-14701482	A1	3	232	PECAM1
novel_circ_0001223	12	14825379	14842641	+	17262	199	ENSSSCG00000017278;	exon:14842542-14842641	A2,B1,C1	3,3,3	184155171	TEX2
novel_circ_0001225	12	1484193	1494267	+	10074	224	ENSSSCG00000022317;	exon:1484194-1484311,exon:1494161-1494267	B3,C1,C2	2,6,2	373518485	SLC38A10
novel_circ_0001226	12	1492106	1494267	+	2161	502	ENSSSCG00000022317;	exon:1492107-1492209,exon:1492624-1492806,exon:1493631-1493742,exon:1494161-1494267	A1,A2,A3,B1,B2,B3,C1,C2,C3	51,67,38,80,47,38,41,44,71	4.31551e+26	SLC38A10
novel_circ_0001227	12	1492106	1503705	+	11599	259	ENSSSCG00000022317;	exon:1492107-1492209,exon:1503549-1503705	A2,B1	2,2	642539	SLC38A10
novel_circ_0001228	12	1492110	1494267	+	2157	205	ENSSSCG00000022317;	exon:1492111-1492209,exon:1494161-1494267	A1,A2,A3,B1,B2,B3,C1,C3	4,6,2,2,4,2,3,3	4.39563e+23	SLC38A10
novel_circ_0001232	12	15125247	15126990	-	1743	424	ENSSSCG00000017289;	exon:15125248-15125376,exon:15125967-15126143,exon:15126871-15126990	B1	3	224	DDX42
novel_circ_0001233	12	15172135	15175779	+	3644	455	ENSSSCG00000028698;	exon:15175013-15175134,exon:15175714-15175779	A1	4	673	CCDC47
novel_circ_0001234	12	15450763	15453838	-	3075	297	n/a	intergenic_region:15453641-15453838	B1,C1,C3	3,4,3	74,78,71	--
novel_circ_0001236	12	15478770	15497683	-	18913	202	ENSSSCG00000017298;	exon:15478771-15478864,exon:15497575-15497683	B2	2	50	TANC2
novel_circ_0001238	12	15516932	15533172	-	16240	331	ENSSSCG00000017298;	exon:15532941-15533172	A1,B3	3,4	34,39	TANC2
novel_circ_0001240	12	15573035	15608223	-	35188	274	ENSSSCG00000017298;	exon:15573036-15573161,exon:15608075-15608223	A1,A2,A3,B1,B2,C1,C2,C3	10,6,4,8,5,5,3,4	71,115,53,73,99,102,104,100	TANC2
novel_circ_0001241	12	15588779	15608223	-	19444	412	ENSSSCG00000017298;	exon:15588780-15589043	B1	3	79	TANC2
novel_circ_0001242	12	15601920	15608223	-	6303	335	ENSSSCG00000017298;	exon:15601921-15602107,exon:15608075-15608223	A1,A3,B1,B2,C3	2,2,4,3,6	82,75,86,125,120	TANC2
novel_circ_0001244	12	15601920	15633473	-	31553	445	ENSSSCG00000017298;	exon:15601921-15602107,exon:15608075-15608223,exon:15633363-15633473	C1,C3	4,4	57,66	TANC2
novel_circ_0001249	12	16140335	16151248	-	10913	230	ENSSSCG00000017301;	exon:16140336-16140474,exon:16151157-16151248	A1,A2,A3,B1,B2,B3	4,6,5,4,3,2	186,162,99,86,141,121	TLK2
novel_circ_0001252	12	16156837	16164359	-	7522	397	ENSSSCG00000017301;	exon:16156838-16156919,exon:16158876-16158973,exon:16159873-16159939,exon:16164207-16164359	A1,B2,C1	4,3,3	222176125	TLK2
novel_circ_0001253	12	16158875	16174077	-	15202	274	ENSSSCG00000017301;	exon:16158876-16158973,exon:16159873-16159939,exon:16173967-16174077	A1,B3,C2,C3	5,3,2,3	200178106175	TLK2
novel_circ_0001254	12	16164206	16174077	-	9871	399	ENSSSCG00000017301;	exon:16164207-16164359,exon:16172826-16172962,exon:16173967-16174077	A1,A2,A3,B1,B2,C2	5,6,6,3,5,5	2.06227e+17	TLK2
novel_circ_0001255	12	16164206	16181569	-	17363	248	ENSSSCG00000017301;	exon:16164207-16164359,exon:16181474-16181569	A2	2	192	TLK2
novel_circ_0001257	12	16164206	16195799	-	31593	415	ENSSSCG00000017301;	exon:16164207-16164359,exon:16181474-16181569,exon:16195632-16195799	A2,B2,C1	5,3,7	191157153	TLK2
novel_circ_0001258	12	16172825	16181569	-	8744	434	ENSSSCG00000017301;	exon:16172826-16172962,exon:16173967-16174077,exon:16180053-16180145,exon:16181474-16181569	A1,A2,A3,B1,B2,B3,C1,C2,C3	9,14,8,10,9,5,7,7,7	192,173,121,115,145,154,129,99,154	TLK2
novel_circ_0001259	12	16172825	16195799	-	22974	304	ENSSSCG00000017301;	exon:16172826-16172962,exon:16195632-16195799	A1,A2,B1,B3,C2	2,3,2,3,5	201172111144100	TLK2
novel_circ_0001261	12	16180052	16195799	-	15747	362	ENSSSCG00000017301;	exon:16181474-16181569,exon:16195632-16195799	A2	3	177	TLK2
novel_circ_0001262	12	16195631	16211961	-	16330	446	ENSSSCG00000017301;	exon:16195632-16195799,exon:16209070-16209165,exon:16209872-16209915,exon:16210878-16210947,exon:16211890-16211961	A1,A2,A3,B1,B2,B3,C1,C2,C3	7,16,3,15,6,12,10,8,15	171,134,96,84,115,137,125,87,169	TLK2
novel_circ_0001264	12	16209069	16211961	-	2892	279	ENSSSCG00000017301;	exon:16209070-16209165,exon:16209872-16209915,exon:16210878-16210947,exon:16211890-16211961	A1,A2,A3,B1,B2,B3,C1,C2,C3	88,81,101,87,100,87,79,60,111	184,117,110,78,134,130,145,83,173	TLK2
novel_circ_0001267	12	16295479	16299646	-	4167	246	ENSSSCG00000033421;	exon:16295480-16295586,exon:16299507-16299646	C3	5	98	-
novel_circ_0001268	12	16696594	16707440	-	10846	433	ENSSSCG00000017306;	exon:16705896-16705996,exon:16707218-16707440	A2	4	1943	ITGB3
novel_circ_0001269	12	16703328	16707440	-	4112	442	ENSSSCG00000017306;	exon:16703329-16703448,exon:16705896-16705996,exon:16707218-16707440	A1,A2,A3,B2,C1,C3	3,8,2,7,4,2	2.43224e+23	ITGB3
novel_circ_0001270	12	16719560	16724440	-	4880	295	ENSSSCG00000017306;	exon:16724245-16724440	A3	3	2310	ITGB3
novel_circ_0001271	12	16822209	16829262	+	7053	348	ENSSSCG00000017308;	exon:16822210-16822285,exon:16826885-16827032,exon:16829137-16829262	A1,A2,A3,B1,B3,C1,C2,C3	9,5,8,5,9,6,6,4	5.99469e+23	CDC27
novel_circ_0001273	12	16822209	16844840	+	22631	305	ENSSSCG00000017308;	exon:16822210-16822285,exon:16840874-16840988,exon:16844725-16844840	B1,B3,C1	3,3,2	294439329	CDC27
novel_circ_0001274	12	16838067	16844840	+	6773	367	ENSSSCG00000017308;	exon:16838068-16838165,exon:16838930-16839084,exon:16844725-16844840	A3,C2	2,2	335270	CDC27
novel_circ_0001275	12	16858905	16868735	+	9830	398	ENSSSCG00000017308;	exon:16858906-16859058,exon:16864075-16864192,exon:16868607-16868735	A3	5	241	CDC27
novel_circ_0001276	12	16858905	16877851	+	18946	309	ENSSSCG00000017308;	exon:16858906-16859058,exon:16877695-16877851	B1	2	238	CDC27
novel_circ_0001278	12	16952830	16954694	+	1864	1457	ENSSSCG00000017310;	intron:16952831-16952916	C3	6	40	KANSL1
novel_circ_0001279	12	17033861	17060678	+	26817	295	ENSSSCG00000017310;	exon:17060483-17060678	A2,B3,C1	2,2,4	53,32,38	KANSL1
novel_circ_0001280	12	17044269	17060678	+	16409	409	ENSSSCG00000017310;	exon:17044270-17044374,exon:17059589-17059698,exon:17060483-17060678	B3,C3	2,5	21,37	KANSL1
novel_circ_0001282	12	17059588	17060678	+	1090	305	ENSSSCG00000017310;	exon:17059589-17059698,exon:17060483-17060678	A1,B3,C2	4,4,4	36,28,42	KANSL1
novel_circ_0001283	12	17563576	17580588	+	17012	299	ENSSSCG00000017316;	exon:17563577-17563742,exon:17580455-17580588	A1	4	90	-
novel_circ_0001284	12	1771006	1783968	-	12962	355	ENSSSCG00000017139;	exon:1771007-1771117,exon:1783066-1783210,exon:1783868-1783968	A1,B1,B3,C1,C2,C3	3,5,6,11,4,4	8,10,9,9,23,10	RPTOR
novel_circ_0001286	12	18003978	18004384	+	406	406	ENSSSCG00000017325;	exon:18003979-18004384	B3	2	13	PLEKHM1
novel_circ_0001287	12	18321660	18326321	-	4661	253	ENSSSCG00000017339;	exon:18321661-18321805,exon:18326213-18326321	A1,A3,B3	3,2,3	961767835	NMT1
novel_circ_0001288	12	1838274	1853441	-	15167	322	ENSSSCG00000017139;	exon:1838275-1838450,exon:1853295-1853441	A1,A2,B2,C1	2,2,4,2	8,12,5,6	RPTOR
novel_circ_0001289	12	1838274	1863780	-	25506	334	ENSSSCG00000017139;	exon:1838275-1838450,exon:1863622-1863780	B1,B3,C3	2,2,4	9,4,3	RPTOR
novel_circ_0001290	12	18487309	18492129	+	4820	348	ENSSSCG00000017346;	exon:18487310-18487385,exon:18487855-18487920,exon:18488682-18488717,exon:18490713-18490803,exon:18492047-18492129	A1,A2,A3,B1,B2,B3,C1,C2,C3	2,3,4,5,5,5,6,10,4	3.7841e+26	EFTUD2
novel_circ_0001291	12	18487309	18501537	+	14228	166	ENSSSCG00000017346;	exon:18487310-18487385,exon:18501447-18501537	A1,C3	3,2	342280	EFTUD2
novel_circ_0001292	12	18490712	18497749	+	7037	215	ENSSSCG00000017346;	exon:18490713-18490803,exon:18497625-18497749	A1	5	317	EFTUD2
novel_circ_0001295	12	18507558	18508890	+	1332	353	ENSSSCG00000017346;	exon:18507559-18507670,exon:18508009-18508149,exon:18508789-18508890	A1	4	338	EFTUD2
novel_circ_0001300	12	18552928	18555766	+	2838	1325	ENSSSCG00000021306;	exon:18552929-18553004	A2,A3,B1,B2,B3,C1,C2,C3	6,8,10,4,4,2,5,5	43,49,27,42,55,20,36,26	GJC1
novel_circ_0001301	12	18820582	18832945	+	12363	297	ENSSSCG00000017357;	exon:18820583-18820650,exon:18821332-18821418,exon:18832802-18832945	A1,A2,A3,B1,B2,B3,C1,C2,C3	7,4,4,17,8,7,6,4,7	54,50,32,35,41,30,34,40,42	ITGA2B
novel_circ_0001302	12	18832801	18846956	+	14155	274	ENSSSCG00000017357;	exon:18832802-18832945,exon:18846826-18846956	A3,B3	2,4	46,30	ITGA2B
novel_circ_0001303	12	19116370	19117129	+	759	238	ENSSSCG00000017366;	exon:19116371-19116490,exon:19117011-19117129	A3	2	309	HDAC5
novel_circ_0001304	12	19572243	19573449	-	1206	435	ENSSSCG00000017378;	exon:19572244-19572331,exon:19573010-19573213,exon:19573305-19573449	A1,A3,B1,B2,B3,C1,C2	5,8,15,4,5,3,4	84,93,87,114,85,103,114	-
novel_circ_0001306	12	19760213	19773891	-	13678	303	ENSSSCG00000030211;	exon:19760214-19760322,exon:19773697-19773891	A1,B1	2,3	548309	NBR1
novel_circ_0001309	12	19920598	19922487	+	1889	311	ENSSSCG00000037979;	exon:19921676-19921742,exon:19921912-19922003,exon:19922433-19922487	B1,B2	2,2	260247	-
novel_circ_0001310	12	20118351	20129339	+	10988	280	n/a	intergenic_region:20129159-20129339	A1	2	83	--
novel_circ_0001312	12	20126111	20129339	+	3228	272	ENSSSCG00000017382;	exon:20126112-20126203,exon:20129159-20129339	B1,B2	5,2	45,36	EZH1
novel_circ_0001314	12	20126111	20136260	+	10149	450	ENSSSCG00000017382;	exon:20126112-20126203,exon:20129159-20129339	C2	4	29	EZH1
novel_circ_0001316	12	20440836	20443556	+	2720	393	ENSSSCG00000017403;	exon:20440837-20440987,exon:20442455-20442599,exon:20443458-20443556	A1,B1,B3,C2,C3	4,3,5,4,6	719553596567692	STAT3
novel_circ_0001319	12	20545145	20548566	+	3421	294	ENSSSCG00000017406;	exon:20545146-20545283,exon:20548410-20548566	A3,B1,B2	3,2,2	84,81,90	STAT5B
novel_circ_0001321	12	20776185	20788537	-	12352	452	ENSSSCG00000017415;	exon:20777847-20777933,exon:20788004-20788139,exon:20788406-20788537	C1,C3	3,3	46,53	TTC25
novel_circ_0001322	12	20784236	20786783	-	2547	269	ENSSSCG00000017415;	exon:20784237-20784444	A1,B3,C2	5,3,4	56,53,38	TTC25
novel_circ_0001324	12	2101920	2103621	-	1701	263	ENSSSCG00000017146;	exon:2101921-2102012,exon:2103450-2103621	A3,C1	6,3	38,68	-
novel_circ_0001327	12	2110590	2113463	-	2873	222	ENSSSCG00000017146;	exon:2110591-2110701,exon:2113352-2113463	B1	2	67	-
novel_circ_0001328	12	2169792	2182153	-	12361	457	ENSSSCG00000017146;	exon:2169793-2169966	A3	4	49	-
novel_circ_0001329	12	2175434	2192724	-	17290	342	ENSSSCG00000017146;	exon:2175435-2175654	C3	3	49	-
novel_circ_0001330	12	21797522	21798087	+	565	303	ENSSSCG00000039137;	exon:21797523-21797654,exon:21797916-21798087	A2,B1	2,2	671463	SMARCE1
novel_circ_0001332	12	22012340	22014427	+	2087	384	ENSSSCG00000017473;	exon:22012341-22012455,exon:22012559-22012680,exon:22014279-22014427	A3,B1,C1,C2,C3	3,2,5,5,3	31,30,5,1,3	TOP2A
novel_circ_0001333	12	22206538	22208508	-	1970	258	ENSSSCG00000017477;	exon:22208350-22208508	C1	5	60	CASC3
novel_circ_0001334	12	22350994	22351458	-	464	294	ENSSSCG00000017489;	exon:22350995-22351098,exon:22351268-22351458	C3	2	1118	PSMD3
novel_circ_0001335	12	22416632	22416844	+	212	212	ENSSSCG00000017492;	exon:22416633-22416844	C1	2	773	ORMDL3
novel_circ_0001336	12	22602582	22608686	-	6104	268	ENSSSCG00000017497;	exon:22602583-22602782	A3	5	10	ERBB2
novel_circ_0001337	12	22606822	22607386	-	564	246	ENSSSCG00000017497;	exon:22606823-22606949,exon:22607267-22607386	B1,B2,C1	11,2,5	14,13,25	ERBB2
novel_circ_0001338	12	22805831	22813863	-	8032	366	ENSSSCG00000017504;	exon:22805832-22806021,exon:22813687-22813863	A1	5	165	CDK12
novel_circ_0001339	12	22811221	22812534	-	1313	310	ENSSSCG00000017504;	exon:22811222-22811392	C3	3	127	CDK12
novel_circ_0001340	12	22811221	22813863	-	2642	276	ENSSSCG00000017504;	exon:22813687-22813863	A1,A2,B1,C1	2,2,2,2	145,169,75,67	CDK12
novel_circ_0001341	12	22812394	22813863	-	1469	316	ENSSSCG00000017504;	exon:22812395-22812534,exon:22813687-22813863	A1,A2,A3,B1,B2,B3,C1,C2,C3	10,3,6,3,7,7,4,4,7	168,200,129,89,113,133,95,93,142	CDK12
novel_circ_0001342	12	2288302	2292225	+	3923	413	ENSSSCG00000017155;	exon:2288303-2288375,exon:2288938-2289004,exon:2290536-2290598,exon:2291670-2291802,exon:2292145-2292225	A1,A2,A3,B1,B2,B3,C1,C2,C3	21,11,24,9,9,9,8,9,9	1.09096e+28	EIF4A3
novel_circ_0001349	12	2288302	2307514	+	19212	277	ENSSSCG00000017155;	exon:2288303-2288375,exon:2288938-2289004,exon:2307376-2307514	A1,A3,B1,C3	5,2,3,3	10981010837939	EIF4A3
novel_circ_0001350	12	22940645	22948639	+	7994	332	ENSSSCG00000017506;	exon:22940646-22940720,exon:22942265-22942359,exon:22942849-22942917,exon:22948544-22948639	A1,A2,A3,B1,B2,B3,C1,C2,C3	7,15,10,10,10,13,9,7,6	4.80543e+26	FBXL20
novel_circ_0001352	12	22940645	22950945	+	10300	295	ENSSSCG00000017506;	exon:22940646-22940720,exon:22942265-22942359,exon:22950819-22950945	B3,C3	3,4	532809	FBXL20
novel_circ_0001353	12	22942264	22953012	+	10748	291	ENSSSCG00000017506;	exon:22942265-22942359,exon:22950823-22950945,exon:22952938-22953012	A2,C1,C3	3,2,2	509671792	FBXL20
novel_circ_0001354	12	22948543	22953012	+	4469	174	ENSSSCG00000017506;	exon:22952938-22953012	A1,A3,B1,B2,C2,C3	7,4,2,6,4,2	4.56339e+17	FBXL20
novel_circ_0001355	12	23043947	23047980	+	4033	312	ENSSSCG00000017510;	exon:23047534-23047670,exon:23047904-23047980	A2	3	8	CACNB1
novel_circ_0001356	12	2306700	2308584	+	1884	353	ENSSSCG00000017155;	exon:2307376-2307514,exon:2308469-2308584	A1,A2,A3,B1,B2,B3,C1,C3	9,3,3,12,4,3,5,3	8.3579e+23	EIF4A3
novel_circ_0001357	12	2308468	2311186	+	2718	350	ENSSSCG00000017155;	exon:2308469-2308584,exon:2310859-2310966,exon:2311059-2311186	A1,A3,B1,B2,B3,C1,C3	3,4,7,2,4,3,10	9.7285e+20	EIF4A3
novel_circ_0001358	12	23106466	23110606	+	4140	243	ENSSSCG00000017511;	exon:23106467-23106610,exon:23110507-23110606	C3	3	22	PLXDC1
novel_circ_0001360	12	23240962	23259162	-	18200	286	ENSSSCG00000040642;	exon:23240963-23241070,exon:23249061-23249145,exon:23259068-23259162	B1,B2,C3	7,2,3	568592545	LASP1
novel_circ_0001362	12	235697	236083	-	386	386	ENSSSCG00000017137;	exon:235698-236083	C1	3	1488	METRNL
novel_circ_0001363	12	23599556	23616154	-	16598	507	ENSSSCG00000018058;	exon:23599557-23599682,exon:23614466-23614527,exon:23615834-23616154	A1,A2,A3,B1,B2,B3,C1,C2,C3	18,8,10,12,7,22,10,5,7	53,102,48,81,68,43,93,91,74	ARHGAP23
novel_circ_0001364	12	23604387	23616154	-	11767	208	ENSSSCG00000018058;	exon:23604388-23604466,exon:23616025-23616154	A2,A3,B1,B2,B3,C1,C2	10,3,5,5,3,8,4	108,44,74,60,42,94,84	ARHGAP23
novel_circ_0001365	12	23610355	23616154	-	5799	476	ENSSSCG00000018058;	exon:23610356-23610511	A3,B3,C1	2,2,4	46,53,93	ARHGAP23
novel_circ_0001366	12	23625257	23625967	-	710	324	ENSSSCG00000018058;	exon:23625258-23625315,exon:23625472-23625583,exon:23625812-23625967	A2	4	69	ARHGAP23
novel_circ_0001368	12	23818662	23822686	+	4024	216	ENSSSCG00000017513;	intron:23818663-23818747,intron:23822555-23822686	A3,C1	2,7	512290	NPEPPS
novel_circ_0001369	12	23841034	23862768	+	21734	373	ENSSSCG00000017513;	exon:23858962-23859066,exon:23859739-23859799,exon:23862659-23862768	B1,C2	5,3	642562	NPEPPS
novel_circ_0001372	12	23848164	23859066	+	10902	226	ENSSSCG00000017513;	exon:23848165-23848286,exon:23858962-23859066	B2,C2	3,2	677486	NPEPPS
novel_circ_0001373	12	23857978	23859066	+	1088	269	ENSSSCG00000017513;	exon:23857979-23858143,exon:23858962-23859066	B2	4	734	NPEPPS
novel_circ_0001374	12	23857978	23859799	+	1821	381	ENSSSCG00000017513;	exon:23857979-23858143,exon:23858910-23859066,exon:23859739-23859799	A1,A2,A3,B1,B2,B3,C1,C2,C3	11,2,13,7,4,8,6,2,5	1.0471e+28	NPEPPS
novel_circ_0001375	12	23857978	23862768	+	4790	438	ENSSSCG00000017513;	exon:23857979-23858143,exon:23858962-23859066,exon:23859739-23859799,exon:23862659-23862768	A1,A3,B1,B2,C3	9,4,4,5,3	1097744629889890	NPEPPS
novel_circ_0001377	12	23857978	23869452	+	11474	304	ENSSSCG00000017513;	exon:23857979-23858143	C1	2	572	NPEPPS
novel_circ_0001380	12	23857978	23880588	+	22610	307	ENSSSCG00000017513;	exon:23857979-23858143,exon:23880446-23880588	A1,A2,B1,B2,B3,C3	3,3,8,3,2,5	1.25312e+20	NPEPPS
novel_circ_0001382	12	23859738	23869452	+	9714	372	ENSSSCG00000017513;	exon:23859739-23859799,exon:23862659-23862768,exon:23866934-23866997,exon:23869313-23869452	A1,A2,A3,B1,B2,B3,C1,C2,C3	8,3,6,5,9,8,3,3,10	1.1371e+28	NPEPPS
novel_circ_0001383	12	23862658	23869452	+	6794	312	ENSSSCG00000017513;	exon:23862659-23862768,exon:23866934-23866997,exon:23869313-23869452	B2	6	1008	NPEPPS
novel_circ_0001384	12	23862658	23874195	+	11537	319	ENSSSCG00000017513;	exon:23873976-23874195	B1	2	806	NPEPPS
novel_circ_0001385	12	23862658	23880588	+	17930	315	ENSSSCG00000017513;	exon:23862659-23862768,exon:23866934-23866997	A1,A2,A3,B1,B2,C1,C2	2,2,6,7,5,4,2	1.34713e+23	NPEPPS
novel_circ_0001386	12	23862658	23882018	+	19360	371	ENSSSCG00000017513;	exon:23862659-23862768,exon:23866934-23866997,exon:23880446-23880588,exon:23881962-23882018	B1,C1,C2,C3	5,4,4,4	8899338671216	NPEPPS
novel_circ_0001391	12	23866933	23874195	+	7262	422	ENSSSCG00000017513;	exon:23866934-23866997,exon:23869313-23869452	A3,B1,B2,C3	3,3,3,6	89082210881115	NPEPPS
novel_circ_0001392	12	23869312	23887038	+	17726	437	ENSSSCG00000017513;	exon:23869313-23869452,exon:23872265-23872399,exon:23881962-23882018,exon:23886931-23887038	C1	2	1073	NPEPPS
novel_circ_0001393	12	23872264	23887038	+	14774	263	ENSSSCG00000017513;	exon:23881962-23882018,exon:23886931-23887038	A3	3	1029	NPEPPS
novel_circ_0001394	12	23880445	23887038	+	6593	306	ENSSSCG00000017513;	exon:23880446-23880588,exon:23881962-23882018,exon:23886931-23887038	A1,A2,A3,B1,B2,B3,C1,C2,C3	9,3,10,11,10,12,7,11,5	1.63215e+33	NPEPPS
novel_circ_0001396	12	23880445	23888224	+	7779	147	ENSSSCG00000017513;	exon:23888177-23888224	A2,A3,B1,C3	6,2,3,3	11057456891028	NPEPPS
novel_circ_0001397	12	23928141	23930681	+	2540	436	ENSSSCG00000017514;	exon:23928142-23928252,exon:23928919-23929020	A1,A2,A3,B1,C3	3,3,6,3,3	220383208185298	KPNB1
novel_circ_0001400	12	2401754	2405707	+	3953	713	n/a	intergenic_region:2401755-2401993	A1,B3,C3	2,4,4	138199264	--
novel_circ_0001402	12	24327240	24328063	-	823	354	ENSSSCG00000017529;	exon:24327241-24327418,exon:24327887-24328063	A1,A2,A3,B1,B2,B3,C1,C2,C3	8,4,11,8,8,7,6,17,10	4.41419e+26	CBX1
novel_circ_0001406	12	26253823	26254409	+	586	311	ENSSSCG00000017578;	exon:26253824-26253912,exon:26254023-26254159,exon:26254323-26254409	A1,A2,A3,B3,C1	2,3,3,2,4	16,37,24,11,40	ITGA3
novel_circ_0001407	12	26935193	26949586	+	14393	478	ENSSSCG00000017561;	exon:26935194-26935370,exon:26935994-26936119,exon:26949410-26949586	C3	4	151	ABCC3
novel_circ_0001408	12	26944976	26945414	+	438	339	ENSSSCG00000017561;	exon:26944977-26945154,exon:26945253-26945414	A1,C3	5,2	64,94	ABCC3
novel_circ_0001409	12	26969186	26970411	+	1225	313	ENSSSCG00000017561;	exon:26969187-26969333	B1	2	146	ABCC3
novel_circ_0001411	12	26987758	26989423	-	1665	248	ENSSSCG00000038760;	exon:26989275-26989423	A2,C1,C3	3,2,3	452470642	ANKRD40
novel_circ_0001412	12	27236641	27250993	-	14352	203	ENSSSCG00000033228;	exon:27236642-27236755,exon:27250904-27250993	A2,B1,B3,C1,C3	2,3,4,2,4	266173254251451	SPAG9
novel_circ_0001414	12	27239023	27250993	-	11970	189	ENSSSCG00000033228;	exon:27250904-27250993	A1,C1	3,3	279232	SPAG9
novel_circ_0001416	12	27243216	27252923	-	9707	321	ENSSSCG00000033228;	exon:27243217-27243284,exon:27243963-27244043	A2,B1	2,3	248165	SPAG9
novel_circ_0001417	12	27247306	27248011	-	705	318	ENSSSCG00000033228;	exon:27247793-27248011	A1,B2,C2	3,2,2	306302238	SPAG9
novel_circ_0001418	12	27247306	27252923	-	5617	369	ENSSSCG00000033228;	exon:27247307-27247502,exon:27252750-27252923	A3,B3,C2,C3	2,2,2,6	173268174349	SPAG9
novel_circ_0001419	12	27249778	27250993	-	1215	261	ENSSSCG00000033228;	exon:27249779-27249950,exon:27250904-27250993	A1,A2,A3,B1,B2,B3,C1,C2,C3	8,8,7,5,12,12,4,3,3	3.18318e+26	SPAG9
novel_circ_0001420	12	27249778	27252923	-	3145	345	ENSSSCG00000033228;	exon:27249779-27249950,exon:27252750-27252923	A2	4	287	SPAG9
novel_circ_0001423	12	27257008	27259580	-	2572	334	ENSSSCG00000033228;	exon:27257009-27257139,exon:27258915-27258966,exon:27259428-27259580	C3	2	424	SPAG9
novel_circ_0001424	12	27268442	27275982	-	7540	428	ENSSSCG00000033228;	exon:27268443-27268564,exon:27274748-27274847,exon:27275775-27275982	A1,A2,A3,B1,B2,B3,C1,C2,C3	5,10,5,6,7,3,4,5,10	2.62267e+26	SPAG9
novel_circ_0001425	12	27274747	27275982	-	1235	307	ENSSSCG00000033228;	exon:27274748-27274847,exon:27275775-27275982	A1,B1,B2,B3,C1	5,4,5,5,2	256184240254201	SPAG9
novel_circ_0001427	12	27298749	27312593	-	13844	315	ENSSSCG00000033228;	exon:27298750-27298900,exon:27305187-27305281,exon:27312523-27312593	A1,A2,A3,B1,B2,C1,C2,C3	13,13,9,11,15,16,10,16	2.96235e+23	SPAG9
novel_circ_0001429	12	27298749	27340788	-	42039	435	ENSSSCG00000033228;	exon:27298750-27298900,exon:27305187-27305281,exon:27312523-27312593	A1,B3,C3	4,4,2	285299355	SPAG9
novel_circ_0001430	12	27473363	27499620	-	26257	361	ENSSSCG00000017592;	exon:27473364-27473468,exon:27473811-27473866,exon:27499419-27499620	A2,B2	3,3	119138	MBTD1
novel_circ_0001431	12	27474892	27475842	-	950	234	ENSSSCG00000017592;	exon:27475708-27475842	C1	2	109	MBTD1
novel_circ_0001432	12	27474892	27499620	-	24728	436	ENSSSCG00000017592;	exon:27474893-27475127,exon:27499419-27499620	A1,B1,B2,C3	9,5,2,5	212123217235	MBTD1
novel_circ_0001433	12	27490740	27499620	-	8880	401	ENSSSCG00000017592;	exon:27490741-27490826,exon:27492704-27492818	B3,C1,C2	6,2,3	143,90,84	MBTD1
novel_circ_0001435	12	27492703	27499620	-	6917	449	ENSSSCG00000017592;	exon:27492704-27492818,exon:27494114-27494247,exon:27499419-27499620	A1	3	141	MBTD1
novel_circ_0001436	12	27528863	27538247	+	9384	299	ENSSSCG00000017593;	exon:27528864-27528976,exon:27531355-27531453,exon:27538159-27538247	A3,B2,B3,C1,C2	4,3,5,4,2	215270233234256	UTP18
novel_circ_0001437	12	27528863	27544736	+	15873	401	ENSSSCG00000017593;	exon:27528864-27528976,exon:27531355-27531453,exon:27544130-27544230,exon:27544646-27544736	A2	6	289	UTP18
novel_circ_0001438	12	27531354	27538247	+	6893	254	ENSSSCG00000017593;	exon:27531355-27531453,exon:27534468-27534535,exon:27538159-27538247	A1,A2,A3,B2,B3,C3	2,3,2,5,3,2	3.63276e+17	UTP18
novel_circ_0001439	12	27531354	27544736	+	13382	344	ENSSSCG00000017593;	exon:27531355-27531453,exon:27534468-27534535,exon:27538159-27538247,exon:27544646-27544736	A3,B3	2,2	320320	UTP18
novel_circ_0001440	12	27540338	27540737	+	399	300	ENSSSCG00000017593;	exon:27540339-27540464,exon:27540563-27540737	A2	4	247	UTP18
novel_circ_0001441	12	27540338	27548437	+	8099	339	ENSSSCG00000017593;	exon:27540339-27540464,exon:27544646-27544736,exon:27548314-27548437	A1,A2,B1,B2,C3	3,6,3,3,2	311325210316299	UTP18
novel_circ_0001442	12	31219375	31223236	+	3861	216	ENSSSCG00000017601;	exon:31223120-31223236	C1	2	95	TOM1L1
novel_circ_0001443	12	31220401	31223236	+	2835	343	ENSSSCG00000017601;	exon:31220402-31220527,exon:31221846-31221947,exon:31223120-31223236	C3	5	214	TOM1L1
novel_circ_0001446	12	31337520	31362356	+	24836	342	ENSSSCG00000017602;	exon:31337521-31337617,exon:31340245-31340336,exon:31358562-31358651,exon:31362291-31362356	A1,A2,A3,B1,B2,C2,C3	8,9,10,2,9,3,6	29,53,20,26,35,25,31	STXBP4
novel_circ_0001447	12	31358561	31388511	+	29950	331	ENSSSCG00000017602;	exon:31358562-31358651,exon:31362291-31362356,exon:31388335-31388511	A1,A2,A3,B1,B2,B3,C2	8,5,6,8,6,6,6	41,48,27,33,58,45,31	STXBP4
novel_circ_0001450	12	31358561	31398979	+	40418	288	ENSSSCG00000017602;	exon:31358562-31358651,exon:31362291-31362356,exon:31398846-31398979	A1,A2,A3,B1,B2,B3,C3	8,4,6,5,10,4,4	37,43,21,27,44,42,52	STXBP4
novel_circ_0001453	12	32060087	32067455	+	7368	185	ENSSSCG00000017608;	exon:32060088-32060205,exon:32067388-32067455	A1,A2,A3,B1,B2,B3,C1,C2,C3	15,7,4,19,13,14,14,9,19	148,157,55,145,166,151,160,126,170	-
novel_circ_0001454	12	3313957	3321727	+	7770	450	ENSSSCG00000017165;	exon:3313958-3314195,exon:3320813-3320923,exon:3321625-3321727	A2	2	29	-
novel_circ_0001455	12	33277943	33283274	+	5331	302	ENSSSCG00000017617;	exon:33277944-33278099,exon:33278460-33278534,exon:33283202-33283274	A1,A3,B2,B3	3,4,2,3	2481167324702280	SCPEP1
novel_circ_0001456	12	33288727	33290715	+	1988	335	ENSSSCG00000017617;	exon:33288728-33288856,exon:33289729-33289822	B2,B3,C3	2,2,3	299627282994	SCPEP1
novel_circ_0001459	12	33289728	33290715	+	987	207	ENSSSCG00000017617;	exon:33289729-33289822,exon:33290602-33290715	A1,B1,B3,C1,C3	5,9,3,3,5	2.88328e+19	SCPEP1
novel_circ_0001460	12	34278522	34279927	-	1405	1405	ENSSSCG00000017626;	exon:34279809-34279927	A1	2	1712	-
novel_circ_0001463	12	34870712	34883814	-	13102	293	ENSSSCG00000017645;	exon:34870713-34870891,exon:34883700-34883814	B3	2	4	TEX14
novel_circ_0001466	12	34980902	35008491	+	27589	557	ENSSSCG00000023955;	exon:34980903-34981069,exon:34983844-34983977,exon:34998808-34998939,exon:35007046-35007112,exon:35008431-35008491	A1,A2,A3,B1,B2,B3,C1,C2,C3	8,10,12,2,6,7,7,5,18	40,35,35,49,71,54,38,49,77	RAD51C
novel_circ_0001468	12	34998807	35015096	+	16289	258	ENSSSCG00000023955;	exon:34998808-34998939,exon:35007046-35007112,exon:35015036-35015096	B1,C1,C3	4,2,3	51,37,69	RAD51C
novel_circ_0001469	12	35290359	35291326	-	967	240	ENSSSCG00000023727;	exon:35290360-35290549,exon:35291276-35291326	B1,B2,B3	5,4,2	85187149	TRIM37
novel_circ_0001470	12	35290359	35301830	-	11471	294	ENSSSCG00000023727;	exon:35301636-35301830	A1,A2	4,3	189151	TRIM37
novel_circ_0001472	12	35316844	35330791	-	13947	401	ENSSSCG00000023727;	exon:35316845-35316930,exon:35324119-35324255	A1,A2,A3,B2,C3	4,3,3,2,4	151139141220199	TRIM37
novel_circ_0001474	12	35324118	35325792	-	1674	355	ENSSSCG00000023727;	exon:35324119-35324255,exon:35325574-35325792	B3,C2,C3	2,2,2	212106186	TRIM37
novel_circ_0001476	12	35345175	35361801	-	16626	332	ENSSSCG00000023727;	exon:35345176-35345252,exon:35355324-35355405,exon:35356524-35356574,exon:35361677-35361801	A1,A2,A3,B1,B2,B3,C1,C2,C3	12,8,4,6,6,16,7,9,8	1.57165e+26	TRIM37
novel_circ_0001477	12	35355323	35361801	-	6478	256	ENSSSCG00000023727;	exon:35355324-35355405,exon:35356524-35356574,exon:35361677-35361801	B2,B3	2,4	191183	TRIM37
novel_circ_0001479	12	35369432	35372768	-	3336	313	ENSSSCG00000023727;	exon:35369433-35369500,exon:35370682-35370805,exon:35372646-35372768	A1,A3,B1,B2,B3,C3	2,3,3,4,6,4	1.65135e+17	TRIM37
novel_circ_0001481	12	35369444	35372768	-	3324	301	ENSSSCG00000023727;	exon:35369445-35369500,exon:35370682-35370805,exon:35372646-35372768	B1	3	172	TRIM37
novel_circ_0001482	12	35405751	35413765	-	8014	263	ENSSSCG00000034217;	exon:35405752-35405928,exon:35413679-35413765	A3	2	137	SKA2
novel_circ_0001483	12	35597420	35597734	+	314	314	ENSSSCG00000035400;	exon:35597421-35597734	A1,A3,B1,B2,B3,C1,C2	4,5,4,7,7,13,4	2.81147e+20	YPEL2
novel_circ_0001486	12	35870500	35878282	+	7782	273	ENSSSCG00000022659;	exon:35878109-35878282	B2,C2	3,3	740704	CLTC
novel_circ_0001487	12	35877736	35884162	+	6426	314	ENSSSCG00000022659;	exon:35877737-35877850,exon:35883962-35884162	A3	3	986	CLTC
novel_circ_0001488	12	35882707	35884162	+	1455	398	ENSSSCG00000022659;	exon:35882708-35882905,exon:35883962-35884162	A3,C2	4,2	9421112	CLTC
novel_circ_0001489	12	3589852	3599529	-	9677	329	ENSSSCG00000036308;	exon:3589853-3589976,exon:3594453-3594583,exon:3599454-3599529	A1,A2,A3,B3	4,2,2,4	481455403317	PGS1
novel_circ_0001490	12	3589852	3599602	-	9750	402	ENSSSCG00000036308;	intron:3589853-3589976,intron:3594453-3594583,intron:3599454-3599602	A1,C1,C2	3,7,2	425304305	PGS1
novel_circ_0001491	12	35903290	35910192	+	6902	344	ENSSSCG00000022659;	exon:35903291-35903413	A1,B2,B3	2,3,3	155516011602	CLTC
novel_circ_0001493	12	35909442	35910192	+	750	392	ENSSSCG00000022659;	exon:35909443-35909613,exon:35909971-35910192	A2,B2	3,2	17741545	CLTC
novel_circ_0001496	12	35952252	35960199	+	7947	172	ENSSSCG00000017668;	exon:35952253-35952314,exon:35960089-35960199	A2,C1,C2	5,5,2	188152156	VMP1
novel_circ_0001498	12	35952996	35960199	+	7203	437	ENSSSCG00000017668;	exon:35952997-35953098,exon:35955224-35955359,exon:35956654-35956744,exon:35960089-35960199	A1,A2,A3,B1,B2,B3,C1,C3	8,4,5,8,8,7,2,5	5.58556e+23	VMP1
novel_circ_0001500	12	35991799	35999542	+	7743	299	ENSSSCG00000017668;	exon:35991800-35991967,exon:35999411-35999542	A1,A2,B2,B3,C1,C3	9,4,2,2,3,7	4.24404e+17	VMP1
novel_circ_0001501	12	3608484	3618789	-	10305	785	ENSSSCG00000036308;	exon:3615382-3615459,exon:3618603-3618789	C2	3	339	PGS1
novel_circ_0001507	12	36103169	36105578	-	2409	448	ENSSSCG00000017669;	exon:36103170-36103401,exon:36105362-36105578	A1	2	28	TUBD1
novel_circ_0001508	12	36144954	36154292	+	9338	282	ENSSSCG00000017670;	exon:36144955-36145062,exon:36145617-36145679	A1,A2,A3,B1,B3,C1,C3	2,5,3,4,2,3,4	138,125,113,79,135,82,136	-
novel_circ_0001509	12	36150267	36154292	+	4025	220	ENSSSCG00000017670;	exon:36150268-36150375	A1,A2,B1,B2,B3,C3	4,2,8,6,9,7	126,118,63,133,126,146	-
novel_circ_0001510	12	36167408	36170928	-	3520	319	ENSSSCG00000017671;	exon:36167409-36167474,exon:36169219-36169372,exon:36170828-36170928	A1,A2,A3,B1,B2,B3,C1,C2,C3	7,9,17,8,8,8,6,4,5	16,13,14,14,14,24,22,24,29	-
novel_circ_0001511	12	36346393	36367060	+	20667	372	ENSSSCG00000017672;	exon:36366596-36366758,exon:36366950-36367060	A1	5	311	MED13
novel_circ_0001513	12	36346393	36372744	+	26351	849	ENSSSCG00000017672;	exon:36346394-36346562	A1,A2,A3,B1,B2,B3	4,12,3,4,2,2	2.09231e+17	MED13
novel_circ_0001514	12	36362690	36367060	+	4370	256	ENSSSCG00000017672;	exon:36362691-36362836,exon:36366950-36367060	A1,A3,B1,C3	7,4,3,3	354256216432	MED13
novel_circ_0001516	12	36362690	36372744	+	10054	826	ENSSSCG00000017672;	exon:36362691-36362836	A1,A2,A3,B1,B2,C2,C3	12,2,4,8,4,5,5	2.52272e+20	MED13
novel_circ_0001517	12	36391789	36392716	+	927	287	ENSSSCG00000017672;	exon:36391790-36391880,exon:36392520-36392716	B3	4	242	MED13
novel_circ_0001518	12	36391789	36394937	+	3148	1007	ENSSSCG00000017672;	exon:36391790-36391880	A1,B1,B3	3,2,2	261186234	MED13
novel_circ_0001519	12	36404218	36407664	+	3446	385	ENSSSCG00000017672;	exon:36404219-36404380,exon:36407441-36407664	B1,C1	2,3	150138	MED13
novel_circ_0001520	12	36404218	36411422	+	7204	624	ENSSSCG00000017672;	exon:36404219-36404380	A2	4	215	MED13
novel_circ_0001521	12	36415177	36415809	+	632	415	ENSSSCG00000017672;	exon:36415178-36415369,exon:36415586-36415809	C2	3	216	MED13
novel_circ_0001522	12	36418548	36419324	+	776	328	ENSSSCG00000017672;	exon:36418549-36418691,exon:36419139-36419324	A3,B1,B2,B3,C2	3,2,2,3,6	175143217311230	MED13
novel_circ_0001523	12	36450739	36456220	+	5481	311	ENSSSCG00000017673;	exon:36450740-36450865,exon:36455946-36456017	A2	5	119	INTS2
novel_circ_0001526	12	36450739	36463218	+	12479	373	ENSSSCG00000017673;	exon:36450740-36450865,exon:36455946-36456017	C3	5	117	INTS2
novel_circ_0001527	12	36458276	36461144	+	2868	234	ENSSSCG00000017673;	exon:36461010-36461144	B3	2	130	INTS2
novel_circ_0001528	12	36458276	36464396	+	6120	487	ENSSSCG00000017673;	exon:36458277-36458345,exon:36461010-36461144,exon:36463042-36463218,exon:36464288-36464396	A1,A2,B2,B3,C1,C2,C3	6,4,4,5,5,3,10	125,111,131,113,77,93,127	INTS2
novel_circ_0001529	12	36491954	36492906	+	952	464	ENSSSCG00000017673;	exon:36491955-36492206,exon:36492560-36492667,exon:36492801-36492906	A2	7	85	INTS2
novel_circ_0001530	12	36543484	36551241	+	7757	490	ENSSSCG00000021384;	exon:36551042-36551241	A3	2	10	BRIP1
novel_circ_0001531	12	36543484	36568673	+	25189	452	ENSSSCG00000021384;	exon:36568512-36568673	A1,B1,B3,C2	3,3,3,3	9,12,18,14	BRIP1
novel_circ_0001532	12	36598348	36599831	+	1483	281	ENSSSCG00000021384;	exon:36598349-36598508,exon:36599710-36599831	A2,B2	2,2	14,26	BRIP1
novel_circ_0001533	12	37178173	37187452	-	9279	394	ENSSSCG00000017676;	exon:37178174-37178271,exon:37183370-37183566,exon:37187352-37187452	A2,A3,B2,B3,C3	6,4,2,4,10	80,37,47,63,64	BCAS3
novel_circ_0001540	12	37268940	37287311	-	18371	398	ENSSSCG00000017676;	exon:37268941-37269205	A1,C2	3,2	94,75	BCAS3
novel_circ_0001541	12	37509449	37517080	-	7631	353	ENSSSCG00000026665;	exon:37509450-37509574,exon:37516852-37517080	A1,A2,A3,B1,B2,B3,C2,C3	4,2,4,5,3,8,9,9	32,53,36,41,47,65,22,60	PPM1D
novel_circ_0001542	12	37636935	37641401	+	4466	251	ENSSSCG00000017678;	exon:37641250-37641401	A1,B1,B2	2,2,6	452237300	APPBP2
novel_circ_0001543	12	37636935	37649220	+	12285	363	ENSSSCG00000017678;	exon:37636936-37637024,exon:37641250-37641401,exon:37649097-37649220	A1,A2,A3,B1,B2,B3,C1,C2,C3	4,6,4,11,7,8,2,3,7	5.08417e+26	APPBP2
novel_circ_0001547	12	37636935	37657745	+	20810	408	ENSSSCG00000017678;	exon:37636936-37637024,exon:37641250-37641401,exon:37657577-37657745	A1,A2,A3,B1,C1,C2,C3	3,3,6,7,3,6,5	6.08512e+20	APPBP2
novel_circ_0001548	12	37641249	37669406	+	28157	342	ENSSSCG00000017678;	exon:37641250-37641401,exon:37669216-37669406	A2,B2	3,2	556463	APPBP2
novel_circ_0001549	12	37649096	37666314	+	17218	333	ENSSSCG00000017678;	exon:37649097-37649220,exon:37664333-37664457,exon:37666229-37666314	A2,B1,B2,C2	3,3,5,3	428252368279	APPBP2
novel_circ_0001551	12	37649096	37669406	+	20310	314	ENSSSCG00000017678;	exon:37649097-37649220	C3	2	416	APPBP2
novel_circ_0001552	12	37657576	37662196	+	4620	258	ENSSSCG00000017678;	exon:37657577-37657745,exon:37662107-37662196	A1,C3	4,2	535445	APPBP2
novel_circ_0001554	12	37657576	37666314	+	8738	254	ENSSSCG00000017678;	exon:37657577-37657745,exon:37666229-37666314	C1,C3	2,3	274507	APPBP2
novel_circ_0001555	12	37669215	37671584	+	2369	356	ENSSSCG00000017678;	exon:37669216-37669406,exon:37671419-37671584	A1,A2,A3,B1,B2,C1,C2,C3	7,3,10,3,2,7,2,7	7.00577e+23	APPBP2
novel_circ_0001556	12	37856183	37865569	+	9386	300	ENSSSCG00000039473;	exon:37856184-37856315,exon:37858365-37858472,exon:37865508-37865569	A3	4	36	-
novel_circ_0001558	12	37856183	37882908	+	26725	346	ENSSSCG00000039473;	exon:37863575-37863658,exon:37865508-37865569,exon:37882806-37882908	B3	2	73	-
novel_circ_0001559	12	37921570	37928284	+	6714	391	ENSSSCG00000039473;	exon:37921571-37921755,exon:37927186-37927272,exon:37928164-37928284	C1,C3	6,7	25,61	-
novel_circ_0001560	12	37927185	37939591	+	12406	631	ENSSSCG00000039473;	exon:37927186-37927272,exon:37928164-37928284	C3	2	92	-
novel_circ_0001562	12	38083732	38093378	+	9646	545	ENSSSCG00000017688;	exon:38083733-38083813,exon:38085680-38085933,exon:38088994-38089092,exon:38093265-38093378	A1,A2,A3,B1,B2,B3,C1,C2,C3	2,12,8,10,6,3,5,5,5	2.48264e+26	GGNBP2
novel_circ_0001563	12	38103105	38106180	+	3075	275	ENSSSCG00000017688;	intron:38103106-38103280	A2	2	70	GGNBP2
novel_circ_0001564	12	38103105	38107692	+	4587	456	ENSSSCG00000017688;	exon:38103106-38103280,exon:38104725-38104859,exon:38107545-38107692	A2,A3,B2,B3	5,4,3,8	178143228205	GGNBP2
novel_circ_0001566	12	38103105	38109151	+	6046	323	ENSSSCG00000017688;	exon:38103106-38103280,exon:38109003-38109151	A1,A2,A3,B1,B2,B3,C1,C2,C3	6,4,3,2,4,9,2,3,8	1.91158e+26	GGNBP2
novel_circ_0001567	12	38107544	38109151	+	1607	421	ENSSSCG00000017688;	exon:38107545-38107692,exon:38108781-38108906	C1	3	178	GGNBP2
novel_circ_0001569	12	38501974	38506507	+	4533	198	ENSSSCG00000017693;	exon:38501975-38502089,exon:38506424-38506507	A1,A2,A3,B1,B2,B3,C3	6,2,6,10,9,5,5	94,136,75,47,69,63,85	AATF
novel_circ_0001570	12	38696477	38698505	-	2028	347	ENSSSCG00000017694;	exon:38696478-38696585,exon:38697496-38697592,exon:38698362-38698505	B2,C3	3,2	60119	ACACA
novel_circ_0001572	12	38711799	38716290	-	4491	415	ENSSSCG00000017694;	exon:38713751-38713840,exon:38714839-38714952,exon:38716177-38716290	A2,B1,B3,C2,C3	2,3,2,5,2	107,74,71,103,111	ACACA
novel_circ_0001574	12	38741142	38744279	-	3137	314	ENSSSCG00000017694;	exon:38741143-38741293,exon:38744116-38744279	C2	5	117	ACACA
novel_circ_0001577	12	38796302	38800438	-	4136	299	ENSSSCG00000017694;	exon:38796303-38796555,exon:38800392-38800438	A1,A2,A3,B1,B2,B3,C1,C2,C3	13,7,18,8,12,9,13,7,26	52,49,29,31,37,28,67,59,54	ACACA
novel_circ_0001578	12	39024323	39037930	-	13607	239	ENSSSCG00000026596;	exon:39024324-39024457,exon:39037825-39037930	C3	4	160	SYNRG
novel_circ_0001579	12	39024323	39039068	-	14745	264	ENSSSCG00000026596;	exon:39024324-39024457	C3	3	204	SYNRG
novel_circ_0001580	12	39036724	39039068	-	2344	335	ENSSSCG00000026596;	exon:39037825-39037930,exon:39038938-39039068	A3,B1,B2,C3	2,3,2,5	141162195219	SYNRG
novel_circ_0001581	12	39084032	39089710	-	5678	334	ENSSSCG00000021275;	exon:39084033-39084236	A2,A3	3,3	132113	DDX52
novel_circ_0001582	12	39310276	39311632	-	1356	301	ENSSSCG00000038478;	exon:39310277-39310481,exon:39311536-39311632	A1,B1,B2,B3,C1,C2	8,4,5,6,2,5	73,49,60,45,47,55	HEATR6
novel_circ_0001586	12	39312665	39317616	-	4951	333	ENSSSCG00000038478;	exon:39312666-39312790,exon:39317047-39317133,exon:39317494-39317616	A3	2	56	HEATR6
novel_circ_0001588	12	39840856	39847346	-	6490	275	ENSSSCG00000017712;	exon:39840857-39840986,exon:39847201-39847346	C1	2	827	AP2B1
novel_circ_0001589	12	39840856	39860470	-	19614	322	ENSSSCG00000017712;	exon:39840857-39840986,exon:39860278-39860470	B1	3	879	AP2B1
novel_circ_0001593	12	39840856	39865948	-	25092	389	ENSSSCG00000017712;	exon:39840857-39840986,exon:39865689-39865948	A1,C2	5,2	1210902	AP2B1
novel_circ_0001597	12	39873568	39890043	-	16475	289	ENSSSCG00000017712;	exon:39873569-39873667,exon:39889853-39890043	A3	3	928	AP2B1
novel_circ_0001598	12	39904914	39913530	-	8616	340	ENSSSCG00000017712;	exon:39907095-39907230,exon:39913425-39913530	B1	2	1456	AP2B1
novel_circ_0001599	12	39904914	39918403	-	13489	410	ENSSSCG00000017712;	exon:39904915-39905160,exon:39913425-39913530,exon:39918344-39918403	A3,B1,B2,C1,C3	3,2,5,6,4	1.25214e+19	AP2B1
novel_circ_0001600	12	39933839	39934393	+	554	554	ENSSSCG00000017713;	exon:39933840-39934393	A3	3	6	PEX12
novel_circ_0001602	12	39986358	39988967	+	2609	228	n/a	intergenic_region:39988839-39988967	A2,A3,B1	2,2,2	96,90,73	--
novel_circ_0001603	12	40016940	40027596	-	10656	275	ENSSSCG00000017717;	exon:40027421-40027596	A3	2	249	UNC45B
novel_circ_0001604	12	40037308	40038184	+	876	179	ENSSSCG00000025796;	exon:40038105-40038184	A1,A2,B1,B2	4,3,3,2	274262176197	NLE1
novel_circ_0001605	12	40040142	40041188	+	1046	369	ENSSSCG00000025796;	exon:40040143-40040335,exon:40040841-40040976,exon:40041147-40041188	B2	5	147	NLE1
novel_circ_0001607	12	413916	418115	-	4199	371	ENSSSCG00000017136;	exon:413917-414011,exon:416688-416762,exon:417463-417523	A1,A2,B1,B2,B3,C1,C3	3,2,3,10,3,4,2	2.08224e+20	TBCD
novel_circ_0001612	12	413916	435701	-	21785	272	ENSSSCG00000017136;	exon:413917-414011,exon:422008-422053,exon:435569-435701	A1,A2,A3,B1,B2,B3,C1,C2	6,6,3,4,6,6,3,4	1.71188e+23	TBCD
novel_circ_0001613	12	42219363	42220785	+	1422	302	ENSSSCG00000017728;	exon:42219364-42219572,exon:42220692-42220785	A3,B1,B3	3,5,4	162251128	MYO1D
novel_circ_0001618	12	42219363	42223604	+	4241	374	ENSSSCG00000017728;	exon:42219364-42219572,exon:42223439-42223604	C3	2	188	MYO1D
novel_circ_0001619	12	42237130	42237470	+	340	260	ENSSSCG00000017728;	exon:42237131-42237276,exon:42237356-42237470	B2	2	186	MYO1D
novel_circ_0001620	12	42242538	42265328	+	22790	337	ENSSSCG00000017728;	exon:42242539-42242709	A3,B1,B3,C2,C3	6,2,3,2,3	150194126214177	MYO1D
novel_circ_0001622	12	42242538	42275790	+	33252	820	ENSSSCG00000017728;	exon:42242539-42242709,exon:42246347-42246417,exon:42249409-42249483,exon:42253185-42253317,exon:42265162-42265328,exon:42275583-42275790	A1,A2,A3,B1,B2,B3,C1,C2,C3	8,17,15,6,12,8,6,16,15	148,288,120,174,135,92,227,187,151	MYO1D
novel_circ_0001623	12	42246346	42253317	+	6971	277	ENSSSCG00000017728;	exon:42246347-42246417,exon:42249409-42249483,exon:42253185-42253317	A1,A2,A3,B1,B2,B3,C1,C2,C3	7,3,2,9,7,4,4,7,12	2.40489e+26	MYO1D
novel_circ_0001624	12	42246346	42265328	+	18982	443	ENSSSCG00000017728;	exon:42246347-42246417,exon:42249409-42249483,exon:42253185-42253317,exon:42265162-42265328	A1,A2,A3,B1,B2,B3,C1,C2,C3	17,12,10,23,6,3,11,12,23	2.06429e+26	MYO1D
novel_circ_0001626	12	42246346	42275790	+	29444	484	ENSSSCG00000017728;	exon:42246347-42246417,exon:42249409-42249483,exon:42253185-42253317,exon:42275583-42275790	A1,A2,A3,B1,B2,B3,C1,C2,C3	11,3,8,13,6,4,2,4,6	2.08394e+26	MYO1D
novel_circ_0001628	12	42253184	42265328	+	12144	299	ENSSSCG00000017728;	exon:42253185-42253317,exon:42265162-42265328	A1	2	234	MYO1D
novel_circ_0001629	12	42316489	42332545	+	16056	441	ENSSSCG00000017728;	exon:42316490-42316713,exon:42325155-42325259,exon:42332432-42332545	A1,A2,A3,B1,B3,C1,C3	3,12,2,7,6,2,8	173,335,108,199,88,290,176	MYO1D
novel_circ_0001630	12	42316489	42372275	+	55786	254	ENSSSCG00000017728;	exon:42372121-42372275	A2,A3,B1,B2,C2,C3	6,4,3,8,8,2	273,76,143,114,162,134	MYO1D
novel_circ_0001631	12	42324199	42332545	+	8346	362	ENSSSCG00000017728;	exon:42324200-42324344,exon:42325155-42325259,exon:42332432-42332545	B2,C2	3,5	172286	MYO1D
novel_circ_0001632	12	42324199	42372275	+	48076	254	ENSSSCG00000017728;	exon:42372121-42372275	A1	5	142	MYO1D
novel_circ_0001633	12	42332431	42372275	+	39844	268	ENSSSCG00000017728;	exon:42332432-42332545,exon:42372121-42372275	A1,A3,B2,B3	4,4,3,3	146,133,136,95	MYO1D
novel_circ_0001634	12	42587229	42590132	-	2903	257	ENSSSCG00000017732;	exon:42589975-42590132	A1,A2,A3,B1,B2,C1	5,3,3,4,3,4	9.45957e+17	ZNF207
novel_circ_0001635	12	42587229	42596350	-	9121	405	ENSSSCG00000017732;	exon:42594742-42594909,exon:42596212-42596350	A1,A2,A3,B1,B2,B3,C1,C2,C3	7,10,3,9,10,4,6,5,10	1.11911e+29	ZNF207
novel_circ_0001636	12	42589974	42596350	-	6376	488	ENSSSCG00000017732;	exon:42589975-42590132,exon:42592878-42592948,exon:42594007-42594054,exon:42594551-42594626,exon:42596212-42596350	A1,A2,A3,B1,B2,B3,C1,C2,C3	14,16,19,20,33,32,14,23,29	9.91978e+26	ZNF207
novel_circ_0001637	12	42592877	42596350	-	3473	498	ENSSSCG00000017732;	exon:42592878-42592948,exon:42594007-42594054,exon:42594551-42594626,exon:42594742-42594909,exon:42596212-42596350	A1,A2,A3,B1,B2,B3,C1,C2,C3	11,13,5,3,11,5,4,8,6	1.0691e+28	ZNF207
novel_circ_0001638	12	42733163	42736849	-	3686	313	ENSSSCG00000017735;	exon:42733164-42733247,exon:42736254-42736399,exon:42736765-42736849	B2	5	363	RHOT1
novel_circ_0001639	12	42741472	42750757	-	9285	416	ENSSSCG00000017735;	exon:42741473-42741581,exon:42742105-42742203,exon:42750233-42750334,exon:42750649-42750757	A1,C3	2,4	357327	RHOT1
novel_circ_0001640	12	42741472	42758003	-	16531	214	ENSSSCG00000017735;	exon:42741473-42741581,exon:42757754-42757806,exon:42757950-42758003	B1,B2,B3,C1,C3	4,10,5,6,4	242353320235334	RHOT1
novel_circ_0001646	12	42750232	42758003	-	7771	315	ENSSSCG00000017735;	exon:42750233-42750334,exon:42750649-42750757,exon:42757754-42757806,exon:42757950-42758003	A1,A3,B1,B2,C2	3,5,4,5,2	330199236300211	RHOT1
novel_circ_0001648	12	42953808	42974037	+	20229	200	ENSSSCG00000017743;	exon:42953809-42953896	A2	3	179	CRLF3
novel_circ_0001649	12	42993596	42998085	-	4489	283	ENSSSCG00000017744;	exon:42993597-42993774,exon:42997980-42998085	B1	3	93	SUZ12
novel_circ_0001650	12	42993596	43004506	-	10910	409	ENSSSCG00000017744;	exon:42993597-42993774,exon:43004275-43004506	B1	3	90	SUZ12
novel_circ_0001654	12	42997979	43004506	-	6527	218	ENSSSCG00000017744;	exon:42997980-42998085,exon:43003067-43003160	B1,B2	2,3	85156	SUZ12
novel_circ_0001655	12	43074161	43076628	+	2467	345	ENSSSCG00000017745;	exon:43074162-43074243,exon:43075487-43075671,exon:43076549-43076628	A1	2	247	UTP6
novel_circ_0001656	12	43096805	43097800	+	995	452	ENSSSCG00000017745;	exon:43096806-43097027,exon:43097570-43097800	A1,A2,A3,B1,B2,B3,C1,C2,C3	7,4,7,11,6,9,13,12,12	5.0345e+26	UTP6
novel_circ_0001657	12	43344729	43344939	-	210	210	n/a	intergenic_region:43344730-43344939	C2,C3	2,3	3,2	--
novel_circ_0001658	12	43508451	43509462	-	1011	350	ENSSSCG00000017748;	exon:43508452-43508552,exon:43508700-43508827,exon:43509340-43509462	A1,B3	3,4	84,90	NF1
novel_circ_0001659	12	43513794	43526438	-	12644	341	ENSSSCG00000017748;	exon:43524454-43524594,exon:43526337-43526438	B1,B2	3,2	116114	NF1
novel_circ_0001660	12	43516177	43526438	-	10261	508	ENSSSCG00000017748;	exon:43516178-43516313,exon:43517341-43517472,exon:43524454-43524594,exon:43526337-43526438	A1,A2,A3,B1,B2,B3,C1,C2,C3	8,7,3,7,7,5,4,6,9	136,210,85,120,95,118,121,130,146	NF1
novel_circ_0001661	12	43595389	43607668	-	12279	331	ENSSSCG00000017748;	exon:43595390-43595500,exon:43602569-43602727,exon:43607606-43607668	A3,B1,C1,C2	4,3,4,4	105,93,146,126	NF1
novel_circ_0001662	12	43595389	43611935	-	16546	297	ENSSSCG00000017748;	exon:43607606-43607668,exon:43611800-43611935	A1,A2,A3,B1,B2,B3,C3	3,3,3,2,6,4,3	184,221,98,101,128,155,168	NF1
novel_circ_0001663	12	43595389	43625069	-	29680	551	ENSSSCG00000017748;	exon:43595390-43595500	A1,A3,B3,C1	2,6,3,2	203124203185	NF1
novel_circ_0001664	12	43623020	43624080	-	1060	345	ENSSSCG00000017748;	exon:43623021-43623104,exon:43623554-43623676,exon:43623941-43624080	A1,A3,B1,B2,B3,C1	5,4,2,6,5,6	2.06154e+17	NF1
novel_circ_0001665	12	43650049	43660876	-	10827	308	ENSSSCG00000017748;	exon:43650050-43650184,exon:43660703-43660876	B1	3	103	NF1
novel_circ_0001666	12	43650049	43677207	-	27158	383	ENSSSCG00000017748;	exon:43650050-43650184,exon:43673947-43674022,exon:43674260-43674327,exon:43677101-43677207	C1	4	116	NF1
novel_circ_0001667	12	43650049	43691261	-	41212	409	ENSSSCG00000017748;	exon:43650050-43650184,exon:43653416-43653547	A1,A2,C2	2,5,2	110,148,82	NF1
novel_circ_0001668	12	43673068	43677207	-	4139	339	ENSSSCG00000017748;	exon:43673069-43673226,exon:43673947-43674022,exon:43677101-43677207	A2,C2	4,2	188110	NF1
novel_circ_0001669	12	43673068	43691261	-	18193	526	ENSSSCG00000017748;	exon:43673069-43673226,exon:43673947-43674022,exon:43674260-43674327,exon:43687985-43688068,exon:43691118-43691261	A1,A2,A3,B1,B2,B3,C1,C2,C3	23,17,17,18,25,23,15,15,29	92,148,81,85,98,104,94,84,97	NF1
novel_circ_0001670	12	43684481	43688068	-	3587	274	ENSSSCG00000017748;	exon:43684482-43684672,exon:43687985-43688068	A1	3	105	NF1
novel_circ_0001671	12	43684481	43691261	-	6780	417	ENSSSCG00000017748;	exon:43684482-43684672,exon:43687985-43688068,exon:43691118-43691261	A1,B1,B3,C2,C3	2,2,2,4,6	83,67,63,84,79	NF1
novel_circ_0001672	12	43892242	43899845	+	7603	341	ENSSSCG00000017752;	exon:43892243-43892411	A2,A3,B3	2,2,5	180711811989	WSB1
novel_circ_0001673	12	43895414	43899845	+	4431	404	ENSSSCG00000017752;	exon:43895415-43895546,exon:43897326-43897426	A1,A2,A3,B2,B3,C1,C2,C3	3,5,3,2,6,2,2,7	1.59615e+31	WSB1
novel_circ_0001675	12	43897325	43902177	+	4852	380	ENSSSCG00000017752;	exon:43897326-43897426,exon:43899673-43899845,exon:43902070-43902177	A1,B3	2,2	21852387	WSB1
novel_circ_0001677	12	44273592	44277243	-	3651	288	ENSSSCG00000032450;	exon:44277101-44277243	C1	2	108	-
novel_circ_0001678	12	44814893	44815535	-	642	350	ENSSSCG00000026706;	exon:44814894-44815036,exon:44815328-44815535	A3,B2,B3,C3	2,7,4,4	58,64,80,77	PIGS
novel_circ_0001679	12	44872484	44878903	-	6419	397	ENSSSCG00000017764;	exon:44872485-44872691	A1	3	229	KIAA0100
novel_circ_0001680	12	44876994	44878903	-	1909	290	ENSSSCG00000017764;	exon:44878713-44878903	A1,B1,C2	3,2,3	203179153	KIAA0100
novel_circ_0001681	12	44884893	44886648	-	1755	218	ENSSSCG00000017764;	exon:44886530-44886648	A1	2	236	KIAA0100
novel_circ_0001682	12	44919704	44920437	+	733	375	ENSSSCG00000017773;	exon:44919705-44919978,exon:44920336-44920437	A1,A2,B2,B3,C1,C3	6,2,5,3,5,4	156,223,87,80,133,120	SUPT6H
novel_circ_0001683	12	44919704	44922868	+	3164	198	ENSSSCG00000017773;	exon:44922770-44922868	A2,C3	3,4	245125	SUPT6H
novel_circ_0001686	12	45141702	45145458	-	3756	417	ENSSSCG00000017779;	exon:45141703-45141867,exon:45143700-45143832,exon:45145338-45145458	A1	3	14	PHF12
novel_circ_0001688	12	45646408	45646630	+	222	222	ENSSSCG00000017790;	exon:45646409-45646630	A2	2	146	TAOK1
novel_circ_0001692	12	45681589	45708241	+	26652	340	ENSSSCG00000017790;	exon:45681590-45681661,exon:45688138-45688239,exon:45708074-45708241	C3	4	173	TAOK1
novel_circ_0001694	12	45694157	45708241	+	14084	433	ENSSSCG00000017790;	exon:45694158-45694249,exon:45702501-45702594,exon:45704842-45704923,exon:45708074-45708241	B3,C1	5,3	167100	TAOK1
novel_circ_0001697	12	45694157	45712669	+	18512	226	ENSSSCG00000017790;	exon:45694158-45694249,exon:45712535-45712669	A1,A2,B1,B2,B3,C1,C3	7,2,4,9,3,3,2	157,208,79,133,156,118,176	TAOK1
novel_circ_0001700	12	45719852	45724256	+	4404	332	ENSSSCG00000017790;	exon:45719853-45719981,exon:45724053-45724256	C2	2	118	TAOK1
novel_circ_0001701	12	45856451	45887992	-	31541	296	ENSSSCG00000017791;	exon:45856452-45856580,exon:45881323-45881387,exon:45887889-45887992	A2,A3,B2	3,5,6	75,26,28	SSH2
novel_circ_0001702	12	45870807	45887992	-	17185	289	ENSSSCG00000017791;	exon:45870808-45870929,exon:45881323-45881387,exon:45887889-45887992	A1,A3,B1,B2,C3	3,4,3,3,4	53,34,22,29,39	SSH2
novel_circ_0001705	12	46098910	46100753	+	1843	278	ENSSSCG00000017794;	intron:46098911-46098996,intron:46099088-46099134,intron:46099359-46099421,intron:46100669-46100753	A1,B1,B2,C1,C3	4,2,2,6,2	6,2,2,8,12	EFCAB5
novel_circ_0001707	12	46277586	46294524	+	16938	307	n/a	intergenic_region:46277587-46277670,intergenic_region:46294301-46294524	A3,C2	3,6	3,18	--
novel_circ_0001708	12	46286401	46299080	+	12679	429	ENSSSCG00000017797;	intron:46286402-46286465,intron:46290176-46290275,intron:46298814-46299080	A1,A3,B1,B2,B3,C1,C2,C3	4,4,7,9,4,8,4,4	14,4,2,5,8,5,11,8	SLC6A4
novel_circ_0001711	12	46298787	46299080	+	293	293	ENSSSCG00000017797;	intron:46298788-46299080	B2	3	8	SLC6A4
novel_circ_0001712	12	46798672	46828779	+	30107	383	ENSSSCG00000017804;	exon:46820868-46820966,exon:46828594-46828779	A1,B2,C1	5,2,2	74,67,69	ABR
novel_circ_0001713	12	46853005	46857347	+	4342	329	ENSSSCG00000017804;	exon:46853006-46853128,exon:46853491-46853566,exon:46857216-46857347	A2	4	244	ABR
novel_circ_0001714	12	47051001	47057141	+	6140	306	ENSSSCG00000028720;	exon:47054674-47054774,exon:47057035-47057141	A1,A2,B1,B2,B3,C3	4,3,3,2,5,6	6.57756e+17	NXN
novel_circ_0001715	12	47096363	47098767	+	2404	422	ENSSSCG00000017809;	exon:47096364-47096500,exon:47098121-47098207,exon:47098478-47098591,exon:47098681-47098767	A2	2	551	GEMIN4
novel_circ_0001718	12	47185024	47204903	+	19879	228	ENSSSCG00000017812;	exon:47185025-47185111	B3	2	60	VPS53
novel_circ_0001719	12	47612007	47615439	-	3432	406	ENSSSCG00000038989;	exon:47612008-47612214	B1,B3	8,2	17601733	-
novel_circ_0001720	12	47758312	47760212	-	1900	271	ENSSSCG00000025248;	exon:47758313-47758423,exon:47758575-47758652,exon:47760129-47760212	B3,C1,C2,C3	2,2,4,3	217260175285	PITPNA
novel_circ_0001722	12	47769864	47779955	-	10091	122	ENSSSCG00000025248;	exon:47769865-47769956,exon:47779925-47779955	B3	2	294	PITPNA
novel_circ_0001723	12	4778462	4784906	-	6444	500	ENSSSCG00000029343;	exon:4778463-4778598,exon:4779309-4779483,exon:4782949-4783074,exon:4784841-4784906	A1,B1,B2,C1,C3	4,3,3,3,4	644729787776882	MFSD11
novel_circ_0001724	12	47824733	47828717	-	3984	339	ENSSSCG00000024108;	exon:47824734-47824810,exon:47825600-47825655,exon:47828510-47828717	A1,A2,B2,B3,C3	6,3,4,3,5	59,120,83,51,34	SLC43A2
novel_circ_0001725	12	47863874	47864637	-	763	381	ENSSSCG00000017817;	exon:47863875-47864016	B2	3	47	PRPF8
novel_circ_0001726	12	47864397	47866209	-	1812	213	ENSSSCG00000017817;	exon:47866096-47866209	B1	2	103	PRPF8
novel_circ_0001728	12	47980913	47983515	-	2602	189	ENSSSCG00000017819;	exon:47983426-47983515	A1,C3	2,2	23,35	SMYD4
novel_circ_0001730	12	48031799	48038822	+	7023	265	ENSSSCG00000017822;	exon:48031800-48031932,exon:48038690-48038822	B1	4	158	RPA1
novel_circ_0001731	12	48369267	48369964	-	697	323	ENSSSCG00000017826;	exon:48369268-48369480,exon:48369854-48369964	A2,A3,B3,C3	3,2,2,5	34,40,19,26	SMG6
novel_circ_0001732	12	48377166	48381478	-	4312	295	ENSSSCG00000017826;	exon:48377167-48377245,exon:48377612-48377718,exon:48381368-48381478	A1,A2,A3,B1,B2,B3,C1,C2	6,3,3,3,3,8,2,3	29,38,33,18,21,26,35,26	SMG6
novel_circ_0001733	12	48409932	48411383	-	1451	295	ENSSSCG00000038534;	exon:48409933-48410065	A2,A3	2,3	432318	TSR1
novel_circ_0001734	12	48503093	48503900	-	807	686	ENSSSCG00000017832;	exon:48503727-48503900	B1,C2	3,2	106,75	METTL16
novel_circ_0001735	12	48532438	48543642	-	11204	457	ENSSSCG00000017832;	exon:48532439-48532581,exon:48536985-48537100,exon:48543443-48543642	A1,A2,B1,B3,C3	3,5,4,3,7	132,134,82,110,98	METTL16
novel_circ_0001736	12	48536984	48543642	-	6658	455	ENSSSCG00000017832;	exon:48536985-48537100,exon:48539576-48539716	A1	5	140	METTL16
novel_circ_0001737	12	48687013	48687418	+	405	327	ENSSSCG00000017836;	intron:48687014-48687121,intron:48687199-48687418	A1,B1	2,4	477237	PAFAH1B1
novel_circ_0001738	12	48687198	48712536	+	25338	426	ENSSSCG00000017836;	exon:48687199-48687418,exon:48712330-48712536	A1,A2,A3,B1,B2,B3,C1,C2,C3	23,12,15,11,13,16,10,8,9	8.31768e+26	PAFAH1B1
novel_circ_0001739	12	48710746	48712536	+	1790	365	ENSSSCG00000017836;	exon:48710747-48710831,exon:48711349-48711423,exon:48712330-48712536	A1,A2,A3,B1,B2,B3,C2,C3	8,7,4,9,3,4,4,5	9.24877e+23	PAFAH1B1
novel_circ_0001740	12	49889173	49891231	-	2058	316	ENSSSCG00000017870;ENSSSCG00000017869;	exon:49889174-49889335,exon:49891077-49891231	A1,B1	2,2	24,30	NCBP3;ITGAE
novel_circ_0001741	12	49892776	49895944	-	3168	302	ENSSSCG00000017869;ENSSSCG00000017870;	exon:49895444-49895547,exon:49895845-49895944	C3	2	42	ITGAE;NCBP3
novel_circ_0001743	12	49898943	49900829	-	1886	313	ENSSSCG00000017870;	exon:49898944-49899052,exon:49900022-49900098,exon:49900701-49900829	C3	2	52	NCBP3
novel_circ_0001744	12	50056027	50056931	-	904	292	ENSSSCG00000032049;	exon:50056028-50056128,exon:50056740-50056931	B3,C1	3,2	6,13	ZZEF1
novel_circ_0001745	12	50074726	50080389	-	5663	465	ENSSSCG00000032049;	exon:50074727-50074892,exon:50076366-50076504	B1	3	13	ZZEF1
novel_circ_0001746	12	50074726	50089798	-	15072	245	ENSSSCG00000032049;	exon:50074727-50074892	A1	2	13	ZZEF1
novel_circ_0001747	12	50118002	50125048	-	7046	198	ENSSSCG00000032049;	exon:50124950-50125048	C1	2	28	ZZEF1
novel_circ_0001748	12	50177723	50182960	-	5237	333	ENSSSCG00000017877;	exon:50177724-50177848,exon:50178148-50178238	A3	2	58	ANKFY1
novel_circ_0001749	12	50194814	50197791	-	2977	472	ENSSSCG00000017877;	exon:50194815-50195014,exon:50195424-50195492,exon:50197587-50197791	A1,A2,A3,B1,B2,B3,C1,C3	5,7,6,3,2,5,3,3	94,124,66,69,66,55,118,77	ANKFY1
novel_circ_0001750	12	50194814	50213931	-	19117	358	ENSSSCG00000017877;	exon:50209041-50209164	B1,B3,C1	2,2,3	62,67,106	ANKFY1
novel_circ_0001751	12	50206419	50209164	-	2745	438	ENSSSCG00000017877;	exon:50206420-50206585,exon:50207857-50208006,exon:50209041-50209164	A2,A3,B1,B3,C1,C2,C3	2,4,9,5,2,8,4	1.86124e+20	ANKFY1
novel_circ_0001752	12	50206419	50213931	-	7512	573	ENSSSCG00000017877;	exon:50206420-50206585,exon:50207857-50208006,exon:50209041-50209164	A1,A2,A3,B1,B2,B3,C1,C2,C3	34,34,25,24,29,25,32,18,38	117,170,96,67,89,78,147,117,135	ANKFY1
novel_circ_0001753	12	50206419	50226240	-	19821	284	ENSSSCG00000017877;	exon:50206420-50206585,exon:50226122-50226240	A1,A2,A3,B1,B2,B3,C1,C2,C3	9,3,14,12,9,3,11,12,4	126,181,101,90,98,98,160,103,121	ANKFY1
novel_circ_0001754	12	50266695	50270301	-	3606	301	ENSSSCG00000017878;	exon:50266696-50266818,exon:50270123-50270301	A1,C3	3,3	341328	UBE2G1
novel_circ_0001755	12	50266695	50273912	-	7217	398	ENSSSCG00000017878;	exon:50266696-50266818,exon:50270123-50270301,exon:50273815-50273912	B1,C2	3,3	257243	UBE2G1
novel_circ_0001756	12	50266695	50282622	-	15927	225	ENSSSCG00000017878;	exon:50266696-50266818,exon:50282520-50282622	A1,B1,B2,C1,C3	3,3,5,2,2	410290388286416	UBE2G1
novel_circ_0001757	12	50270122	50282622	-	12500	281	ENSSSCG00000017878;	exon:50270123-50270301,exon:50282520-50282622	A3	3	323	UBE2G1
novel_circ_0001758	12	50754538	50765106	+	10568	446	ENSSSCG00000017890;	exon:50754539-50754749,exon:50764871-50765106	C1	2	24	KIAA0753
novel_circ_0001759	12	50764870	50777778	+	12908	181	ENSSSCG00000017890;	exon:50777697-50777778	B2	2	20	KIAA0753
novel_circ_0001761	12	50770048	50782041	+	11993	210	ENSSSCG00000017890;	exon:50770049-50770138,exon:50781921-50782041	A2	3	31	KIAA0753
novel_circ_0001765	12	5147932	5163734	+	15802	264	ENSSSCG00000017184;	exon:5147933-5147985,exon:5152130-5152196,exon:5163589-5163734	A1,A2,B2	2,4,2	26,61,35	PRPSAP1
novel_circ_0001766	12	51534436	51541194	+	6758	198	ENSSSCG00000039064;	exon:51534437-51534548	A1,C3	2,2	73,61	DHX33
novel_circ_0001767	12	51585493	51595080	+	9587	190	ENSSSCG00000033706;	exon:51594990-51595080	A1,A2	4,2	185165	NUP88
novel_circ_0001769	12	5159730	5163734	+	4004	318	ENSSSCG00000017184;	exon:5159731-5159903,exon:5163589-5163734	A1,A3,B1,B2,C1	2,2,3,2,6	43,41,41,38,128	PRPSAP1
novel_circ_0001770	12	51619118	51629888	-	10770	566	ENSSSCG00000017895;	exon:51619119-51619217	A2,A3,C1,C3	8,2,2,3	283197234385	RABEP1
novel_circ_0001772	12	51619118	51636844	-	17726	346	ENSSSCG00000017895;	exon:51619119-51619217,exon:51625930-51626046,exon:51636713-51636844	A1,A3,C1,C3	2,6,3,5	322214266403	RABEP1
novel_circ_0001773	12	51625929	51629888	-	3959	584	ENSSSCG00000017895;	exon:51625930-51626046	A3,C1,C2,C3	2,3,4,6	222250300460	RABEP1
novel_circ_0001774	12	51625929	51636844	-	10915	248	ENSSSCG00000017895;	exon:51625930-51626046,exon:51636713-51636844	A1,A2,A3,B1,B2,B3,C3	4,6,4,3,3,2,11	3.70299e+20	RABEP1
novel_circ_0001775	12	51636712	51642686	-	5974	267	ENSSSCG00000017895;	exon:51636713-51636844,exon:51642551-51642686	A1,A3,B3,C1,C3	5,5,2,2,3	288232295273416	RABEP1
novel_circ_0001777	12	51636712	51654962	-	18250	292	ENSSSCG00000017895;	exon:51636713-51636844,exon:51654802-51654962	A1	2	363	RABEP1
novel_circ_0001779	12	51636712	51680596	-	43884	466	ENSSSCG00000017895;	exon:51636713-51636844,exon:51640771-51640977,exon:51680468-51680596	A1,A2,A3,B1,B2,B3,C1,C2,C3	17,7,11,9,8,8,2,2,16	3.58382e+26	RABEP1
novel_circ_0001780	12	51651444	51654962	-	3518	280	ENSSSCG00000017895;	exon:51651445-51651564,exon:51654802-51654962	B1	3	243	RABEP1
novel_circ_0001781	12	51651444	51658146	-	6702	323	ENSSSCG00000017895;	exon:51651445-51651564	B1,B3,C3	7,2,3	185267385	RABEP1
novel_circ_0001782	12	51651444	51680596	-	29152	248	ENSSSCG00000017895;	exon:51651445-51651564,exon:51680468-51680596	A1,A3,B1,B2,B3	3,2,2,4,4	395323270390410	RABEP1
novel_circ_0001786	12	51657942	51680596	-	22654	332	ENSSSCG00000017895;	exon:51657943-51658146,exon:51680468-51680596	A3	5	316	RABEP1
novel_circ_0001790	12	52331934	52342587	-	10653	360	ENSSSCG00000017923;	intron:52341098-52341220,intron:52342449-52342587	A1,B1	3,2	9,19	ALOX15
novel_circ_0001796	12	52373101	52376066	-	2965	306	ENSSSCG00000017923;	intron:52373102-52373284,intron:52375943-52376066	A1,A2,A3,B1,B2,B3,C3	8,3,7,11,7,9,11	7,7,11,17,7,9,23	ALOX15
novel_circ_0001797	12	53612424	53633146	+	20722	340	ENSSSCG00000017986;	exon:53612425-53612522,exon:53627986-53628077,exon:53632995-53633146	A1,A3,B2,C2	2,2,7,3	169104115110	NDEL1
novel_circ_0001798	12	53615199	53623226	+	8027	327	ENSSSCG00000017986;	exon:53615200-53615353	B3	2	158	NDEL1
novel_circ_0001799	12	53615199	53633146	+	17947	453	ENSSSCG00000017986;	exon:53615200-53615353,exon:53616279-53616427,exon:53632995-53633146	A1,A2,A3,B1,B2,B3,C1,C2,C3	4,9,5,5,7,15,5,10,8	1.93156e+26	NDEL1
novel_circ_0001801	12	53618475	53633146	+	14671	288	ENSSSCG00000017986;	exon:53618476-53618612	A1,C3	2,2	175163	NDEL1
novel_circ_0001802	12	53623052	53633146	+	10094	251	ENSSSCG00000017986;	exon:53632995-53633146	A2,A3,B1,B2,B3,C2	7,4,3,6,2,6	150,115,95,116,124,112	NDEL1
novel_circ_0001803	12	53659415	53661048	-	1633	460	n/a	intergenic_region:53659416-53659627	B1,B2,C1	5,5,3	232309217	--
novel_circ_0001804	12	53692464	53693270	-	806	287	ENSSSCG00000017987;	exon:53692465-53692579,exon:53693098-53693270	B1	3	163	-
novel_circ_0001806	12	53692464	53708100	-	15636	178	n/a	intergenic_region:53692465-53692579,intergenic_region:53708037-53708100	B1,B2	3,5	215260	--
novel_circ_0001807	12	5374045	5383722	+	9677	254	ENSSSCG00000017191;	exon:5374046-5374159,exon:5383582-5383722	A3,B3,C3	5,3,4	77,86,147	SRP68
novel_circ_0001808	12	5379237	5381452	+	2215	278	ENSSSCG00000017191;	exon:5379238-5379433,exon:5381370-5381452	A2,B3	5,2	144115	SRP68
novel_circ_0001809	12	54396784	54492240	-	95456	318	ENSSSCG00000034964;	exon:54396785-54396886,exon:54477951-54478043,exon:54492116-54492240	A1,A3,B1,B2,B3,C1,C2,C3	8,12,2,6,3,2,6,5	3.32031e+31	STX8
novel_circ_0001811	12	54477950	54492240	-	14290	217	ENSSSCG00000034964;	exon:54477951-54478043,exon:54492116-54492240	A1,A3,B2,B3,C1,C3	4,4,3,9,11,2	2.75925e+23	STX8
novel_circ_0001812	12	5469593	5470566	+	973	404	ENSSSCG00000017198;	exon:5469594-5469713,exon:5469860-5469975,exon:5470397-5470566	A2,A3,B1,B2,C3	3,2,2,3,2	544325330376331	ACOX1
novel_circ_0001813	12	5471980	5473179	+	1199	353	ENSSSCG00000017198;	exon:5471981-5472143,exon:5472989-5473179	A1,A2,A3,B1,B2,B3,C1,C2,C3	17,13,14,8,10,12,8,3,19	4.58616e+26	ACOX1
novel_circ_0001814	12	5471980	5474791	+	2811	369	ENSSSCG00000017198;	exon:5471981-5472143	A1,B1,B2,B3,C1,C2,C3	3,3,9,4,4,3,3	5.03348e+20	ACOX1
novel_circ_0001815	12	5472988	5474791	+	1803	397	ENSSSCG00000017198;	exon:5472989-5473179	C2	2	394	ACOX1
novel_circ_0001816	12	55430701	55432293	+	1592	216	ENSSSCG00000018009;	exon:55432177-55432293	A1,A2,A3,B1,B2,B3,C1,C2,C3	18,14,18,26,14,9,13,9,13	90,95,82,77,92,84,95,89,142	ADPRM
novel_circ_0001817	12	55430882	55432293	+	1411	558	ENSSSCG00000018009;	exon:55432177-55432293	A1,A3,B2,B3,C1,C2,C3	2,6,5,5,4,5,9	103,102,125,108,90,91,188	ADPRM
novel_circ_0001818	12	56366904	56376926	-	10022	668	ENSSSCG00000018014;	exon:56366905-56367012,exon:56367653-56367737	B2	4	46	ZNF18
novel_circ_0001819	12	56373697	56376926	-	3229	568	ENSSSCG00000018014;	exon:56373698-56373789	A2,B1,B3,C3	2,2,4,5	50,44,39,92	ZNF18
novel_circ_0001821	12	56438412	56473522	+	35110	396	ENSSSCG00000018016;	exon:56438413-56438515,exon:56464310-56464484,exon:56473403-56473522	A1,A2,A3,B1,B2,B3	5,7,4,3,3,7	97,105,90,101,131,86	MAP2K4
novel_circ_0001822	12	56464309	56473522	+	9213	294	ENSSSCG00000018016;	exon:56464310-56464484,exon:56473403-56473522	C2	3	177	MAP2K4
novel_circ_0001823	12	56464309	56490424	+	26115	278	ENSSSCG00000018016;	exon:56487225-56487276,exon:56490297-56490424	A2,B1,B2,B3,C1,C2,C3	4,4,6,3,3,3,3	140,112,129,79,147,164,198	MAP2K4
novel_circ_0001828	12	56473402	56490424	+	17022	397	ENSSSCG00000018016;	exon:56484729-56484848,exon:56487225-56487276,exon:56490297-56490424	A1,A2,A3,B2,B3,C1,C2,C3	2,2,2,7,5,5,4,2	81,105,64,89,60,136,118,182	MAP2K4
novel_circ_0001829	12	573170	575827	-	2657	293	ENSSSCG00000017125;	exon:575634-575827	B1,B2,C1	2,2,2	37,48,50	FOXK2
novel_circ_0001831	12	573170	585916	-	12746	441	ENSSSCG00000017125;	exon:582647-582794,exon:585722-585916	A1,A2,B1,B2,B3,C2,C3	3,8,6,8,7,7,3	44,89,52,37,53,61,70	FOXK2
novel_circ_0001833	12	580547	585916	-	5369	488	ENSSSCG00000017125;	exon:580548-580694,exon:582647-582794,exon:585722-585916	A1,A2,A3,B1,B2,B3,C1,C2,C3	21,9,7,9,14,15,13,15,16	60,72,55,53,45,50,61,77,72	FOXK2
novel_circ_0001834	12	59273099	59283672	+	10573	310	n/a	intergenic_region:59273100-59273276,intergenic_region:59283539-59283672	A1,A2,A3,B1,B2,B3,C1,C2,C3	10,12,3,14,14,3,8,5,15	37,48,41,33,44,34,59,58,57	--
novel_circ_0001835	12	59273099	59291841	+	18742	369	n/a	intergenic_region:59273100-59273276	B2,B3,C1,C2,C3	3,4,4,4,3	42,36,58,62,60	--
novel_circ_0001836	12	59273099	59296987	+	23888	359	n/a	intergenic_region:59273100-59273276,intergenic_region:59296805-59296987	A1,A2,A3,B1,B2,B3,C1,C2,C3	5,8,7,14,16,4,3,9,13	34,58,32,30,37,31,54,68,47	--
novel_circ_0001837	12	59273099	59308104	+	35005	290	n/a	intergenic_region:59273100-59273276,intergenic_region:59307991-59308104	A1,A2,A3,B2,B3,C1,C2,C3	9,7,9,9,4,9,4,8	37,54,32,37,30,50,57,50	--
novel_circ_0001839	12	59283538	59296987	+	13449	508	ENSSSCG00000018039;	exon:59283539-59283672,exon:59291649-59291841,exon:59296805-59296987	A3,B2,C3	3,5,2	25,41,31	NCOR1
novel_circ_0001840	12	59319171	59323398	+	4227	418	ENSSSCG00000018039;	exon:59319172-59319344,exon:59320434-59320524,exon:59322533-59322587,exon:59323297-59323398	A1,A2,A3,B1,B2,B3,C1,C2,C3	10,24,9,9,24,23,22,21,14	35,37,37,30,36,22,41,41,30	NCOR1
novel_circ_0001841	12	59319171	59331703	+	12532	227	ENSSSCG00000018039;	exon:59331576-59331703	A1	3	30	NCOR1
novel_circ_0001842	12	59320433	59323398	+	2965	424	ENSSSCG00000018039;	exon:59320434-59320524,exon:59321588-59321766,exon:59322533-59322587	A3,B1,B2,B3,C2,C3	3,2,8,7,2,3	44,71,62,41,64,63	NCOR1
novel_circ_0001843	12	59331575	59353890	+	22315	323	ENSSSCG00000018039;	intron:59331576-59331703	C2	3	34	NCOR1
novel_circ_0001844	12	59348478	59353890	+	5412	295	ENSSSCG00000018039;	exon:59353695-59353890	B2	2	17	NCOR1
novel_circ_0001845	12	59348478	59360421	+	11943	260	ENSSSCG00000018039;	exon:59360261-59360421	B1,B3	2,5	14,15	NCOR1
novel_circ_0001846	12	59351566	59353890	+	2324	325	ENSSSCG00000018039;	exon:59351567-59351696,exon:59353695-59353890	B2	4	26	NCOR1
novel_circ_0001847	12	59469271	59483779	-	14508	386	ENSSSCG00000034364;	exon:59469272-59469482,exon:59477779-59477838,exon:59483663-59483779	A1,A2,B1,B2,B3	5,3,2,2,4	36,64,42,31,33	SPECC1
novel_circ_0001850	12	59513646	59521434	-	7788	340	ENSSSCG00000034364;	exon:59513647-59513749,exon:59517406-59517562,exon:59521353-59521434	A1,A2,A3,B1,B2,B3,C1,C2,C3	14,10,14,12,9,11,6,14,12	36,56,42,47,48,33,60,53,53	SPECC1
novel_circ_0001851	12	59541640	59546736	-	5096	459	ENSSSCG00000034364;	exon:59541641-59541819,exon:59542102-59542175,exon:59546529-59546736	A1,A2,A3,B1,B2,B3,C1,C2,C3	67,75,59,70,87,61,63,75,64	5.00457e+26	SPECC1
novel_circ_0001852	12	59541640	59557816	-	16176	1704	ENSSSCG00000034364;	exon:59541641-59541819	A1,A3,B1,B2,B3,C2,C3	7,3,5,5,3,2,4	5.87438e+20	SPECC1
novel_circ_0001854	12	59554917	59557816	-	2899	1650	ENSSSCG00000034364;	intron:59554918-59555042	B1,C3	4,3	233218	SPECC1
novel_circ_0001855	12	59744648	59748725	+	4077	737	ENSSSCG00000024030;	exon:59744649-59744831	A1,A3,B1,B2,C2	3,5,6,2,4	30,38,42,37,51	AKAP10
novel_circ_0001856	12	59744648	59758151	+	13503	281	ENSSSCG00000024030;	exon:59744649-59744831,exon:59758053-59758151	B2	4	41	AKAP10
novel_circ_0001857	12	59744648	59773763	+	29115	292	ENSSSCG00000024030;	exon:59744649-59744831,exon:59773654-59773763	A1	4	28	AKAP10
novel_circ_0001858	12	59758052	59768376	+	10324	272	ENSSSCG00000024030;	exon:59758053-59758151,exon:59768203-59768376	B1	2	24	AKAP10
novel_circ_0001859	12	59758052	59773763	+	15711	208	ENSSSCG00000024030;	exon:59758053-59758151,exon:59773654-59773763	A3	4	27	AKAP10
novel_circ_0001862	12	59821852	59822490	+	638	638	ENSSSCG00000018045;	exon:59821853-59822490	A1,A2,A3,B1,B3,C1,C2,C3	13,7,4,6,9,9,7,16	75,96,66,77,84,106,111,103	ULK2
novel_circ_0001864	12	59821852	59839936	+	18084	237	ENSSSCG00000018045;	exon:59821853-59821885,exon:59822454-59822490,exon:59839768-59839936	A1,A2,C2	2,6,2	90111158	ULK2
novel_circ_0001865	12	59839767	59846613	+	6846	229	ENSSSCG00000018045;	exon:59839768-59839936,exon:59846553-59846613	C3	4	126	ULK2
novel_circ_0001867	12	59846552	59862377	+	15825	343	ENSSSCG00000018045;	exon:59846553-59846613,exon:59854566-59854703,exon:59862232-59862377	A1,A2,A3,B1,B2,B3,C1,C2,C3	8,7,6,4,5,7,4,11,12	85,69,75,65,93,70,104,102,115	ULK2
novel_circ_0001868	12	59854565	59862377	+	7812	283	ENSSSCG00000018045;	exon:59854566-59854703,exon:59862232-59862377	B1,C1	3,3	67116	ULK2
novel_circ_0001869	12	59958536	59960150	+	1614	290	n/a	intergenic_region:59958537-59958726	B2	2	5	--
novel_circ_0001870	12	60175881	60184718	-	8837	417	ENSSSCG00000040457;	exon:60175882-60176094,exon:60183439-60183531,exon:60184606-60184718	A1,A2,A3,B1,B2,B3,C1,C2,C3	11,9,12,7,6,6,10,10,8	41,49,36,35,21,15,40,21,30	EPN2
novel_circ_0001872	12	60182782	60184718	-	1936	379	ENSSSCG00000040457;	exon:60182783-60182957,exon:60183439-60183531,exon:60184606-60184718	A3,B1,B2,C1,C2,C3	2,6,2,2,11,5	46,58,56,49,40,53	EPN2
novel_circ_0001873	12	60343308	60353600	-	10292	248	ENSSSCG00000018049;	intron:60353452-60353600	B2,B3	4,3	87,85	SLC5A10
novel_circ_0001874	12	60348041	60353600	-	5559	365	ENSSSCG00000018049;	exon:60348042-60348188,exon:60349554-60349624,exon:60353452-60353600	A1	3	149	SLC5A10
novel_circ_0001875	12	60348041	60361193	-	13152	483	ENSSSCG00000018049;	exon:60348042-60348188,exon:60349554-60349624,exon:60353452-60353663,exon:60361138-60361193	A1,C3	2,11	171218	SLC5A10
novel_circ_0001876	12	60348041	60370222	-	22181	389	ENSSSCG00000018049;	exon:60348042-60348188,exon:60349554-60349624	A1,A2	6,4	347346	SLC5A10
novel_circ_0001877	12	60348041	60373400	-	25359	385	ENSSSCG00000018049;	exon:60348042-60348188,exon:60370050-60370222,exon:60373334-60373400	A1,A2,B1,B2,C2,C3	3,3,3,3,3,4	3.47325e+17	SLC5A10
novel_circ_0001878	12	60348041	60376568	-	28527	414	ENSSSCG00000018049;	exon:60348042-60348188,exon:60373334-60373400,exon:60375325-60375377,exon:60376419-60376568	A1,B1,B2,B3,C1,C2,C3	3,2,2,4,5,2,4	2.60249e+20	SLC5A10
novel_circ_0001879	12	60348041	60376920	-	28879	663	ENSSSCG00000018049;	exon:60348042-60348188,exon:60349554-60349624,exon:60353452-60353600,exon:60361138-60361193,exon:60376419-60376568,exon:60376826-60376920	A1,A2,A3,B1,B2,B3,C1,C2,C3	26,28,26,30,38,34,22,25,39	84,80,72,77,70,62,73,56,100	SLC5A10
novel_circ_0001880	12	60353451	60376568	-	23117	353	ENSSSCG00000018049;	exon:60353452-60353600,exon:60361138-60361193,exon:60376419-60376568	A3	4	200	SLC5A10
novel_circ_0001881	12	60353451	60376920	-	23469	413	ENSSSCG00000018049;	exon:60353452-60353600,exon:60361138-60361193,exon:60366858-60366973,exon:60376826-60376920	A2,A3,B1,B2,B3,C1,C3	4,6,7,7,7,4,9	98,71,89,103,72,90,124	SLC5A10
novel_circ_0001883	12	60361137	60370222	-	9085	228	ENSSSCG00000018049;	exon:60361138-60361193,exon:60370050-60370222	A1,A2,A3,B1,B2,B3,C1,C2,C3	3,8,2,6,11,7,5,4,4	3.75386e+26	SLC5A10
novel_circ_0001884	12	60361137	60376568	-	15431	610	ENSSSCG00000018049;	exon:60361138-60361193,exon:60366858-60366973,exon:60370050-60370222,exon:60373334-60373400,exon:60375325-60375377,exon:60376419-60376568	A1,A2,A3,B1,B2,B3,C1,C2,C3	10,8,3,8,9,3,12,6,20	2.88247e+26	SLC5A10
novel_circ_0001885	12	60361137	60376920	-	15783	704	ENSSSCG00000018049;	exon:60361138-60361193,exon:60366858-60366973,exon:60370050-60370222,exon:60373334-60373400,exon:60375325-60375377,exon:60376419-60376568,exon:60376826-60376920	A1,A2,A3,B1,B2,B3,C1,C2,C3	34,37,38,50,49,47,49,24,53	112,120,87,97,108,105,127,87,129	SLC5A10
novel_circ_0001886	12	60366857	60370222	-	3365	288	ENSSSCG00000018049;	exon:60366858-60366973,exon:60370050-60370222	A3,C1,C3	2,3,4	291388460	SLC5A10
novel_circ_0001887	12	60366857	60373400	-	6543	354	ENSSSCG00000018049;	exon:60366858-60366973,exon:60370050-60370222,exon:60373334-60373400	A1,A2,A3,B1,B2,B3,C2,C3	5,9,5,4,8,9,2,12	3.92371e+23	SLC5A10
novel_circ_0001888	12	60366857	60376568	-	9711	265	ENSSSCG00000018049;	exon:60366858-60366973,exon:60376419-60376568	A1,A2,B1,B2,B3,C3	3,7,4,5,3,4	3.03254e+17	SLC5A10
novel_circ_0001891	12	60366857	60376920	-	10063	649	ENSSSCG00000018049;	exon:60366858-60366973,exon:60370050-60370222,exon:60373334-60373400,exon:60375325-60375377,exon:60376419-60376568,exon:60376826-60376920	A1,A2,A3,B1,B2,B3,C1,C2,C3	68,55,58,53,53,49,48,40,57	130,128,83,114,119,125,124,92,128	SLC5A10
novel_circ_0001893	12	60370049	60376920	-	6871	503	ENSSSCG00000018049;	exon:60370050-60370222,exon:60373334-60373400,exon:60375325-60375346,exon:60376419-60376568,exon:60376826-60376920	A1,A2,A3,B1,B2,B3,C1,C2,C3	13,14,10,12,21,10,15,11,20	1.76203e+26	SLC5A10
novel_circ_0001895	12	60373333	60376920	-	3587	362	ENSSSCG00000018049;	exon:60373334-60373400,exon:60375325-60375377,exon:60376419-60376568,exon:60376826-60376920	A1,A2,A3,B1,B2,B3,C1,C2,C3	40,44,60,31,38,40,36,27,44	3.39321e+26	SLC5A10
novel_circ_0001896	12	60376418	60376920	-	502	244	ENSSSCG00000018049;	exon:60376419-60376568,exon:60376826-60376920	B2,C3	3,3	284316	SLC5A10
novel_circ_0001897	12	60626544	60631580	+	5036	417	ENSSSCG00000028712;	exon:60626545-60626589,exon:60626757-60626902,exon:60631182-60631294	A3,C3	4,2	429611	ATPAF2
novel_circ_0001898	12	60692317	60700825	+	8508	312	ENSSSCG00000038639;	exon:60692318-60692402,exon:60694892-60694970,exon:60700676-60700825	A3,B1,B2,B3,C2	4,2,2,6,2	76,91,75,67,85	TOM1L2
novel_circ_0001899	12	6073485	6074110	-	625	253	ENSSSCG00000017207;	exon:6073486-6073587,exon:6073959-6074110	A1,B1,B2,C3	2,2,3,2	116135128151	NUP85
novel_circ_0001901	12	60819985	60835705	-	15720	235	ENSSSCG00000038164;	intron:60819986-60820120	A1	4	13	RAI1
novel_circ_0001902	12	61082893	61084292	-	1399	368	ENSSSCG00000036812;	exon:61082894-61083056,exon:61083365-61083451,exon:61084173-61084292	B1,C3	3,6	442546	MPRIP
novel_circ_0001903	12	61279323	61286652	-	7329	213	ENSSSCG00000035671;	exon:61286539-61286652	B3,C2,C3	2,5,2	433508597	USP22
novel_circ_0001904	12	61283967	61286652	-	2685	314	ENSSSCG00000035671;	exon:61284463-61284564,exon:61286539-61286652	A1,A2,B1	2,2,4	527532522	USP22
novel_circ_0001905	12	6460663	6462407	+	1744	338	ENSSSCG00000017231;	exon:6460664-6460749,exon:6461620-6461729,exon:6462264-6462407	A1,B3,C1	3,2,4	129,96,100	NAT9
novel_circ_0001907	12	685676	688174	+	2498	320	ENSSSCG00000032116;	exon:685677-685800,exon:687978-688174	B1	4	1000	OGFOD3
novel_circ_0001909	12	7756468	7757319	-	851	481	ENSSSCG00000017248;	exon:7756469-7756639,exon:7757009-7757319	C3	5	110	-
novel_circ_0001910	12	833106	834948	+	1842	529	n/a	intergenic_region:833107-833527,intergenic_region:834840-834948	A1,A2,A3,B2,C1,C2	5,2,6,10,4,6	12,15,16,14,8,6	--
novel_circ_0001911	12	833109	834948	+	1839	208	n/a	intergenic_region:834840-834948	C3	2	18	--
novel_circ_0001913	12	842622	845071	+	2449	533	ENSSSCG00000029553;	exon:842623-842724,exon:843783-843940,exon:844081-844155,exon:844871-845071	A1,A2,B2,B3,C1,C2	4,3,3,2,5,2	7,6,13,15,17,14	--
novel_circ_0001915	13	100034973	100054982	-	20009	248	ENSSSCG00000011733;	exon:100034974-100035111,exon:100054872-100054982	A1,A3,B1,B3,C1,C2	4,5,6,3,5,4	2.07194e+17	IFT80
novel_circ_0001916	13	100053037	100066548	-	13511	261	ENSSSCG00000011733;	exon:100053038-100053106,exon:100054872-100054982	A2,B1,B2,B3,C1,C2,C3	4,8,6,4,4,2,3	1.80142e+20	IFT80
novel_circ_0001917	13	100090254	100090810	+	556	292	ENSSSCG00000011731;	exon:100090255-100090419,exon:100090683-100090810	C3	3	52	SMC4
novel_circ_0001919	13	100108434	100110232	+	1798	279	ENSSSCG00000011731;	exon:100108435-100108587,exon:100110106-100110232	A2,B1,C3	4,2,4	75,45,52	SMC4
novel_circ_0001920	13	100189065	100205633	-	16568	308	ENSSSCG00000031077;	exon:100189066-100189160,exon:100205320-100205364,exon:100205464-100205633	A3	4	265	KPNA4
novel_circ_0001923	13	100196559	100205633	-	9074	402	ENSSSCG00000031077;	exon:100196560-100196664,exon:100198531-100198659,exon:100205464-100205633	A1,A3,B3	2,6,3	323220331	KPNA4
novel_circ_0001924	13	100210493	100215346	-	4853	351	ENSSSCG00000031077;	exon:100210494-100210579,exon:100211386-100211481,exon:100214973-100215025,exon:100215118-100215147,exon:100215257-100215346	A2,B3	4,4	356357	KPNA4
novel_circ_0001927	13	100927561	100935178	+	7617	225	ENSSSCG00000022952;	exon:100927562-100927696,exon:100935088-100935178	B3	3	353	NMD3
novel_circ_0001928	13	10765897	10778469	+	12572	562	ENSSSCG00000027017;	exon:10765898-10766161,exon:10767701-10767789	B1,B3,C1,C2	2,4,3,3	250375341297	NR1D2
novel_circ_0001929	13	108669555	108677607	+	8052	201	ENSSSCG00000029608;	exon:108669556-108669664,exon:108677515-108677607	A1,C3	2,6	7991225	SEC62
novel_circ_0001930	13	108671002	108676745	+	5743	310	ENSSSCG00000029608;	exon:108671003-108671108,exon:108676541-108676745	A1,A2,A3,B1,B2,B3,C1,C2,C3	12,7,9,19,17,7,2,7,14	9.748e+29	SEC62
novel_circ_0001931	13	108671002	108677607	+	6605	402	ENSSSCG00000029608;	exon:108671003-108671108,exon:108676541-108676745,exon:108677515-108677607	A1,A2,A3,B3,C1,C2,C3	16,3,2,3,4,4,9	8.46724e+22	SEC62
novel_circ_0001932	13	108671002	108683011	+	12009	225	ENSSSCG00000029608;	exon:108671003-108671108,exon:108682892-108683011	A1,A2,A3,C1,C2,C3	5,3,3,3,4,6	7.08585e+18	SEC62
novel_circ_0001933	13	108800990	108820326	-	19336	425	ENSSSCG00000030467;	exon:108800991-108801165	B2,C3	4,3	86128	PHC3
novel_circ_0001936	13	108800990	108829633	-	28643	325	ENSSSCG00000030467;	exon:108800991-108801165,exon:108829483-108829633	A1,A3,C1	2,5,4	50,47,50	PHC3
novel_circ_0001937	13	108806396	108829633	-	23237	357	ENSSSCG00000030467;	exon:108806397-108806603,exon:108829483-108829633	B1,C3	3,2	50,78	PHC3
novel_circ_0001938	13	108810157	108829633	-	19476	265	ENSSSCG00000030467;	exon:108810158-108810272,exon:108829483-108829633	A1,A2,B1,C2,C3	4,4,7,7,6	50,82,47,44,72	PHC3
novel_circ_0001939	13	108816285	108820326	-	4041	410	ENSSSCG00000030467;	exon:108816286-108816445,exon:108820076-108820326	A1,A2,A3,B1,B2,B3,C1,C2,C3	9,15,8,18,13,6,8,10,6	54,89,62,71,75,70,73,66,116	PHC3
novel_circ_0001940	13	108816285	108829633	-	13348	560	ENSSSCG00000030467;	exon:108816286-108816445,exon:108820076-108820326,exon:108829483-108829633	A1,A2,A3,B1,B2,B3,C1,C2,C3	13,22,15,27,28,14,30,3,29	40,66,50,37,52,58,62,47,75	PHC3
novel_circ_0001941	13	108816285	108854260	-	37975	318	ENSSSCG00000030467;	exon:108816286-108816445,exon:108854102-108854260	B3	4	57	PHC3
novel_circ_0001943	13	108820075	108829633	-	9558	401	ENSSSCG00000030467;	exon:108820076-108820326,exon:108829483-108829633	C1	3	70	PHC3
novel_circ_0001944	13	108842608	108854260	-	11652	405	ENSSSCG00000030467;	exon:108842609-108842855,exon:108854102-108854260	A1,A2,A3,B1,B2,B3,C1,C2,C3	14,8,13,5,13,11,14,11,13	34,60,42,32,47,58,50,43,72	PHC3
novel_circ_0001946	13	108851500	108854260	-	2760	257	ENSSSCG00000030467;	exon:108851501-108851599,exon:108854102-108854260	A1,A2,B1,B2,B3,C1,C2,C3	4,5,7,5,5,4,4,5	51,67,53,57,56,56,62,85	PHC3
novel_circ_0001947	13	108874659	108880840	-	6181	398	ENSSSCG00000030467;	exon:108874660-108874737,exon:108876124-108876279,exon:108880675-108880840	A1,A2,A3,B1,B2,B3,C1,C2,C3	23,8,10,12,11,18,14,10,26	71,101,101,68,104,98,100,84,124	PHC3
novel_circ_0001949	13	108876123	108880840	-	4717	321	ENSSSCG00000030467;	exon:108876124-108876279,exon:108880675-108880840	A2,B1	3,2	110,71	PHC3
novel_circ_0001952	13	108951347	108963151	+	11804	477	ENSSSCG00000011745;	exon:108951348-108951437,exon:108953914-108953964,exon:108958194-108958279,exon:108959390-108959530,exon:108961974-108962028,exon:108963093-108963151	A2,A3,B1,B2,B3,C2,C3	3,3,5,4,7,3,7	3.95328e+20	PRKCI
novel_circ_0001953	13	108973991	108975661	+	1670	360	ENSSSCG00000011745;	exon:108973992-108974168,exon:108974784-108974881,exon:108975575-108975661	B2,C3	3,2	390479	PRKCI
novel_circ_0001954	13	108973991	108978979	+	4988	495	ENSSSCG00000011745;	exon:108973992-108974168,exon:108974784-108974881,exon:108975575-108975661,exon:108978844-108978979	A2,A3	4,8	423384	PRKCI
novel_circ_0001957	13	108973991	108991172	+	17181	304	ENSSSCG00000011745;	exon:108990409-108990498,exon:108991057-108991172	A1	4	469	PRKCI
novel_circ_0001958	13	10914514	10943848	-	29334	200	ENSSSCG00000036033;	exon:10943748-10943848	A3,B2,B3,C1	4,5,2,4	36,45,42,59	THRB
novel_circ_0001959	13	109739491	109748065	-	8574	380	ENSSSCG00000028905;	exon:109739492-109739696	A1,A2	7,5	168177	TNIK
novel_circ_0001960	13	109739491	109757813	-	18322	337	ENSSSCG00000028905;	exon:109739492-109739696,exon:109755661-109755739,exon:109757759-109757813	A1,A2,B1,B2	4,7,12,4	168,174,53,77	TNIK
novel_circ_0001963	13	109772483	109778778	-	6295	331	ENSSSCG00000028905;	exon:109772484-109772614,exon:109774492-109774582,exon:109778668-109778778	A1,A2,A3,B1,B2,B3,C1,C2,C3	6,6,17,8,8,6,5,5,3	2.79233e+26	TNIK
novel_circ_0001964	13	110054194	110059566	+	5372	363	n/a	intergenic_region:110054195-110054293,intergenic_region:110054885-110054977,intergenic_region:110059394-110059566	B2	3	34	--
novel_circ_0001965	13	110159909	110168975	-	9066	271	ENSSSCG00000011750;	exon:110159910-110160027,exon:110168822-110168975	C1	2	411	PLD1
novel_circ_0001966	13	110159909	110178890	-	18981	405	ENSSSCG00000011750;	exon:110159910-110160027,exon:110168822-110168975,exon:110178756-110178890	A2,C3	2,2	298610	PLD1
novel_circ_0001968	13	110168821	110200698	-	31877	450	ENSSSCG00000011750;	exon:110168822-110168975,exon:110178756-110178890,exon:110198154-110198203,exon:110200585-110200698	A1,A2,A3,B1,B2,B3,C1,C2,C3	3,6,4,5,11,4,6,4,7	4.29399e+26	PLD1
novel_circ_0001971	13	110216398	110230743	-	14345	217	ENSSSCG00000011750;	exon:110216399-110216487,exon:110230615-110230743	B1,B3	3,2	386384	PLD1
novel_circ_0001973	13	110230614	110250357	-	19743	239	ENSSSCG00000011750;	exon:110230615-110230743,exon:110250247-110250357	B3,C1	3,4	449469	PLD1
novel_circ_0001974	13	110267870	110272226	-	4356	236	ENSSSCG00000011750;	exon:110267871-110267954,exon:110272074-110272226	A1,A2,A3,B1,B2,B3,C1,C2,C3	11,12,8,10,5,8,3,4,9	6.79539e+27	PLD1
novel_circ_0001976	13	110267870	110282018	-	14148	192	ENSSSCG00000011750;	exon:110281926-110282018	A2,B2,B3,C1	3,3,3,2	557818703809	PLD1
novel_circ_0001977	13	110272073	110283321	-	11248	303	ENSSSCG00000011750;	exon:110272074-110272226,exon:110281926-110282018,exon:110283263-110283321	B1	3	686	PLD1
novel_circ_0001978	13	110272073	110289191	-	17118	298	ENSSSCG00000011750;	exon:110272074-110272226,exon:110289046-110289191	B1,B3,C1,C2	3,2,3,4	671754792788	PLD1
novel_circ_0001984	13	110657081	110681603	+	24522	214	ENSSSCG00000011752;	exon:110657082-110657220,exon:110681528-110681603	A1,A3,B2,C3	4,2,2,2	520316384447	FNDC3B
novel_circ_0001985	13	110770450	110789120	+	18670	367	ENSSSCG00000011752;	exon:110770451-110770527,exon:110788830-110789120	A1,A2,A3,B1,B2,B3,C1,C2,C3	14,8,6,9,4,13,8,3,7	5.8058e+26	FNDC3B
novel_circ_0001992	13	110784614	110789120	+	4506	534	ENSSSCG00000011752;	exon:110784615-110784858,exon:110788830-110789120	A1,A2,A3,B1,B2,B3,C1,C2,C3	13,13,9,13,16,15,12,9,17	5.7563e+26	FNDC3B
novel_circ_0001993	13	110835615	110850407	+	14792	349	ENSSSCG00000011752;	exon:110835616-110835767,exon:110840851-110840910,exon:110850269-110850407	A1,B1,B2,C3	2,2,2,2	615429520533	FNDC3B
novel_circ_0001994	13	110835615	110853978	+	18363	264	ENSSSCG00000011752;	exon:110835616-110835767,exon:110840851-110840910,exon:110853925-110853978	A2,B1,B2,B3	7,5,2,6	630347376409	FNDC3B
novel_circ_0001996	13	110878087	110881455	+	3368	396	ENSSSCG00000011752;	exon:110878088-110878206,exon:110880275-110880380,exon:110881283-110881455	A1,B2,B3,C3	2,3,2,6	431347404440	FNDC3B
novel_circ_0001997	13	110902285	110916337	+	14052	340	ENSSSCG00000011752;	exon:110902286-110902498,exon:110916210-110916337	B1,B3,C1	2,2,4	332444376	FNDC3B
novel_circ_0001998	13	110913571	110916337	+	2766	294	ENSSSCG00000011752;	exon:110913572-110913738,exon:110916210-110916337	A3,B1,C2	2,4,3	295339395	FNDC3B
novel_circ_0002001	13	111267693	111281930	+	14237	315	ENSSSCG00000035746;	exon:111267694-111267830,exon:111280438-111280506,exon:111281820-111281930	A1	5	126	ECT2
novel_circ_0002003	13	113467678	113468180	+	502	502	ENSSSCG00000023871;	exon:113467679-113468180	A3	2	239	NAALADL2
novel_circ_0002005	13	113607436	113622617	+	15181	393	ENSSSCG00000023871;	exon:113607437-113607710,exon:113622498-113622617	B1,B2,C1	4,4,6	111,141,90	NAALADL2
novel_circ_0002007	13	113844577	113852783	+	8206	212	ENSSSCG00000023871;	exon:113844578-113844670,exon:113852664-113852783	A1,B3	2,4	122191	NAALADL2
novel_circ_0002010	13	115336228	115345354	-	9126	303	ENSSSCG00000011760;	exon:115336229-115336289,exon:115338186-115338283,exon:115345209-115345354	A1,B1,C3	2,2,4	591304453	TBL1XR1
novel_circ_0002011	13	115338185	115345354	-	7169	306	ENSSSCG00000011760;	exon:115338186-115338283,exon:115338378-115338441,exon:115345209-115345354	B2	5	453	TBL1XR1
novel_circ_0002012	13	117240822	117241978	+	1156	309	ENSSSCG00000030413;	exon:117241769-117241978	A1,A2,B3,C3	3,3,2,7	177160158178	PIK3CA
novel_circ_0002013	13	117240822	117247185	+	6363	185	ENSSSCG00000030413;	exon:117247100-117247185	B2,C1	2,4	141,96	PIK3CA
novel_circ_0002014	13	117240822	117252995	+	12173	234	ENSSSCG00000030413;	exon:117252861-117252995	A2	2	148	PIK3CA
novel_circ_0002015	13	117406032	117410775	+	4743	413	ENSSSCG00000039285;	exon:117406033-117406148,exon:117408946-117409081	A2	2	419	MFN1
novel_circ_0002016	13	117469103	117470592	-	1489	328	ENSSSCG00000037583;	exon:117469409-117469475,exon:117470430-117470592	A1	2	477	GNB4
novel_circ_0002017	13	117469103	117484972	-	15869	443	ENSSSCG00000037583;	exon:117469104-117469305,exon:117474874-117474980,exon:117475916-117475954,exon:117484875-117484972	A1	5	550	GNB4
novel_circ_0002020	13	117662714	117666501	+	3787	256	ENSSSCG00000011764;	exon:117662715-117662803,exon:117665275-117665336,exon:117666395-117666501	A1,B2	2,3	27632635	-
novel_circ_0002021	13	117742144	117749582	+	7438	242	ENSSSCG00000011765;	exon:117749440-117749582	A3,C3	2,3	29,42	USP13
novel_circ_0002022	13	117749439	117751433	+	1994	327	ENSSSCG00000011765;	exon:117749440-117749582,exon:117751249-117751433	B1,B2,B3	3,2,2	35,54,39	USP13
novel_circ_0002023	13	117781817	117785797	+	3980	453	ENSSSCG00000011765;	exon:117781818-117781943,exon:117783016-117783169,exon:117785623-117785797	A3	3	12	USP13
novel_circ_0002025	13	117785622	117804298	+	18676	328	ENSSSCG00000011765;	exon:117785623-117785797	C3	2	58	USP13
novel_circ_0002027	13	117801685	117804298	+	2613	297	ENSSSCG00000011765;	exon:117801686-117801829	A1,B2,C1	2,3,3	32,54,24	USP13
novel_circ_0002031	13	118890833	118893405	+	2572	310	ENSSSCG00000011769;	exon:118890834-118891037,exon:118893299-118893405	A2	2	942	FXR1
novel_circ_0002032	13	120756799	120765156	+	8357	374	ENSSSCG00000011772;	exon:120756800-120756916,exon:120760917-120761005,exon:120762855-120762944,exon:120765076-120765156	A1,A2,A3,B1,B2,B3,C1,C2,C3	8,10,10,22,11,13,12,15,15	137,134,91,103,129,132,96,88,184	-
novel_circ_0002033	13	120756799	120778323	+	21524	304	ENSSSCG00000011772;	exon:120756800-120756916,exon:120765076-120765156,exon:120778216-120778323	B2,C2,C3	4,3,2	220150275	-
novel_circ_0002037	13	120756799	120779879	+	23080	220	ENSSSCG00000011772;	exon:120756800-120756916	A1,A2,A3,B1,B2,B3,C1,C2,C3	9,13,14,13,20,14,14,14,20	87,77,58,68,85,87,47,62,107	-
novel_circ_0002039	13	120762854	120779879	+	17025	193	ENSSSCG00000011772;	exon:120762855-120762944	A2,B3,C1	2,2,2	32,14,17	-
novel_circ_0002041	13	120778215	120779879	+	1664	211	ENSSSCG00000011772;	exon:120778216-120778323	A1,A2,A3,B1,B2,B3,C1,C2,C3	65,53,66,51,45,36,27,24,54	73,103,55,58,74,69,82,62,101	-
novel_circ_0002042	13	120778215	120795359	+	17144	189	ENSSSCG00000011772;	exon:120778216-120778323,exon:120795278-120795359	A1,A2,A3,B1,B3,C1,C2,C3	15,13,7,6,4,6,7,4	1.73189e+23	-
novel_circ_0002046	13	120788563	120795359	+	6796	129	ENSSSCG00000011772;	exon:120788564-120788611,exon:120795278-120795359	A1,C1	2,2	105,80	-
novel_circ_0002048	13	120810085	120812263	+	2178	468	ENSSSCG00000011772;	exon:120810086-120810310,exon:120811459-120811634	A3,B1	9,6	88,64	-
novel_circ_0002049	13	120831732	120850194	+	18462	265	ENSSSCG00000011772;	exon:120850029-120850194	A3,B2,B3	3,3,3	119143120	-
novel_circ_0002051	13	120834590	120848493	+	13903	231	ENSSSCG00000011772;	exon:120834591-120834718,exon:120848390-120848493	A3,B1,B2	3,2,3	8,11,6	-
novel_circ_0002052	13	120847773	120850194	+	2421	231	ENSSSCG00000011772;	exon:120847774-120847839,exon:120850029-120850194	A3,B1,B2,C2	4,6,3,5	137116169126	-
novel_circ_0002053	13	120847773	120865727	+	17954	233	ENSSSCG00000011772;	exon:120865594-120865727	B2	3	224	-
novel_circ_0002054	13	120919102	120935351	-	16249	563	ENSSSCG00000022783;	exon:120919103-120919199,exon:120919416-120919498,exon:120933429-120933597,exon:120935135-120935351	A1,A2,A3,B1,B2,B3,C1,C2,C3	26,19,15,11,15,15,13,15,16	5.92453e+26	DCUN1D1
novel_circ_0002055	13	120931035	120933597	-	2562	299	ENSSSCG00000022783;	exon:120931036-120931166,exon:120933429-120933597	A3,B1,B3	2,4,2	524402586	DCUN1D1
novel_circ_0002056	13	120931035	120935351	-	4316	515	ENSSSCG00000022783;	exon:120931036-120931166,exon:120933429-120933597,exon:120935135-120935351	A1,A2,A3,B1,B2,B3,C1,C2,C3	9,6,4,13,4,11,12,10,10	5.83446e+26	DCUN1D1
novel_circ_0002058	13	120987444	121006776	-	19332	291	ENSSSCG00000025942;	exon:120987445-120987552	A1,A2,A3,B2,B3,C1,C2,C3	3,3,3,5,6,3,3,5	60,93,64,87,78,80,58,100	MCCC1
novel_circ_0002059	13	120998389	121006776	-	8387	283	ENSSSCG00000025942;	exon:121006593-121006776	A1,A2,A3,C3	6,2,5,2	56,73,52,89	MCCC1
novel_circ_0002060	13	121001091	121006776	-	5685	283	ENSSSCG00000025942;	exon:121006593-121006776	A1,C3	3,2	55,97	MCCC1
novel_circ_0002061	13	121003052	121006776	-	3724	293	ENSSSCG00000025942;	exon:121003053-121003162,exon:121006593-121006776	A3,B1,B2,C1	3,6,3,2	65,38,71,64	MCCC1
novel_circ_0002062	13	121027423	121036441	-	9018	314	ENSSSCG00000025942;	exon:121027424-121027505,exon:121028725-121028836	C2,C3	2,4	49,60	MCCC1
novel_circ_0002064	13	121035545	121036441	-	896	243	ENSSSCG00000025942;	exon:121035546-121035667,exon:121036320-121036441	A1,A2,A3,B2,C1	3,5,3,2,2	75,65,39,70,67	MCCC1
novel_circ_0002065	13	121161975	121163467	-	1492	386	ENSSSCG00000021749;	exon:121161976-121162054,exon:121162228-121162320	A2,B1,B2,B3,C2,C3	3,2,5,6,3,2	30,19,31,21,17,43	MCF2L2
novel_circ_0002066	13	121570081	121577363	+	7282	1151	ENSSSCG00000011775;	exon:121570082-121570211,exon:121571994-121572035	A1,C3	3,2	588674	KLHL24
novel_circ_0002067	13	121570081	121589673	+	19592	293	ENSSSCG00000011775;	exon:121570082-121570215,exon:121571994-121572035,exon:121589555-121589673	A1,B2,C3	4,4,3	752825851	KLHL24
novel_circ_0002068	13	121570081	121596427	+	26346	318	ENSSSCG00000011775;	exon:121570082-121570211,exon:121596239-121596427	B2,C2	5,3	679408	KLHL24
novel_circ_0002069	13	121571993	121577363	+	5370	1022	ENSSSCG00000011775;	exon:121571994-121572035	A1,A2,A3,B1,B2,B3,C1,C2,C3	25,24,16,34,19,23,26,27,33	6.28633e+26	KLHL24
novel_circ_0002070	13	121571993	121596427	+	24434	230	ENSSSCG00000011775;	exon:121571994-121572035,exon:121596239-121596427	A1,A2,A3,B1,B2,B3,C1,C2,C3	6,9,12,11,16,8,9,6,10	7.30661e+26	KLHL24
novel_circ_0002071	13	121576382	121577363	+	981	366	ENSSSCG00000011775;	exon:121577097-121577363	B1,C1	4,4	415426	KLHL24
novel_circ_0002072	13	121576382	121596427	+	20045	476	ENSSSCG00000011775;	exon:121594980-121595168,exon:121596239-121596427	A1,A2,A3,B1,B2,B3,C1,C2,C3	25,29,33,35,25,18,20,23,23	7.79671e+26	KLHL24
novel_circ_0002073	13	121588579	121596427	+	7848	373	ENSSSCG00000011775;	exon:121588580-121588764,exon:121596239-121596427	A1,C2,C3	6,4,2	643378709	KLHL24
novel_circ_0002075	13	121657052	121670622	+	13570	330	ENSSSCG00000011776;	exon:121657053-121657170,exon:121662695-121662792,exon:121670507-121670622	A1,A2,A3,B1,B2,B3,C1,C2,C3	5,19,2,2,14,2,3,7,9	1.85211e+26	YEATS2
novel_circ_0002079	13	121662694	121670622	+	7928	458	ENSSSCG00000011776;	exon:121662695-121662792,exon:121668211-121668456,exon:121670507-121670622	A3,C3	2,4	131223	YEATS2
novel_circ_0002080	13	121699728	121700467	+	739	290	ENSSSCG00000011776;	exon:121699729-121699836,exon:121700285-121700467	C1	2	97	YEATS2
novel_circ_0002081	13	121798855	121802974	-	4119	456	ENSSSCG00000033424;	exon:121798856-121798904,exon:121801041-121801113,exon:121802237-121802377,exon:121802779-121802974	A1,A2,A3,B1,B2,B3,C1,C2,C3	30,14,4,17,13,18,15,10,14	5.86511e+26	-
novel_circ_0002082	13	121801040	121802974	-	1934	408	ENSSSCG00000033424;	intron:121801041-121801113,intron:121802237-121802377,intron:121802779-121802974	A1,A2,A3,B1,B2,C1,C2,C3	3,3,3,3,2,4,4,6	4.08344e+23	-
novel_circ_0002083	13	121802236	121802974	-	738	336	ENSSSCG00000033424;	exon:121802237-121802377,exon:121802779-121802974	A1,A2,A3,B1,B2,B3,C3	3,6,4,5,6,4,8	5.93539e+20	-
novel_circ_0002086	13	121882225	121886954	-	4729	349	ENSSSCG00000011782;	exon:121882226-121882385,exon:121886765-121886954	A2	2	41	ABCC5
novel_circ_0002087	13	122063607	122064608	+	1001	263	ENSSSCG00000011783;	exon:122063608-122063793,exon:122064531-122064608	A1,A2,A3,B3,C1,C3	3,2,2,3,4,2	4.00372e+17	EIF2B5
novel_circ_0002088	13	122190539	122191051	+	512	346	ENSSSCG00000023998;	exon:122190540-122190661,exon:122190827-122191051	A1,A2,B1,B2	7,7,3,3	945990829900	PSMD2
novel_circ_0002089	13	122190539	122192108	+	1569	266	ENSSSCG00000023998;	exon:122190540-122190661	A1,B1,C3	7,3,3	10379491241	PSMD2
novel_circ_0002090	13	122703174	122717863	+	14689	368	ENSSSCG00000011788;	exon:122703175-122703420,exon:122704228-122704296,exon:122717809-122717863	A3	4	216	VPS8
novel_circ_0002095	13	122727539	122750151	+	22612	350	ENSSSCG00000011788;	exon:122727540-122727664,exon:122748606-122748696,exon:122749111-122749157,exon:122750062-122750151	A1,A2,B1,B2,B3,C1,C2,C3	10,7,5,10,6,13,7,5	4.27365e+23	VPS8
novel_circ_0002096	13	122802361	122815400	+	13039	285	ENSSSCG00000011788;	exon:122802362-122802413,exon:122813504-122813546,exon:122814914-122814986,exon:122815281-122815400	A3,B1,C1,C2	6,2,3,5	159159224176	VPS8
novel_circ_0002097	13	122822179	122835708	+	13529	248	ENSSSCG00000011788;	exon:122822180-122822251,exon:122833044-122833126,exon:122835614-122835708	A3,C1,C3	2,2,2	166279402	VPS8
novel_circ_0002098	13	123303637	123304197	+	560	560	ENSSSCG00000011791;	exon:123303638-123304197	A3,B1	3,8	22,17	MAP3K13
novel_circ_0002099	13	123437549	123438399	+	850	200	ENSSSCG00000011794;	exon:123437550-123437683,exon:123438333-123438399	B2,C2	5,2	299240	SENP2
novel_circ_0002100	13	123437549	123447842	+	10293	263	ENSSSCG00000011794;	exon:123437550-123437683,exon:123438333-123438399,exon:123447779-123447842	A1,A3,B1,B2,C1,C2	6,3,4,3,2,3	4.16311e+17	SENP2
novel_circ_0002101	13	123437549	123460730	+	23181	284	ENSSSCG00000011794;	exon:123437550-123437683,exon:123438333-123438399,exon:123460646-123460730	B3	3	280	SENP2
novel_circ_0002102	13	123440896	123445668	+	4772	362	ENSSSCG00000011794;	exon:123440897-123440987,exon:123443234-123443402,exon:123445565-123445668	A1	5	386	SENP2
novel_circ_0002103	13	123443233	123452720	+	9487	300	ENSSSCG00000011794;	exon:123443234-123443402,exon:123452589-123452720	B2,B3	3,2	333312	SENP2
novel_circ_0002104	13	123445564	123447842	+	2278	312	ENSSSCG00000011794;	exon:123445565-123445668,exon:123446426-123446520,exon:123447066-123447117,exon:123447779-123447842	A1,A2,B1,B2,C1,C2,C3	3,2,10,5,5,5,7	3.92287e+20	SENP2
novel_circ_0002105	13	123445564	123450518	+	4954	488	ENSSSCG00000011794;	exon:123445565-123445668,exon:123446426-123446520,exon:123447066-123447117,exon:123447779-123447842,exon:123450342-123450518	A1,A2,A3,B1,B2,B3,C1,C2,C3	8,3,3,7,5,2,2,4,5	3.88312e+26	SENP2
novel_circ_0002106	13	123519962	123522805	-	2843	336	ENSSSCG00000011795;	exon:123519963-123520235,exon:123522742-123522805	A3	4	89	IGF2BP2
novel_circ_0002108	13	123716428	123737809	+	21381	320	n/a	intergenic_region:123716429-123716667,intergenic_region:123737728-123737809	A2,B2,B3,C1,C2,C3	4,4,2,3,7,3	1,1,0,1,1,1	--
novel_circ_0002109	13	123773818	123774783	-	965	157	ENSSSCG00000030225;	intron:123773819-123773875	A3,B2	3,2	26,36	TRA2B
novel_circ_0002112	13	124369571	124385164	-	15593	529	ENSSSCG00000011797;	exon:124369572-124369722	B1	2	54	TBCCD1
novel_circ_0002113	13	124798431	124807586	+	9155	197	ENSSSCG00000025770;	exon:124807489-124807586	A3,B3,C3	6,3,3	56,82,88	ST6GAL1
novel_circ_0002114	13	12528539	12529463	-	924	335	ENSSSCG00000011213;	exon:12528540-12528740,exon:12529329-12529463	B2	2	543	TOP2B
novel_circ_0002115	13	12528539	12536617	-	8078	310	ENSSSCG00000011213;	exon:12528540-12528740,exon:12536508-12536617	A3	2	347	TOP2B
novel_circ_0002117	13	12542441	12548099	-	5658	350	ENSSSCG00000011213;	exon:12542442-12542579,exon:12547887-12548099	C3	5	419	TOP2B
novel_circ_0002118	13	12547886	12562830	-	14944	383	ENSSSCG00000011213;	intron:12547887-12548099,intron:12562660-12562830	B2,C3	2,2	232210	TOP2B
novel_circ_0002119	13	12556295	12562815	-	6520	309	ENSSSCG00000011213;	exon:12556296-12556359,exon:12561139-12561229,exon:12562660-12562815	B1,C1	2,6	283241	TOP2B
novel_circ_0002121	13	12556295	12562830	-	6535	324	ENSSSCG00000011213;	intron:12556296-12556359,intron:12561139-12561229,intron:12562660-12562830	A1,A2,C2	5,3,6	430415178	TOP2B
novel_circ_0002124	13	125959241	126013836	+	54595	264	ENSSSCG00000011811;	exon:125959242-125959305,exon:126013636-126013836	A1,A2,A3,B1,B2,B3,C1,C2,C3	8,2,9,9,9,8,7,6,12	1.28264e+26	LPP
novel_circ_0002125	13	126012284	126013836	+	1552	306	ENSSSCG00000011811;	intron:126012285-126012390,intron:126013636-126013836	A1,A3,C1	2,2,6	35,27,74	LPP
novel_circ_0002126	13	126013635	126013836	+	201	201	ENSSSCG00000011811;	exon:126013636-126013836	A3,C3	5,3	70183	LPP
novel_circ_0002129	13	126013635	126017553	+	3918	296	ENSSSCG00000011811;	intron:126013636-126013836,intron:126017458-126017553	A2,A3	3,2	147,59	LPP
novel_circ_0002130	13	12618118	12633500	-	15382	452	ENSSSCG00000011214;	exon:12618119-12618296,exon:12631992-12632156,exon:12633390-12633500	B3	5	301	NGLY1
novel_circ_0002132	13	126204995	126213406	+	8411	162	ENSSSCG00000011811;	intron:126213344-126213406	A3,C1,C3	2,2,6	27,56,75	LPP
novel_circ_0002134	13	126248160	126248494	+	334	334	ENSSSCG00000011811;	intron:126248161-126248494	A1,A2,B2,B3,C1,C3	2,3,3,4,9,5	3,7,2,11,4,8	LPP
novel_circ_0002135	13	12631991	12633500	-	1509	275	ENSSSCG00000011214;	exon:12631992-12632156,exon:12633390-12633500	B1,C1,C2	3,4,2	232191171	NGLY1
novel_circ_0002136	13	12631991	12635895	-	3904	420	ENSSSCG00000011214;	exon:12631992-12632156,exon:12633390-12633500,exon:12635750-12635895	A1,A2,A3,B3,C1,C2,C3	4,5,3,4,2,4,4	6.1748e+20	NGLY1
novel_circ_0002137	13	12631991	12640189	-	8198	443	ENSSSCG00000011214;	exon:12637427-12637548,exon:12639967-12640189	A1,B1,B2	5,2,3	570270407	NGLY1
novel_circ_0002138	13	12666410	12670563	-	4153	360	ENSSSCG00000011214;	exon:12666411-12666656,exon:12670449-12670563	A2,B1,B2,C3	6,2,5,5	486288408346	NGLY1
novel_circ_0002139	13	128019113	128019399	+	286	286	ENSSSCG00000021206;	exon:128019114-128019399	B1	4	148	IL1RAP
novel_circ_0002140	13	128647805	128660325	+	12520	396	ENSSSCG00000036423;	exon:128647806-128647868,exon:128648671-128648797,exon:128651749-128651839,exon:128660208-128660325	A2,B1,B2,B3,C1,C3	5,7,3,2,3,4	6.85635e+18	CCDC50
novel_circ_0002144	13	128673789	128682274	+	8485	301	ENSSSCG00000036423;	exon:128673790-128673905,exon:128676827-128676906,exon:128682168-128682274	B2	2	664	CCDC50
novel_circ_0002145	13	129396413	129460167	-	63754	347	ENSSSCG00000038584;	intron:129396414-129396547,intron:129427710-129427813,intron:129460057-129460167	A1,A2,A3,B1,B2,B3,C2,C3	6,5,3,4,10,2,8,6	2.27294e+23	FGF12
novel_circ_0002147	13	129427709	129460167	-	32458	214	ENSSSCG00000038584;	exon:129427710-129427813,exon:129460057-129460167	A1,A2,A3,B1,B2,B3,C2,C3	8,9,6,2,9,7,2,9	4.4546e+23	FGF12
novel_circ_0002151	13	130630426	130631670	+	1244	415	ENSSSCG00000011822;	exon:130630427-130630745,exon:130631574-130631670	A1,A3	2,7	585479	OPA1
novel_circ_0002152	13	131403111	131424583	-	21472	265	ENSSSCG00000011825;	exon:131403112-131403201,exon:131424408-131424583	B1	6	1099	ATP13A3
novel_circ_0002153	13	131404558	131430745	-	26187	322	ENSSSCG00000011825;	exon:131404559-131404639,exon:131412076-131412164	A3,B1,C1,C3	2,4,3,4	1148132115612400	ATP13A3
novel_circ_0002154	13	131412075	131424583	-	12508	264	ENSSSCG00000011825;	exon:131412076-131412164,exon:131424408-131424583	A1,A3,B1,C1,C3	5,2,4,2,2	2.05013e+19	ATP13A3
novel_circ_0002158	13	131417857	131424583	-	6726	363	ENSSSCG00000011825;	exon:131417858-131418045,exon:131424408-131424583	A2,A3,B1,B3,C1,C2,C3	2,4,3,3,3,2,6	1.45612e+27	ATP13A3
novel_circ_0002159	13	131426768	131431823	-	5055	216	ENSSSCG00000011825;	exon:131431707-131431823	B1,C3	2,2	13052351	ATP13A3
novel_circ_0002161	13	131426768	131443249	-	16481	256	ENSSSCG00000011825;	exon:131426769-131426893,exon:131443118-131443249	B1,B2	2,3	14292255	ATP13A3
novel_circ_0002162	13	131430374	131431823	-	1449	237	ENSSSCG00000011825;	exon:131430375-131430495,exon:131431707-131431823	A3	2	1149	ATP13A3
novel_circ_0002164	13	131431706	131443249	-	11543	333	ENSSSCG00000011825;	exon:131431707-131431823,exon:131441940-131442025,exon:131443118-131443249	A1	3	1588	ATP13A3
novel_circ_0002165	13	131431706	131452941	-	21235	472	ENSSSCG00000011825;	exon:131431707-131431823,exon:131451992-131452174,exon:131452768-131452941	A1,A2,A3,B1,B2,B3,C1,C2,C3	14,17,10,25,25,17,25,13,19	1.75015e+35	ATP13A3
novel_circ_0002166	13	131434320	131452174	-	17854	394	ENSSSCG00000011825;	exon:131434321-131434471,exon:131438786-131438847,exon:131451992-131452174	B2	5	2466	ATP13A3
novel_circ_0002167	13	131438785	131443249	-	4464	193	ENSSSCG00000011825;	exon:131438786-131438847,exon:131443118-131443249	A1,B1,C3	4,3,2	150911521952	ATP13A3
novel_circ_0002169	13	131438785	131452941	-	14156	423	ENSSSCG00000011825;	exon:131438786-131438847,exon:131439900-131440088	A1,A2,A3,B1,B2,B3,C1,C2,C3	4,2,2,6,3,2,9,3,4	1.67114e+35	ATP13A3
novel_circ_0002170	13	131439899	131443249	-	3350	320	ENSSSCG00000011825;	exon:131439900-131440088	B1,C1,C3	3,3,2	110311741890	ATP13A3
novel_circ_0002171	13	131443117	131452941	-	9824	305	ENSSSCG00000011825;	exon:131443118-131443249	B1,B3	4,2	15312068	ATP13A3
novel_circ_0002175	13	131448281	131452941	-	4660	243	ENSSSCG00000011825;	exon:131448282-131448351,exon:131452768-131452941	A1,B1,C3	3,2,2	205216702839	ATP13A3
novel_circ_0002176	13	131590494	131596912	-	6418	263	ENSSSCG00000011826;	exon:131590495-131590653,exon:131596808-131596912	A1,A2,A3,B1,B2,B3,C1,C2,C3	2,7,3,4,8,8,4,2,11	89,99,76,107,103,103,104,98,161	TMEM44
novel_circ_0002177	13	131635185	131642260	-	7075	409	ENSSSCG00000011827;	exon:131635186-131635362,exon:131636758-131636818,exon:131641552-131641638,exon:131642174-131642260	C3	6	551	LSG1
novel_circ_0002178	13	131635185	131653361	-	18176	228	n/a	intergenic_region:131635186-131635362,intergenic_region:131653310-131653361	A1	2	269	--
novel_circ_0002179	13	131635185	131653366	-	18181	379	n/a	intergenic_region:131635186-131635362,intergenic_region:131636758-131636818,intergenic_region:131641552-131641638,intergenic_region:131653310-131653366	A1,A2,A3,B1,B2,B3,C1,C2,C3	12,5,3,8,14,7,10,7,19	2.69208e+26	--
novel_circ_0002180	13	131641551	131642810	-	1259	293	ENSSSCG00000011827;	exon:131641552-131641638,exon:131642174-131642260,exon:131642690-131642810	A1	2	491	LSG1
novel_circ_0002181	13	132294237	132303163	-	8926	297	ENSSSCG00000031147;	exon:132294238-132294329,exon:132302321-132302426,exon:132303063-132303163	B1	2	783	ACAP2
novel_circ_0002182	13	132302320	132314552	-	12232	369	ENSSSCG00000031147;	exon:132302321-132302426,exon:132303063-132303163,exon:132304897-132304948,exon:132314440-132314552	A2,A3,B1,B3,C1,C2,C3	4,3,6,11,4,2,7	6.96612e+20	ACAP2
novel_circ_0002187	13	132302320	132326005	-	23685	369	ENSSSCG00000031147;	exon:132303063-132303163,exon:132321056-132321130,exon:132325910-132326005	A1	3	701	ACAP2
novel_circ_0002193	13	132321055	132335952	-	14897	397	ENSSSCG00000031147;	exon:132321056-132321130,exon:132325910-132326005,exon:132329241-132329285,exon:132335769-132335952	A1,A2,A3,B1,B2,B3,C1,C2	4,4,4,4,9,3,4,5	7.8668e+23	ACAP2
novel_circ_0002194	13	132335768	132337788	-	2020	242	ENSSSCG00000031147;	exon:132335769-132335952,exon:132337730-132337788	A3,B3	3,3	610852	ACAP2
novel_circ_0002196	13	132335768	132367470	-	31702	361	ENSSSCG00000031147;	exon:132335769-132335952,exon:132337730-132337788,exon:132367351-132367470	A1,A2,A3,B1,B2,B3,C1,C3	6,3,6,7,2,6,3,3	7.87769e+23	ACAP2
novel_circ_0002197	13	132366434	132377669	-	11235	520	ENSSSCG00000031147;	exon:132366435-132366488,exon:132367157-132367216,exon:132367351-132367470,exon:132376272-132376503,exon:132377612-132377669	A1,A2,A3,B1,B2,B3,C3	10,10,4,3,4,5,7	1.1231e+25	ACAP2
novel_circ_0002198	13	132831915	132837247	+	5332	319	ENSSSCG00000011833;	intron:132831916-132832068,intron:132837081-132837247	B1	3	14	DLG1
novel_circ_0002200	13	132831926	132837247	+	5321	308	ENSSSCG00000011833;	intron:132831927-132832068,intron:132837081-132837247	A1,A2,A3,B1,B3,C1,C3	4,2,8,3,2,2,5	23,33,26,14,18,14,13	DLG1
novel_circ_0002202	13	132960753	132975398	+	14645	372	ENSSSCG00000011833;	exon:132960754-132960807,exon:132967130-132967180,exon:132969798-132969922,exon:132975254-132975398	A1,A2,A3,B1,B2,B3,C1,C2,C3	10,2,12,7,6,4,3,3,15	33,30,21,16,21,20,32,29,49	DLG1
novel_circ_0002203	13	132971832	132973078	+	1246	306	ENSSSCG00000011833;	exon:132971833-132972002,exon:132972942-132973078	A2,A3	3,6	60,36	DLG1
novel_circ_0002205	13	132986163	132991254	+	5091	277	ENSSSCG00000011833;	exon:132986164-132986284,exon:132991098-132991254	A1,A2,A3,B1,B2,B3,C3	3,13,2,7,2,5,3	63,64,44,50,49,65,88	DLG1
novel_circ_0002206	13	132986163	133007560	+	21397	379	ENSSSCG00000011833;	exon:132986164-132986284,exon:132991098-132991254,exon:133007458-133007560	A1,A3,B1,C2,C3	5,4,6,2,2	75,50,54,66,93	DLG1
novel_circ_0002210	13	132986163	133023430	+	37267	493	ENSSSCG00000011833;	exon:132986164-132986284,exon:132991098-132991254,exon:133007458-133007560,exon:133023316-133023430	A1,A2,A3,B1,B2,B3,C1,C2,C3	3,5,7,2,4,3,5,10,12	79,82,47,56,59,68,77,64,118	DLG1
novel_circ_0002211	13	133033024	133052271	+	19247	349	ENSSSCG00000011833;	exon:133033025-133033201,exon:133052099-133052271	A1,A2,B1	4,2,4	154,164,97	DLG1
novel_circ_0002213	13	133048337	133052271	+	3934	315	ENSSSCG00000011833;	exon:133048338-133048379,exon:133051739-133051840,exon:133052099-133052271	A1,B2,B3	3,3,3	178161145	DLG1
novel_circ_0002215	13	133225591	133229104	-	3513	368	ENSSSCG00000011841;	exon:133225592-133225669,exon:133228405-133228452,exon:133228708-133228846,exon:133228999-133229104	A1,A3,B2,C1,C2,C3	3,4,2,3,3,3	128,90,158,124,148,193	SENP5
novel_circ_0002216	13	133296683	133304898	-	8215	309	ENSSSCG00000011843;	exon:133296684-133296880	A1,A3,C2	3,2,3	512400358	PAK2
novel_circ_0002217	13	133296683	133305955	-	9272	573	ENSSSCG00000011843;	exon:133296684-133296880,exon:133299075-133299174,exon:133302378-133302495,exon:133304786-133304898,exon:133305907-133305955	A1,A2,A3,B1,B2,B3,C1,C2,C3	10,7,19,11,14,15,18,12,12	5.085e+26	PAK2
novel_circ_0002218	13	133296683	133312344	-	15661	304	ENSSSCG00000011843;	exon:133296684-133296880,exon:133312237-133312344	A1,A3,B1,B2,B3,C1,C2,C3	10,4,6,9,2,6,3,13	4.82392e+23	PAK2
novel_circ_0002219	13	133302377	133305955	-	3578	278	ENSSSCG00000011843;	exon:133302378-133302495,exon:133304786-133304898,exon:133305907-133305955	B1,C2,C3	3,3,5	302355593	PAK2
novel_circ_0002220	13	133302377	133312344	-	9967	420	ENSSSCG00000011843;	exon:133302378-133302495,exon:133308842-133308905,exon:133310321-133310453,exon:133312237-133312344	A2,A3,C1	3,4,7	486369330	PAK2
novel_circ_0002221	13	133304785	133312344	-	7559	415	ENSSSCG00000011843;	exon:133304786-133304898,exon:133308842-133308905,exon:133310321-133310453,exon:133312237-133312344	A1,A2,C1,C2,C3	2,8,3,4,7	587564379440658	PAK2
novel_circ_0002223	13	133308841	133312344	-	3503	303	ENSSSCG00000011843;	exon:133308842-133308905,exon:133310321-133310453,exon:133312237-133312344	A1,A2,A3,B1,B2,B3,C1,C2,C3	5,3,8,9,9,2,6,4,8	4.88468e+26	PAK2
novel_circ_0002224	13	133389333	133404400	-	15067	266	ENSSSCG00000026934;	exon:133389334-133389458,exon:133404259-133404400	B1	5	81	PIGX
novel_circ_0002225	13	133710722	133727006	+	16284	327	ENSSSCG00000021380;	exon:133710723-133710870,exon:133715518-133715585,exon:133726894-133727006	A1,A2,A3,B1,B2,C1,C2,C3	4,2,3,3,4,2,4,3	2.51211e+23	-
novel_circ_0002226	13	133715517	133727006	+	11489	245	ENSSSCG00000021380;	exon:133715518-133715585,exon:133724805-133724870,exon:133726894-133727006	A1,A2,B1,B2,C1,C2	3,2,4,4,2,2	2.36216e+17	-
novel_circ_0002227	13	133715517	133734468	+	18951	391	ENSSSCG00000021380;	exon:133715518-133715585,exon:133724805-133724870,exon:133726894-133727006,exon:133734322-133734468	B1	3	156	-
novel_circ_0002229	13	133734321	133738261	+	3940	364	ENSSSCG00000021380;	exon:133734322-133734468,exon:133737392-133737482,exon:133738134-133738261	A1,A2,A3	4,2,7	192189130	-
novel_circ_0002230	13	133840280	133844358	+	4078	337	ENSSSCG00000011845;	exon:133840281-133840397,exon:133843699-133843777,exon:133844216-133844358	A3,B1,C3	5,4,3	338211372	PCYT1A
novel_circ_0002231	13	133840280	133846082	+	5802	305	ENSSSCG00000011845;	exon:133840281-133840397,exon:133845894-133846082	A2,B1,C2	6,4,2	575257337	PCYT1A
novel_circ_0002232	13	133841435	133844358	+	2923	372	ENSSSCG00000011845;	exon:133841436-133841587,exon:133843699-133843777,exon:133844216-133844358	A1,B1	4,3	497215	PCYT1A
novel_circ_0002233	13	133976764	133981842	+	5078	172	ENSSSCG00000011848;	exon:133976765-133976823	A1,A3,B2,C2	8,2,3,2	549416628544	TFRC
novel_circ_0002234	13	133984021	133987630	+	3609	218	ENSSSCG00000011848;	exon:133984022-133984120,exon:133987511-133987630	B1,C2	2,2	298423	TFRC
novel_circ_0002235	13	134105349	134108692	+	3343	261	ENSSSCG00000011849;	exon:134105350-134105530,exon:134108612-134108692	A3	2	76	TNK2
novel_circ_0002236	13	134308297	134309219	-	922	278	ENSSSCG00000011853;	exon:134308298-134308443,exon:134309087-134309219	A2,A3,B2,C1,C3	5,4,3,5,3	20,11,13,11,26	RUBCN
novel_circ_0002237	13	134375415	134379384	+	3969	252	ENSSSCG00000027139;	intron:134375416-134375519,intron:134379236-134379384	B1	3	313	FYTTD1
novel_circ_0002239	13	134379235	134396257	+	17022	522	ENSSSCG00000027139;	exon:134379236-134379384,exon:134383979-134384091,exon:134387567-134387628,exon:134389660-134389734	A1,A2,B1,C1	2,3,2,2	883716592702	FYTTD1
novel_circ_0002240	13	134457402	134463821	+	6419	284	ENSSSCG00000011854;	exon:134457403-134457547,exon:134460407-134460441,exon:134463716-134463821	A1,C3	3,3	168198	LRCH3
novel_circ_0002242	13	134457402	134471156	+	13754	254	ENSSSCG00000011854;	exon:134457403-134457547,exon:134471047-134471156	A1,A2,A3,B1,B2,B3,C1,C2,C3	11,4,8,8,3,7,5,2,4	2.22212e+26	LRCH3
novel_circ_0002243	13	134463715	134471156	+	7441	351	ENSSSCG00000011854;	exon:134463716-134463821,exon:134469516-134469652	A1,B1,B3	2,2,2	225142221	LRCH3
novel_circ_0002244	13	134481485	134486238	+	4753	362	ENSSSCG00000011854;	exon:134481486-134481579,exon:134482617-134482737,exon:134486090-134486238	B3	2	243	LRCH3
novel_circ_0002249	13	134481485	134491192	+	9707	438	ENSSSCG00000011854;	exon:134481486-134481579,exon:134482617-134482737,exon:134486090-134486238,exon:134491116-134491192	A1,A2,A3,B1,B2,B3,C1,C2,C3	12,3,8,7,6,12,7,4,7	2.86292e+26	LRCH3
novel_circ_0002250	13	134518426	134519515	+	1089	237	ENSSSCG00000011854;	exon:134519378-134519515	C3	3	158	LRCH3
novel_circ_0002251	13	134604388	134611614	+	7226	278	ENSSSCG00000011857;ENSSSCG00000040273;	exon:134611436-134611614	B1	2	70	LMLN;-
novel_circ_0002252	13	134624945	134633963	+	9018	411	ENSSSCG00000011857;ENSSSCG00000040273;	exon:134624946-134625063,exon:134626466-134626573,exon:134631969-134632045,exon:134633853-134633963	A1,A2,A3,B1,B2,B3,C1,C2,C3	6,5,5,6,4,8,5,5,10	29,32,10,46,47,46,46,55,91	LMLN;-
novel_circ_0002256	13	134626465	134633963	+	7498	294	ENSSSCG00000040273;ENSSSCG00000011857;	exon:134626466-134626573,exon:134631969-134632045,exon:134633853-134633963	A2,A3	2,3	39,13	-;LMLN
novel_circ_0002258	13	134737385	134769304	+	31919	240	ENSSSCG00000026753;	exon:134769164-134769304	C1	2	136	OSBPL11
novel_circ_0002259	13	134744257	134745388	+	1131	255	ENSSSCG00000026753;	exon:134744258-134744433,exon:134745309-134745388	A1,C3	2,2	164162	OSBPL11
novel_circ_0002260	13	134744257	134748142	+	3885	352	ENSSSCG00000026753;	exon:134744258-134744433	A1,A2,B1,B2,B3,C3	4,6,3,2,7,4	1.84147e+17	OSBPL11
novel_circ_0002261	13	134744257	134769304	+	25047	316	ENSSSCG00000026753;	exon:134744258-134744433	B1,B3	3,3	130198	OSBPL11
novel_circ_0002262	13	134756410	134769304	+	12894	487	ENSSSCG00000026753;	exon:134756411-134756612,exon:134762066-134762211,exon:134769164-134769304	B2,B3	2,4	209208	OSBPL11
novel_circ_0002263	13	134776083	134778792	+	2709	286	ENSSSCG00000026753;	exon:134778606-134778792	A1	5	197	OSBPL11
novel_circ_0002265	13	134838955	134843425	+	4470	406	ENSSSCG00000036828;	exon:134838956-134839077,exon:134843063-134843198,exon:134843276-134843425	A1,A2,B1,B2	2,5,3,4	547359295463	SNX4
novel_circ_0002266	13	134838955	134857989	+	19034	380	ENSSSCG00000036828;	exon:134838956-134839077,exon:134843063-134843198,exon:134852523-134852574,exon:134857917-134857989	A2,C3	6,3	387567	SNX4
novel_circ_0002270	13	134838955	134868441	+	29486	255	ENSSSCG00000036828;	exon:134838956-134839077,exon:134857917-134857989,exon:134868380-134868441	B1,B2,B3,C2,C3	6,6,4,2,4	301512497305555	SNX4
novel_circ_0002272	13	134868379	134893726	+	25347	330	ENSSSCG00000036828;	exon:134868380-134868441,exon:134881374-134881439,exon:134887936-134888025,exon:134893612-134893726	A2,B3	4,2	338430	SNX4
novel_circ_0002275	13	134998505	135020313	+	21808	564	ENSSSCG00000011858;	exon:134998506-134998586,exon:135007591-135007726,exon:135019965-135020313	A1,A2,A3,B1,B2,B3,C1,C2,C3	5,5,2,5,7,3,8,7,7	4.30342e+26	ZNF148
novel_circ_0002277	13	135007590	135020313	+	12723	484	ENSSSCG00000011858;	exon:135007591-135007726,exon:135019965-135020313	A1,A2,A3,B1,B2,B3,C1,C2,C3	2,4,8,3,3,4,2,4,4	2.58258e+26	ZNF148
novel_circ_0002278	13	135019964	135020313	+	349	349	ENSSSCG00000011858;	exon:135019965-135020313	A3,B1,B3,C1,C3	6,2,2,3,7	271191293175287	ZNF148
novel_circ_0002279	13	135019964	135050353	+	30389	474	ENSSSCG00000011858;	exon:135019965-135020313,exon:135050228-135050353	A2,B1,C3	4,6,4	272212281	ZNF148
novel_circ_0002280	13	135019964	135062178	+	42214	555	ENSSSCG00000011858;	exon:135019965-135020313,exon:135060648-135060771,exon:135062095-135062178	A1,A2,A3,B1,B2,B3,C2,C3	8,6,3,9,5,4,4,9	2.85221e+23	ZNF148
novel_circ_0002281	13	135308526	135308877	+	351	351	ENSSSCG00000011859;	exon:135308527-135308877	A3,B1,C3	4,5,4	13,17,15	HEG1
novel_circ_0002283	13	135317235	135317769	+	534	239	ENSSSCG00000011859;	exon:135317236-135317355,exon:135317650-135317769	A3	4	13	HEG1
novel_circ_0002285	13	135736997	135739109	-	2112	388	ENSSSCG00000030362;	exon:135736998-135737102,exon:135738826-135739109	A1,A2,B1,B3	2,6,4,5	40,44,16,14	-
novel_circ_0002287	13	136447199	136448423	+	1224	322	ENSSSCG00000025349;	exon:136447200-136447255,exon:136447568-136447640,exon:136448136-136448205,exon:136448298-136448423	A1,A2,A3,B1,B2,B3,C1,C2,C3	4,3,5,5,4,7,7,5,6	61,55,48,53,56,84,67,48,96	CCDC14
novel_circ_0002288	13	136457440	136457875	+	435	328	ENSSSCG00000025349;	exon:136457441-136457677,exon:136457784-136457875	A1	2	27	CCDC14
novel_circ_0002290	13	136476437	136479233	+	2796	215	ENSSSCG00000025349;	exon:136476438-136476520,exon:136479101-136479233	B3	4	69	CCDC14
novel_circ_0002292	13	136665235	136684261	+	19026	421	ENSSSCG00000011867;	exon:136665236-136665443,exon:136682819-136682867,exon:136684096-136684261	C2	3	73	MYLK
novel_circ_0002293	13	136759061	136769187	+	10126	480	ENSSSCG00000011867;	exon:136759062-136759112,exon:136760132-136760259	B1	3	235	MYLK
novel_circ_0002295	13	136784998	136786264	+	1266	341	ENSSSCG00000011867;	exon:136784999-136785216,exon:136786141-136786264	B2	2	246	MYLK
novel_circ_0002298	13	137185109	137226265	-	41156	538	ENSSSCG00000024904;	exon:137185110-137185175,exon:137195360-137195475,exon:137224796-137224990,exon:137226102-137226265	A1,A2,A3,B1,B2,B3,C1,C2,C3	8,8,5,4,13,6,9,12,11	1.62156e+26	SEC22A
novel_circ_0002300	13	137336048	137342929	-	6881	299	ENSSSCG00000011870;	exon:137336049-137336185,exon:137342673-137342744,exon:137342838-137342929	A1,A3,C2	5,2,2	175,137,82	PDIA5
novel_circ_0002302	13	137373442	137376721	-	3279	288	ENSSSCG00000011870;	exon:137373443-137373530,exon:137375865-137375939,exon:137376595-137376721	A2,A3,B2,C2,C3	3,8,4,3,2	293233272208258	PDIA5
novel_circ_0002303	13	137666702	137674826	-	8124	303	ENSSSCG00000036766;	exon:137666703-137666830,exon:137670315-137670382	A1,A2,A3,B2,B3,C3	3,3,8,3,3,6	1.27211e+19	SLC49A4
novel_circ_0002308	13	137666702	137688471	-	21769	324	ENSSSCG00000036766;	exon:137666703-137666830,exon:137670315-137670382,exon:137688342-137688471	C3	9	964	SLC49A4
novel_circ_0002310	13	137754066	137778815	+	24749	346	ENSSSCG00000011873;	intron:137754067-137754229,intron:137778632-137778815	A1,A2	4,3	70,40	HSPBAP1
novel_circ_0002312	13	137757344	137790122	+	32778	574	ENSSSCG00000011873;	exon:137757345-137757530,exon:137768263-137768334,exon:137770901-137771082,exon:137789986-137790122	A2,B2,C2,C3	3,3,3,3	148,119,86,128	HSPBAP1
novel_circ_0002315	13	137806867	137808141	+	1274	650	ENSSSCG00000011873;	exon:137806868-137807298,exon:137807922-137808141	A1,A2,A3,B1,B2,B3,C1,C2,C3	12,13,15,12,6,15,7,9,20	15,10,19,9,26,22,15,20,23	HSPBAP1
novel_circ_0002317	13	138067176	138073936	+	6760	293	ENSSSCG00000028475;	exon:138070258-138070357,exon:138073842-138073936	A1,A2,C2	4,4,3	782698519	KPNA1
novel_circ_0002323	13	138689543	138692413	+	2870	402	ENSSSCG00000011881;	exon:138689544-138689654,exon:138689885-138690047,exon:138692284-138692413	A2,A3,B1,C1,C3	2,4,2,3,5	75,96,89,170,256	IQCB1
novel_circ_0002324	13	13882611	13911780	-	29169	268	ENSSSCG00000011217;	exon:13882612-13882696,exon:13911330-13911390,exon:13911657-13911780	A1	2	55	NEK10
novel_circ_0002325	13	138841860	138843886	+	2026	290	ENSSSCG00000011882;	exon:138841861-138842016	B3,C3	6,3	97136	GOLGB1
novel_circ_0002326	13	138852351	138856159	+	3808	359	n/a	intergenic_region:138852352-138852554,intergenic_region:138855144-138855227,intergenic_region:138856086-138856159	A1,A2,A3,B1,B2,B3,C1,C2,C3	6,7,8,9,4,6,8,4,4	16,5,8,13,3,0,4,1,7	--
novel_circ_0002328	13	139127459	139129715	-	2256	277	ENSSSCG00000039888;	exon:139127460-139127571,exon:139129550-139129715	A3,B2	3,4	121115	STXBP5L
novel_circ_0002331	13	139309727	139335327	-	25600	321	ENSSSCG00000039888;	exon:139309728-139309851,exon:139327997-139328060,exon:139335193-139335327	A1,A2,B3,C1,C2	6,3,3,2,5	123,127,96,76,49	STXBP5L
novel_circ_0002332	13	13978970	13990507	-	11537	238	ENSSSCG00000011218;	exon:13990369-13990507	B2	3	192	SLC4A7
novel_circ_0002334	13	13987175	14004211	-	17036	554	ENSSSCG00000011218;	exon:13987176-13987364,exon:13990369-13990507,exon:13996394-13996540,exon:14004130-14004211	A1,A2,A3,B2,C2,C3	5,3,6,6,3,5	167,163,121,140,88,132	SLC4A7
novel_circ_0002339	13	140007529	140008343	+	814	236	ENSSSCG00000011888;	exon:140008207-140008343	B1	3	8	GPR156
novel_circ_0002345	13	140282901	140294573	+	11672	208	ENSSSCG00000011889;	exon:140282902-140283012	A1,A2,A3,C1,C2	2,2,5,3,2	283361240243233	GSK3B
novel_circ_0002346	13	140332548	140347934	+	15386	285	ENSSSCG00000011889;	exon:140332549-140332735,exon:140347836-140347934	A1,A2,A3,B1,B2,B3,C2,C3	4,5,4,2,2,2,7,2	3.16412e+23	GSK3B
novel_circ_0002350	13	140502582	140507090	-	4508	482	ENSSSCG00000011892;	exon:140502583-140502725,exon:140504662-140504844	B2	2	18	-
novel_circ_0002351	13	140731009	140741018	-	10009	314	ENSSSCG00000037639;	exon:140731010-140731245,exon:140740940-140741018	A1,B3,C1,C3	2,3,2,4	186,119,87,194	TIMMDC1
novel_circ_0002352	13	140731009	140750477	-	19468	501	ENSSSCG00000037639;	exon:140731010-140731245,exon:140737430-140737540,exon:140749900-140749967,exon:140750389-140750477	A1,A2,B1,B2,B3,C1,C2,C3	12,7,5,3,6,5,6,7	2.30151e+23	TIMMDC1
novel_circ_0002353	13	140731009	140755520	-	24511	401	ENSSSCG00000037639;	exon:140731010-140731245	A2,B3	3,3	149119	TIMMDC1
novel_circ_0002354	13	140749899	140755520	-	5621	233	ENSSSCG00000037639;	exon:140749900-140749967,exon:140755355-140755520	A2	5	214	TIMMDC1
novel_circ_0002355	13	140805617	140811588	+	5971	306	ENSSSCG00000011901;	exon:140805618-140805840,exon:140811505-140811588	A1,A2,A3,B1,B2,B3,C1,C2,C3	8,6,6,4,10,8,5,16,7	1.46162e+26	TMEM39A
novel_circ_0002357	13	140805617	140817139	+	11522	460	ENSSSCG00000011901;	exon:140805618-140805840,exon:140811505-140811588,exon:140816985-140817139	A1,A2,A3,B1,B2,B3,C1,C3	8,11,14,11,4,8,6,11	1.73153e+23	TMEM39A
novel_circ_0002358	13	140989969	140998396	+	8427	292	ENSSSCG00000011903;	exon:140989970-140990157	A3	2	219	-
novel_circ_0002359	13	141259955	141265452	+	5497	370	ENSSSCG00000011906;	exon:141259956-141260119,exon:141261543-141261594,exon:141265297-141265452	A1,A3,B2,C3	7,5,2,4	178106152164	IGSF11
novel_circ_0002361	13	141259955	141287865	+	27910	863	ENSSSCG00000011906;	exon:141259956-141260119	B1	2	118	IGSF11
novel_circ_0002364	13	141284325	141287865	+	3540	822	ENSSSCG00000011906;	exon:141284326-141284448	B1,B2,B3	8,4,3	134199172	IGSF11
novel_circ_0002371	13	145888936	145903705	+	14769	406	ENSSSCG00000011913;	exon:145888937-145889054,exon:145892871-145893009,exon:145903555-145903705	B2,C1,C3	3,2,5	44,29,74	CCDC191
novel_circ_0002373	13	146058077	146078858	-	20781	443	ENSSSCG00000011915;	exon:146058078-146058158,exon:146065490-146065585,exon:146066166-146066269,exon:146070172-146070252,exon:146078774-146078858	A1,A2,A3,B1,B2,B3,C1,C2,C3	14,24,14,19,21,11,17,18,27	15,28,22,22,39,35,22,36,46	GRAMD1C
novel_circ_0002375	13	146211072	146212596	+	1524	285	ENSSSCG00000011917;	exon:146211986-146212105,exon:146212530-146212596	A1,B3,C1,C2	4,8,4,2	1287858634574	-
novel_circ_0002376	13	146263455	146274001	+	10546	225	ENSSSCG00000011918;	exon:146263456-146263538,exon:146273859-146274001	C2	2	23	USF3
novel_circ_0002377	13	1464114	1467192	-	3078	500	ENSSSCG00000011183;	exon:1464115-1464256,exon:1465144-1465239,exon:1466116-1466263	A1,A2,C1,C3	7,4,3,3	133712288831292	ATP2C1
novel_circ_0002379	13	146421222	146428798	+	7576	289	ENSSSCG00000024663;	exon:146421223-146421321,exon:146423825-146423872,exon:146428655-146428798	A3,B1,B2,B3,C3	3,5,2,2,5	12,7,24,10,27	-
novel_circ_0002380	13	146421222	146438569	+	17347	542	ENSSSCG00000024663;	exon:146428655-146428798,exon:146434551-146434632,exon:146435461-146435567,exon:146438457-146438569	B1	4	6	-
novel_circ_0002382	13	146454906	146462665	+	7759	635	ENSSSCG00000024663;	exon:146454907-146455051	B2	2	13	-
novel_circ_0002388	13	1466115	1480617	-	14502	318	ENSSSCG00000011183;	exon:1466116-1466263,exon:1480447-1480617	B3	4	1090	ATP2C1
novel_circ_0002389	13	147785186	147814857	-	29671	189	ENSSSCG00000022081;	exon:147814768-147814857	A1,A2,A3,B1,B2,B3,C1,C2,C3	3,4,3,4,6,6,5,6,3	1.1581e+29	PHLDB2
novel_circ_0002390	13	147785186	147817866	-	32680	299	ENSSSCG00000022081;	exon:147814768-147814857,exon:147817756-147817866	A1,A2,B3	4,2,2	11311031965	PHLDB2
novel_circ_0002391	13	147798572	147807973	-	9401	482	ENSSSCG00000022081;	exon:147798573-147798780,exon:147800372-147800407,exon:147806568-147806667,exon:147807833-147807973	A2,A3,B1,B3,C1,C3	4,8,7,4,2,5	1.16893e+19	PHLDB2
novel_circ_0002392	13	147798572	147814857	-	16285	472	ENSSSCG00000022081;	exon:147807833-147807973,exon:147811031-147811174,exon:147814768-147814857	A3	2	903	PHLDB2
novel_circ_0002393	13	147798572	147817866	-	19294	313	ENSSSCG00000022081;	exon:147798573-147798686,exon:147814768-147814857,exon:147817756-147817866	A2	5	1161	PHLDB2
novel_circ_0002396	13	147798572	147839301	-	40729	508	ENSSSCG00000022081;	exon:147825209-147825337,exon:147837956-147838093,exon:147839158-147839301	A2,A3,B1,B2,B3,C1,C2,C3	2,8,2,4,6,2,6,7	1.11683e+26	PHLDB2
novel_circ_0002397	13	147814767	147825337	-	10570	218	ENSSSCG00000022081;	exon:147814768-147814857,exon:147825209-147825337	A1	3	1386	PHLDB2
novel_circ_0002398	13	147814767	147839301	-	24534	361	ENSSSCG00000022081;	exon:147814768-147814857,exon:147825209-147825337,exon:147839158-147839301	A2,A3,B1,B2,B3,C2,C3	2,5,12,7,10,7,5	1.13187e+22	PHLDB2
novel_circ_0002399	13	147817755	147839301	-	21546	409	ENSSSCG00000022081;	exon:147817756-147817866,exon:147819550-147819705,exon:147839158-147839301	A1,A2,A3,B1,B2,B3,C2,C3	7,11,9,3,9,4,7,6	1.146e+25	PHLDB2
novel_circ_0002400	13	147819549	147839301	-	19752	564	ENSSSCG00000022081;	exon:147819550-147819705,exon:147825209-147825337,exon:147837956-147838093,exon:147839158-147839301	A1,A2,A3,B1,B2,B3,C1,C2,C3	8,8,16,8,9,12,8,8,8	1.1061e+29	PHLDB2
novel_circ_0002401	13	147837955	147839301	-	1346	361	ENSSSCG00000022081;	exon:147837956-147838093,exon:147838357-147838437,exon:147839158-147839301	A1,A2,A3,B1,B2,B3,C1,C2,C3	115,97,100,109,117,102,111,111,109	1.35613e+33	PHLDB2
novel_circ_0002404	13	147837955	147850196	-	12241	521	ENSSSCG00000022081;	exon:147837956-147838093	A1,A2,A3,B1,B2,B3,C1,C2,C3	4,5,10,6,3,3,8,3,2	1.51114e+34	PHLDB2
novel_circ_0002405	13	148164224	148168420	-	4196	263	ENSSSCG00000023993;	exon:148164225-148164280,exon:148168213-148168420	B1	4	17	CD96
novel_circ_0002410	13	1484097	1507622	-	23525	443	ENSSSCG00000011183;	exon:1484098-1484254,exon:1493334-1493431,exon:1494762-1494886,exon:1507557-1507622	A1,A2,A3,B1,B2,B3,C2,C3	7,6,3,9,11,7,3,5	1.17911e+28	ATP2C1
novel_circ_0002414	13	148496645	148534946	-	38301	564	ENSSSCG00000011933;	exon:148496646-148496730,exon:148499068-148499206,exon:148534605-148534946	A1,A2,A3,B1,B2,B3,C1,C2,C3	43,54,38,29,57,26,38,34,39	7.49634e+26	NECTIN3
novel_circ_0002415	13	148517272	148534946	-	17674	610	ENSSSCG00000011933;	exon:148517273-148517424,exon:148522545-148522662	A1,A2,A3,B1,B2,B3,C1,C2,C3	30,45,45,21,24,18,21,14,24	1.35111e+29	NECTIN3
novel_circ_0002416	13	148517272	148535551	-	18279	169	ENSSSCG00000011933;	intron:148535482-148535551	A1,A2,A3,B1,B2,B3,C1,C2,C3	6,6,4,5,9,4,4,7,3	7.15649e+26	NECTIN3
novel_circ_0002417	13	148522544	148534946	-	12402	459	ENSSSCG00000011933;	exon:148522545-148522662	A1,A2,A3,B1,B2,B3,C1,C2,C3	2,9,12,12,7,3,9,4,5	1.23111e+28	NECTIN3
novel_circ_0002420	13	148522544	148535551	-	13007	187	ENSSSCG00000011933;	intron:148522545-148522662,intron:148535482-148535551	A1,A2,A3,B1,B2,B3,C1,C2,C3	9,8,5,7,3,7,5,4,3	5.95582e+26	NECTIN3
novel_circ_0002421	13	150847224	150854089	-	6865	121	ENSSSCG00000011940;	exon:150847225-150847269,exon:150854013-150854089	C3	3	44	DZIP3
novel_circ_0002423	13	1510569	1513988	-	3419	299	ENSSSCG00000011183;	exon:1510570-1510645,exon:1512144-1512212,exon:1513833-1513988	A1	4	1042	ATP2C1
novel_circ_0002427	13	151440928	151441276	+	348	348	ENSSSCG00000011942;	exon:151440929-151441276	B1	4	610	CD47
novel_circ_0002428	13	151811868	151818699	-	6831	413	ENSSSCG00000011943;	exon:151811869-151812111,exon:151818529-151818699	B1,B2,B3,C1,C2,C3	5,4,3,5,4,5	1.4125e+17	BBX
novel_circ_0002430	13	1529652	1540269	-	10617	354	ENSSSCG00000011183;	exon:1529653-1529761,exon:1530325-1530386,exon:1535271-1535345,exon:1540159-1540269	A1,A2,A3,B1,B2,B3,C1,C3	4,5,13,14,8,7,6,4	1.24211e+28	ATP2C1
novel_circ_0002431	13	153594923	153611708	+	16785	288	ENSSSCG00000022486;	exon:153594924-153595080,exon:153611577-153611708	B3	2	63	CBLB
novel_circ_0002433	13	153818740	153839132	-	20392	307	ENSSSCG00000011946;	exon:153818741-153818858,exon:153819148-153819186,exon:153837798-153837885,exon:153839068-153839132	C3	2	435	ALCAM
novel_circ_0002434	13	156859071	156875670	-	16599	184	n/a	intergenic_region:156859072-156859139,intergenic_region:156875554-156875670	C1,C3	3,3	0,0	--
novel_circ_0002435	13	157312962	157321989	-	9027	828	ENSSSCG00000011950;	exon:157312963-157313036	B1	3	59	NXPE3
novel_circ_0002436	13	157380829	157384870	-	4041	325	ENSSSCG00000011949;	exon:157380830-157380996,exon:157384712-157384870	B3	2	45	CEP97
novel_circ_0002437	13	157429170	157436827	+	7657	415	ENSSSCG00000011953;	exon:157429171-157429406,exon:157436648-157436827	A1,A2,A3,B1,B2,B3,C1,C2,C3	4,10,2,4,2,4,3,3,3	94,60,73,82,105,94,72,74,149	ZBTB11
novel_circ_0002438	13	157429170	157446764	+	17594	481	ENSSSCG00000011953;	exon:157429171-157429406,exon:157446519-157446764	B1	3	51	ZBTB11
novel_circ_0002440	13	157446518	157449706	+	3188	217	ENSSSCG00000011953;	exon:157449589-157449706	A1,A3	2,3	114,78	ZBTB11
novel_circ_0002442	13	157589372	157600510	+	11138	533	ENSSSCG00000021791;	exon:157589373-157589570,exon:157597858-157597999	A1,A2,A3,B1,B3,C1,C3	5,6,2,7,3,4,3	107,70,119,56,125,68,114	SENP7
novel_circ_0002445	13	157589372	157628266	+	38894	344	ENSSSCG00000021791;	exon:157589373-157589570,exon:157628120-157628266	A2,A3,C1,C3	4,2,2,5	77,105,64,121	SENP7
novel_circ_0002446	13	157600315	157628266	+	27951	341	ENSSSCG00000021791;	exon:157600316-157600510,exon:157628120-157628266	A2,B1	2,2	86,63	SENP7
novel_circ_0002447	13	157615687	157620327	+	4640	300	ENSSSCG00000021791;	exon:157615688-157615806,exon:157620146-157620327	A3	3	134	SENP7
novel_circ_0002448	13	157615687	157628266	+	12579	390	ENSSSCG00000021791;	exon:157615688-157615806,exon:157620146-157620271	A1,A2,B1,B3,C1,C2	2,7,4,3,6,3	139,104,99,157,78,88	SENP7
novel_circ_0002449	13	157620145	157622950	+	2805	524	ENSSSCG00000021791;	exon:157620146-157620327	B1	3	93	SENP7
novel_circ_0002450	13	157620145	157624210	+	4065	339	ENSSSCG00000021791;	exon:157620146-157620327,exon:157624053-157624210	A3,C3	3,2	112155	SENP7
novel_circ_0002452	13	157622607	157622950	+	343	343	ENSSSCG00000021791;	exon:157622608-157622950	A1,A2,A3,B3,C1,C2,C3	6,11,4,6,6,4,12	107,89,66,98,59,70,126	SENP7
novel_circ_0002454	13	157643776	157654099	+	10323	338	ENSSSCG00000021791;	exon:157649698-157649814,exon:157653977-157654099	B2,B3,C1	4,2,3	118,113,76	SENP7
novel_circ_0002455	13	157667165	157669042	+	1877	262	ENSSSCG00000021791;	exon:157667166-157667209,exon:157667305-157667373,exon:157668892-157669042	B2,B3,C1,C2	5,2,3,3	118,117,57,65	SENP7
novel_circ_0002458	13	157683718	157702233	+	18515	513	ENSSSCG00000031273;	exon:157683719-157683885,exon:157686917-157686948,exon:157687053-157687076,exon:157693944-157693993,exon:157696215-157696297,exon:157702072-157702233	A1,A2,B2,B3,C3	2,2,2,2,7	4,2,9,1,2	IMPG2
novel_circ_0002459	13	157727008	157731436	+	4428	330	ENSSSCG00000031273;	exon:157727009-157727253,exon:157731351-157731436	B1	3	4	IMPG2
novel_circ_0002460	13	158426272	158439788	-	13516	337	ENSSSCG00000011965;	exon:158426273-158426418,exon:158439597-158439788	A1,A3,B1,B2,B3,C3	6,2,5,3,2,3	2.13216e+23	TMEM45A
novel_circ_0002461	13	158599500	158604772	+	5272	283	ENSSSCG00000011963;	exon:158599501-158599674,exon:158604663-158604772	A1,C1	4,3	672440	TOMM70
novel_circ_0002462	13	158599500	158606537	+	7037	248	ENSSSCG00000011963;	exon:158606389-158606537	A3	4	453	TOMM70
novel_circ_0002463	13	158599500	158619475	+	19975	387	ENSSSCG00000011963;	exon:158599501-158599674,exon:158616288-158616404,exon:158619378-158619475	B2	5	650	TOMM70
novel_circ_0002464	13	158669693	158686017	-	16324	457	ENSSSCG00000030486;	exon:158669694-158669829,exon:158681835-158681944,exon:158683519-158683561,exon:158685847-158686017	A2,A3,B1,B2,C1,C2,C3	4,6,8,3,2,5,6	4.03441e+20	TBC1D23
novel_circ_0002466	13	158683518	158686017	-	2499	213	ENSSSCG00000030486;	exon:158683519-158683561,exon:158685847-158686017	B2,C2	4,3	430275	TBC1D23
novel_circ_0002467	13	158683518	158693886	-	10368	486	ENSSSCG00000030486;	exon:158683519-158683561,exon:158685847-158686017,exon:158692699-158692802,exon:158693628-158693674,exon:158693762-158693886	A1,A3,B1,B3,C1,C2,C3	2,2,5,3,2,2,10	3.7832e+20	TBC1D23
novel_circ_0002468	13	158685846	158688234	-	2388	263	ENSSSCG00000030486;	exon:158685847-158686017,exon:158688142-158688234	A1,A3,B1,B3,C1,C3	2,3,3,2,2,2	4.01353e+17	TBC1D23
novel_circ_0002469	13	158685846	158689748	-	3902	385	ENSSSCG00000030486;	exon:158685847-158686017,exon:158688142-158688234,exon:158689626-158689748	A3,C3	2,3	317453	TBC1D23
novel_circ_0002471	13	158685846	158693886	-	8040	444	ENSSSCG00000030486;	exon:158685847-158686017,exon:158692699-158692802,exon:158693628-158693674,exon:158693762-158693886	A2	2	368	TBC1D23
novel_circ_0002472	13	158702651	158706746	-	4095	316	ENSSSCG00000030486;	exon:158703992-158704097,exon:158706635-158706746	A2,A3,C2	3,2,2	666716548	TBC1D23
novel_circ_0002473	13	160079719	160079947	+	228	228	ENSSSCG00000011977;	exon:160079720-160079947	A3	2	895	DCBLD2
novel_circ_0002477	13	160079719	160117681	+	37962	365	ENSSSCG00000011977;	exon:160079720-160079947,exon:160117544-160117681	A1,A2,A3,B1,B3,C3	9,13,7,4,11,4	1.61115e+21	DCBLD2
novel_circ_0002479	13	160189395	160204381	-	14986	322	ENSSSCG00000034493;	exon:160189396-160189473,exon:160191825-160191924,exon:160204236-160204381	B2,C3	2,6	97117	ST3GAL6
novel_circ_0002485	13	162540259	162552422	-	12163	373	ENSSSCG00000027278;	exon:162546257-162546325,exon:162546722-162546783,exon:162552278-162552422	A3,B1,B2,C1	3,3,3,2	127159187161	ARL6
novel_circ_0002486	13	165850548	165891486	-	40938	741	ENSSSCG00000027571;	exon:165850549-165850663,exon:165853872-165854074,exon:165855184-165855289,exon:165883078-165883327,exon:165891416-165891486	A1,A2,A3,B1,B2,B3,C1,C2,C3	22,17,17,14,28,20,17,18,19	76,72,72,61,124,103,91,101,133	ARL13B
novel_circ_0002487	13	165853871	165891486	-	37615	273	ENSSSCG00000027571;	exon:165853872-165854074,exon:165891416-165891486	A1,A2,B1,B2,B3,C3	5,6,5,4,3,4	91,88,83,147,100,142	ARL13B
novel_circ_0002488	13	165883077	165891486	-	8409	320	ENSSSCG00000027571;	exon:165883078-165883327,exon:165891416-165891486	A2,A3,C1,C2,C3	3,3,3,4,4	116106105113160	ARL13B
novel_circ_0002490	13	167824034	167842322	-	18288	356	ENSSSCG00000036885;	exon:167824035-167824174,exon:167827918-167828053,exon:167842241-167842322	A1,A3,B1,B2,B3,C1,C2	2,3,2,3,2,5,4	56,45,33,66,56,82,72	ZNF654
novel_circ_0002492	13	16822442	16826413	+	3971	359	ENSSSCG00000011226;	exon:16822443-16822611,exon:16826223-16826413	A1,A3,B3,C1	10,2,2,2	145,91,101,115	TGFBR2
novel_circ_0002494	13	168849105	168855082	+	5977	241	n/a	intergenic_region:168849106-168849223,intergenic_region:168854959-168855082	A1,C3	4,2	2,1	--
novel_circ_0002495	13	168854243	168855082	+	839	289	n/a	intergenic_region:168854244-168854409,intergenic_region:168854959-168855082	A3,B3,C3	5,2,3	4,4,3	--
novel_circ_0002496	13	173763339	173770537	+	7198	399	ENSSSCG00000012000;	exon:173766618-173766708,exon:173770328-173770537	A2	3	835	GBE1
novel_circ_0002499	13	173821240	173840262	+	19022	271	ENSSSCG00000012000;	exon:173840091-173840262	B1,C3	3,2	455656	GBE1
novel_circ_0002505	13	17582875	17587193	+	4318	396	ENSSSCG00000011229;	exon:17582876-17582984,exon:17586906-17587193	A1,A2,A3,B1,B2,B3,C1,C2,C3	31,22,36,23,21,28,18,17,22	1.15689e+29	STT3B
novel_circ_0002506	13	17612079	17618646	+	6567	253	ENSSSCG00000011229;	exon:17612080-17612178	B1,C2,C3	2,6,3	6387011148	STT3B
novel_circ_0002507	13	17612079	17624635	+	12556	270	ENSSSCG00000011229;	exon:17612080-17612178,exon:17624464-17624635	B2,B3,C3	2,2,2	164913931654	STT3B
novel_circ_0002508	13	17612079	17630364	+	18285	311	ENSSSCG00000011229;	exon:17612080-17612178,exon:17630152-17630364	A2,C1,C3	3,6,5	151411111812	STT3B
novel_circ_0002510	13	176154830	176155157	+	327	327	ENSSSCG00000012001;	exon:176154831-176155157	C1	2	229	ROBO1
novel_circ_0002512	13	176405438	176407824	+	2386	453	ENSSSCG00000012001;	exon:176405439-176405644,exon:176407141-176407222	A1,B1	6,5	190177	ROBO1
novel_circ_0002514	13	179269068	179289928	+	20860	254	ENSSSCG00000012006;	exon:179289774-179289928	A2,B2	5,4	80,36	-
novel_circ_0002516	13	179314545	179316673	-	2128	381	ENSSSCG00000012007;	exon:179314546-179314713,exon:179316460-179316673	A1,A3,C1,C2,C3	7,8,4,3,5	5604636116361140	HSPA13
novel_circ_0002518	13	180591410	180606922	+	15512	201	ENSSSCG00000024623;	exon:180591411-180591488,exon:180606799-180606922	A1,A2,B3,C2	5,2,3,2	358318282222	USP25
novel_circ_0002519	13	180606798	180638334	+	31536	261	ENSSSCG00000024623;	exon:180606799-180606922,exon:180638197-180638334	A2,A3,B1,B2,C2	4,4,5,4,6	359301208317260	USP25
novel_circ_0002522	13	180606798	180641372	+	34574	200	ENSSSCG00000024623;	exon:180606799-180606922,exon:180641296-180641372	A1,B1,B3,C1,C3	4,2,5,4,2	389198278267421	USP25
novel_circ_0002523	13	180693582	180704052	+	10470	223	ENSSSCG00000024623;	exon:180703929-180704052	C1	2	306	USP25
novel_circ_0002525	13	182167977	182173969	+	5992	304	ENSSSCG00000032702;	exon:182173765-182173969	A1,B1,B2,C3	3,4,4,2	551336500572	-
novel_circ_0002526	13	18341599	18350103	+	8504	440	ENSSSCG00000022618;	exon:18341600-18341773,exon:18347432-18347548,exon:18349953-18350103	A2	3	16	CMTM8
novel_circ_0002527	13	18511968	18514394	-	2426	276	ENSSSCG00000011233;	exon:18511969-18512124,exon:18514274-18514394	A2	2	334	DYNC1LI1
novel_circ_0002528	13	18511968	18529971	-	18003	272	ENSSSCG00000011233;	exon:18511969-18512124,exon:18529855-18529971	A2	5	560	DYNC1LI1
novel_circ_0002529	13	18518411	18529971	-	11560	363	ENSSSCG00000011233;	exon:18518412-18518523,exon:18519236-18519371	A1,A2,B1	2,2,2	676553306	DYNC1LI1
novel_circ_0002531	13	18526604	18529971	-	3367	286	ENSSSCG00000011233;	exon:18526605-18526774,exon:18529855-18529971	A1,A2,A3,B1,B2,B3,C1,C2,C3	14,12,7,8,2,5,7,3,3	6.73533e+26	DYNC1LI1
novel_circ_0002532	13	18670724	18676623	+	5899	269	ENSSSCG00000032220;	exon:18675302-18675388,exon:18676540-18676623	B2	2	143	CNOT10
novel_circ_0002533	13	18697127	18701877	+	4750	378	ENSSSCG00000032220;	exon:18697128-18697249,exon:18700440-18700616,exon:18701797-18701877	A1,C2	2,2	176106	CNOT10
novel_circ_0002534	13	18898334	18923106	-	24772	367	ENSSSCG00000024119;	exon:18898335-18898589	C3	3	894	GLB1
novel_circ_0002535	13	189297185	189305963	+	8778	350	ENSSSCG00000037655;	exon:189297186-189297290	A2,B1,C3	2,2,7	116109233	-
novel_circ_0002536	13	189317681	189318261	+	580	333	ENSSSCG00000037655;	exon:189317682-189317822,exon:189318069-189318261	A2,A3,B1,B2	2,8,3,5	145102115173	-
novel_circ_0002539	13	189362662	189362945	-	283	283	n/a	intergenic_region:189362663-189362945	B1,B2,B3,C1	3,3,2,4	1,10,4,7	--
novel_circ_0002540	13	189505178	189506234	-	1056	228	ENSSSCG00000012022;	exon:189505179-189505278,exon:189506106-189506234	B3	4	2501	APP
novel_circ_0002542	13	189505178	189528484	-	23306	307	ENSSSCG00000012022;	exon:189524221-189524295,exon:189528351-189528484	B3	5	2995	APP
novel_circ_0002543	13	189505178	189544139	-	38961	267	ENSSSCG00000012022;	exon:189505179-189505278,exon:189543972-189544139	A1,A2,A3,B2,B3,C1,C2	9,5,6,6,4,2,5	4.00541e+27	APP
novel_circ_0002544	13	189523365	189528484	-	5119	292	ENSSSCG00000012022;	exon:189523366-189523524,exon:189528351-189528484	A3,B1,C3	4,3,4	215030914814	APP
novel_circ_0002546	13	189523365	189530430	-	7065	441	ENSSSCG00000012022;	intron:189524221-189524295,intron:189528351-189528484,intron:189530296-189530430	A2	3	1837	APP
novel_circ_0002547	13	189523365	189544139	-	20774	326	ENSSSCG00000012022;	exon:189523366-189523524,exon:189543972-189544139	A3,B1,B3,C1	6,2,2,5	2491349740495190	APP
novel_circ_0002548	13	189597994	189600156	-	2162	306	ENSSSCG00000012022;	exon:189597995-189598188,exon:189600044-189600156	A1,B2,B3	4,2,2	329433253100	APP
novel_circ_0002551	13	189597994	189632009	-	34015	323	ENSSSCG00000012022;	exon:189597995-189598188,exon:189631880-189632009	A1,A3,C3	2,5,3	337120484541	APP
novel_circ_0002552	13	190385870	190397975	-	12105	300	ENSSSCG00000012027;	exon:190385871-190386038,exon:190397843-190397975	A1,A2,A3,B1,B2,B3,C3	6,2,10,4,2,5,4	64,86,18,11,16,14,10	ADAMTS5
novel_circ_0002554	13	19157760	19170984	+	13224	169	ENSSSCG00000039802;	exon:19157761-19157835,exon:19170890-19170984	B3	2	53	FBXL2
novel_circ_0002556	13	192251884	192259123	+	7239	260	ENSSSCG00000028724;	exon:192251885-192251971,exon:192252767-192252857,exon:192259040-192259123	A3,B1	6,5	42,51	-
novel_circ_0002557	13	19227600	19231341	-	3741	213	ENSSSCG00000011235;	exon:19227601-19227708,exon:19231236-19231341	B3	2	365	UBP1
novel_circ_0002558	13	19227600	19251022	-	23422	259	ENSSSCG00000011235;	exon:19227601-19227708,exon:19250871-19251022	A1,A3,C2	3,5,5	339261271	UBP1
novel_circ_0002561	13	19228139	19251022	-	22883	251	ENSSSCG00000011235;	exon:19250871-19251022	A1,A2,A3,B1,B3,C1	3,2,4,2,7,3	4.74404e+17	UBP1
novel_circ_0002563	13	192329285	192330052	-	767	331	ENSSSCG00000030528;	exon:192329286-192329472,exon:192329908-192330052	A3,B1,B2	2,2,5	78,78,136	LTN1
novel_circ_0002564	13	192332668	192346416	-	13748	420	ENSSSCG00000030528;	exon:192332669-192332908,exon:192346236-192346416	B3	5	84	LTN1
novel_circ_0002567	13	192337301	192346416	-	9115	280	ENSSSCG00000030528;	exon:192346236-192346416	A3	3	84	LTN1
novel_circ_0002568	13	192350346	192351974	-	1628	329	ENSSSCG00000030528;	exon:192350347-192350577,exon:192351876-192351974	A1,B1,B2,C1,C3	3,2,3,2,6	110,73,101,117,185	LTN1
novel_circ_0002569	13	192380630	192389616	+	8986	289	ENSSSCG00000027594;	exon:192389429-192389616	B2	4	497	USP16
novel_circ_0002570	13	192380630	192396436	+	15806	334	ENSSSCG00000027594;	exon:192380631-192380732,exon:192395319-192395375,exon:192396260-192396436	B2,C1	4,3	486298	USP16
novel_circ_0002571	13	192412912	192414157	-	1245	447	ENSSSCG00000026761;	exon:192412913-192413028,exon:192413116-192413203,exon:192413281-192413347,exon:192413979-192414157	A1,B3,C2	2,6,2	343924302072	CCT8
novel_circ_0002572	13	19310573	19311005	-	432	323	ENSSSCG00000011236;	exon:19310574-19310690,exon:19310799-19311005	A1,B2,C3	3,2,3	126109233	-
novel_circ_0002573	13	19401275	19415099	-	13824	245	ENSSSCG00000011236;	exon:19414954-19415099	C3	3	192	-
novel_circ_0002577	13	19411773	19415099	-	3326	281	ENSSSCG00000011236;	exon:19411774-19411909,exon:19414954-19415099	B2	2	107	-
novel_circ_0002578	13	194843737	194859114	-	15377	309	ENSSSCG00000012034;	exon:194843738-194843965,exon:194859033-194859114	A1,A3,B1,C1,C3	9,4,4,5,3	29,13,3,4,3	TIAM1
novel_circ_0002579	13	194843737	194866747	-	23010	418	ENSSSCG00000012034;	exon:194843738-194843965,exon:194849842-194849928	A3	3	18	TIAM1
novel_circ_0002580	13	194887834	194891052	-	3218	410	ENSSSCG00000012034;	exon:194887835-194888020,exon:194890828-194891052	A1	2	20	TIAM1
novel_circ_0002581	13	194909898	194918485	-	8587	620	ENSSSCG00000012034;	exon:194909899-194910071	B2	2	15	TIAM1
novel_circ_0002582	13	195359689	195365295	-	5606	484	ENSSSCG00000021023;	exon:195359690-195359880,exon:195361319-195361404	A3	2	23	SCAF4
novel_circ_0002583	13	195361318	195362080	-	762	250	ENSSSCG00000021023;	exon:195361319-195361404,exon:195361916-195362080	B1	2	24	SCAF4
novel_circ_0002584	13	195361318	195364404	-	3086	358	ENSSSCG00000021023;	exon:195361319-195361404,exon:195361916-195362080,exon:195364296-195364404	A1,A2,A3,B1,B2,C1,C2,C3	7,11,13,13,7,6,3,13	18,35,32,16,27,29,34,48	SCAF4
novel_circ_0002586	13	195361318	195365295	-	3977	294	ENSSSCG00000021023;	exon:195361319-195361404,exon:195365087-195365295	A1	2	18	SCAF4
novel_circ_0002590	13	19605021	19606830	+	1809	124	ENSSSCG00000011237;	exon:19605022-19605076,exon:19606761-19606830	B3,C3	7,5	11501528	-
novel_circ_0002591	13	19606760	19614136	+	7376	197	ENSSSCG00000011237;	exon:19606761-19606830,exon:19614009-19614136	A1	2	1529	-
novel_circ_0002592	13	19606760	19620366	+	13606	313	ENSSSCG00000011237;	exon:19606761-19606830,exon:19614009-19614136,exon:19620250-19620366	A1,C1,C3	3,3,7	176314721862	-
novel_circ_0002593	13	19614008	19620366	+	6358	397	ENSSSCG00000011237;	exon:19614009-19614136,exon:19616389-19616542,exon:19620250-19620366	A1,A2,A3,B1,B2,B3,C1,C3	9,13,11,6,4,6,6,5	1.82919e+31	-
novel_circ_0002594	13	19614008	19635663	+	21655	305	ENSSSCG00000011237;	exon:19614009-19614136	A2,C1,C3	3,3,5	161314181597	-
novel_circ_0002595	13	19617859	19620366	+	2507	217	ENSSSCG00000011237;	exon:19617860-19617960,exon:19620250-19620366	A1	2	1579	-
novel_circ_0002596	13	19620249	19640780	+	20531	286	ENSSSCG00000011237;	exon:19620250-19620366	B3	3	1560	-
novel_circ_0002597	13	196264001	196273952	-	9951	350	ENSSSCG00000012035;	exon:196264002-196264160	C2,C3	3,3	8,18	SYNJ1
novel_circ_0002598	13	196264681	196266209	-	1528	333	ENSSSCG00000012035;	exon:196264682-196264874,exon:196266069-196266209	C1	4	12	SYNJ1
novel_circ_0002599	13	196264681	196273952	-	9271	291	ENSSSCG00000012035;	exon:196273761-196273952	A3	2	11	SYNJ1
novel_circ_0002600	13	196271082	196273952	-	2870	276	ENSSSCG00000012035;	exon:196271083-196271167,exon:196273761-196273952	C1	2	25	SYNJ1
novel_circ_0002601	13	196296301	196304003	-	7702	170	ENSSSCG00000012035;	exon:196296302-196296385,exon:196303917-196304003	A2	2	41	SYNJ1
novel_circ_0002602	13	19630227	19635663	+	5436	400	ENSSSCG00000011237;	exon:19630228-19630450	A1,A2,B3	3,2,2	179518761607	-
novel_circ_0002604	13	19630227	19640780	+	10553	392	ENSSSCG00000011237;	exon:19630228-19630450	A1,B2,C3	3,2,3	176016621866	-
novel_circ_0002607	13	19633035	19635663	+	2628	301	ENSSSCG00000011237;	exon:19633036-19633159,exon:19635486-19635663	A1,A2,A3,B1,C2	3,3,5,2,2	1.34115e+18	-
novel_circ_0002608	13	19635485	19657842	+	22357	317	ENSSSCG00000011237;	exon:19650540-19650634,exon:19657719-19657842	B1,C1	4,2	10041178	-
novel_circ_0002609	13	19639603	19650634	+	11031	206	ENSSSCG00000011237;	exon:19639604-19639715,exon:19650540-19650634	B1	2	979	-
novel_circ_0002612	13	19648664	19650634	+	1970	343	ENSSSCG00000011237;	exon:19648665-19648913,exon:19650540-19650634	A1,A2,A3,B1,B2,B3,C1,C2,C3	4,7,8,6,4,8,3,4,6	1.29313e+32	-
novel_circ_0002613	13	196826177	196843397	+	17220	254	ENSSSCG00000036556;	exon:196826178-196826301,exon:196843267-196843397	A2	4	245	IL10RB
novel_circ_0002615	13	197030437	197031113	+	676	317	ENSSSCG00000034378;	exon:197030438-197030597,exon:197030956-197031113	A2,B1	10,4	1008839	IFNGR2
novel_circ_0002616	13	197054744	197067577	-	12833	482	ENSSSCG00000034624;	exon:197054745-197054802,exon:197055405-197055497,exon:197062124-197062191,exon:197064476-197064600,exon:197067436-197067577	A1,A2,A3,B1,B2,B3,C1,C2,C3	15,15,8,5,9,7,10,8,8	1.51314e+34	TMEM50B
novel_circ_0002617	13	197055404	197067577	-	12173	413	ENSSSCG00000034624;	exon:197055405-197055497,exon:197062124-197062191,exon:197064488-197064600,exon:197067436-197067577	A1,A2,A3,B2,B3,C2,C3	5,4,9,8,8,8,6	1.65016e+27	TMEM50B
novel_circ_0002618	13	197062123	197067577	-	5454	321	ENSSSCG00000034624;	exon:197062124-197062191,exon:197064488-197064600,exon:197067436-197067577	A1,A2,A3,B1,B2,B3,C1,C2,C3	6,10,2,7,4,5,5,6,12	1.48515e+35	TMEM50B
novel_circ_0002619	13	197138887	197142966	-	4079	194	ENSSSCG00000030677;	exon:197142872-197142966	A3,B1,C3	2,2,2	147154240	GART
novel_circ_0002620	13	197148770	197151492	-	2722	213	ENSSSCG00000030677;	exon:197148771-197148858,exon:197151367-197151492	A1,B2	3,2	263219	GART
novel_circ_0002621	13	197153998	197155841	-	1843	286	ENSSSCG00000030677;	exon:197153999-197154110,exon:197155667-197155841	A1,A3,B1,C1,C2	3,8,7,3,5	264165168220231	GART
novel_circ_0002624	13	197176728	197177241	+	513	335	ENSSSCG00000023674;	exon:197176729-197176875,exon:197177053-197177241	A1,C1	4,3	219216	SON
novel_circ_0002625	13	197347451	197360689	+	13238	243	ENSSSCG00000024614;	exon:197347452-197347631,exon:197360626-197360689	A3,C3	3,5	85,98	ITSN1
novel_circ_0002627	13	197347451	197366251	+	18800	295	ENSSSCG00000024614;	exon:197347452-197347631	A1,B1,B3,C1,C3	2,3,2,5,2	137,71,122,91,100	ITSN1
novel_circ_0002628	13	197360625	197366251	+	5626	352	ENSSSCG00000024614;	exon:197364156-197364293,exon:197366136-197366251	C1,C2	5,2	101,95	ITSN1
novel_circ_0002629	13	197364155	197366251	+	2096	253	ENSSSCG00000024614;	exon:197364156-197364293,exon:197366136-197366251	A1,B1,B2,B3,C1,C3	2,2,2,2,3,2	171,92,139,142,101,125	ITSN1
novel_circ_0002630	13	197371646	197372023	+	377	290	ENSSSCG00000024614;	exon:197371647-197371796,exon:197371883-197372023	A1,A2,A3,B1,B2,B3,C1,C2,C3	11,6,6,5,8,2,6,5,2	2.15199e+26	ITSN1
novel_circ_0002631	13	198111615	198113589	-	1974	333	ENSSSCG00000012050;	exon:198111616-198111775,exon:198113416-198113589	C2	3	461	RCAN1
novel_circ_0002632	13	198292811	198293771	+	960	288	ENSSSCG00000028112;	exon:198292812-198292918,exon:198293590-198293771	C3	2	11	CLIC6
novel_circ_0002633	13	198415893	198442601	-	26708	296	ENSSSCG00000035537;	exon:198415894-198416085,exon:198442497-198442601	A1,A2,A3,B1,B2,B3,C1,C2,C3	19,15,14,10,17,9,8,17,18	30,61,32,20,38,21,36,36,26	RUNX1
novel_circ_0002634	13	198442496	198468393	-	25897	358	ENSSSCG00000035537;	exon:198442497-198442601,exon:198468140-198468393	C2,C3	2,4	59,76	RUNX1
novel_circ_0002636	13	198461676	198468393	-	6717	410	ENSSSCG00000035537;	exon:198461677-198461833,exon:198468140-198468393	A3	2	72	RUNX1
novel_circ_0002638	13	199943263	199949594	+	6331	445	ENSSSCG00000012054;	exon:199943264-199943452,exon:199946699-199946821	B1,B2	2,3	8,12	DOP1B
novel_circ_0002639	13	199956006	199958845	+	2839	315	ENSSSCG00000012054;	exon:199956007-199956111,exon:199956209-199956275,exon:199958701-199958845	B3	2	8	DOP1B
novel_circ_0002640	13	200007333	200012649	+	5316	305	ENSSSCG00000012055;	intron:200007334-200007406,intron:200009880-200010012	A1,B3	3,3	205235	MORC3
novel_circ_0002641	13	200009879	200012649	+	2770	233	ENSSSCG00000012055;	intron:200009880-200010012	C3	4	311	MORC3
novel_circ_0002642	13	200012495	200018021	+	5526	429	ENSSSCG00000012055;	intron:200012496-200012649,intron:200015260-200015407,intron:200017893-200018021	A3,B1,B2,B3,C1	4,2,3,4,3	95123137151132	MORC3
novel_circ_0002646	13	200012506	200018021	+	5515	418	ENSSSCG00000012055;	intron:200012507-200012649,intron:200015260-200015407,intron:200017893-200018021	A1,A2,A3,B1,B2,B3,C1,C2,C3	27,19,14,37,14,25,17,13,24	148,98,99,124,143,157,136,143,199	MORC3
novel_circ_0002647	13	200015259	200020785	+	5526	245	ENSSSCG00000012055;	exon:200015260-200015407,exon:200020688-200020785	A1,B1	4,2	197126	MORC3
novel_circ_0002648	13	200015259	200023406	+	8147	204	ENSSSCG00000012055;	exon:200023302-200023406	A3,B3,C2,C3	3,3,3,2	142185144223	MORC3
novel_circ_0002649	13	200017892	200020785	+	2893	348	ENSSSCG00000012055;	exon:200017893-200018021,exon:200018235-200018357,exon:200020688-200020785	A1,A2,A3,B1,B2,B3,C1,C2,C3	7,9,10,8,9,19,3,10,8	1.79144e+26	MORC3
novel_circ_0002650	13	200017892	200023406	+	5514	452	ENSSSCG00000012055;	exon:200017893-200018021,exon:200018235-200018357,exon:200020688-200020785	A1,A2,A3,B1,B3,C1,C3	5,5,3,4,2,5,3	1.7414e+20	MORC3
novel_circ_0002653	13	200020687	200025874	+	5187	365	ENSSSCG00000012055;	exon:200020688-200020785,exon:200023302-200023406,exon:200025571-200025660,exon:200025800-200025874	A2,A3,B1,C1,C2	4,10,5,7,2	71,91,50,71,64	MORC3
novel_circ_0002654	13	200578706	200588242	-	9536	342	ENSSSCG00000012059;	exon:200578707-200578886,exon:200588080-200588242	B1,C1,C2	3,5,2	83,97,76	HLCS
novel_circ_0002655	13	200584523	200588242	-	3719	262	ENSSSCG00000012059;	exon:200588080-200588242	A3,C2	4,2	76,86	HLCS
novel_circ_0002656	13	200707865	200718953	+	11088	217	ENSSSCG00000012062;	exon:200707866-200708020,exon:200718891-200718953	A1,A2,A3,B1,B2,B3,C1,C2,C3	8,7,7,4,11,4,3,7,5	6.30522e+26	TTC3
novel_circ_0002658	13	200707865	200721908	+	14043	1669	ENSSSCG00000012062;	exon:200707866-200708020,exon:200708916-200708958	A1,B2,B3,C1,C3	3,5,4,3,5	327350360296451	TTC3
novel_circ_0002660	13	200707865	200731785	+	23920	1206	ENSSSCG00000012062;	exon:200707866-200708020,exon:200708916-200708958,exon:200710376-200710526,exon:200712158-200712211,exon:200714088-200714208,exon:200716211-200716296,exon:200717819-200717913,exon:200718891-200718953,exon:200721743-200722134,exon:200731731-200731785	A1,A2,A3,B1,B2,B3,C1,C2,C3	34,30,29,31,37,35,44,24,43	7.23629e+27	TTC3
novel_circ_0002661	13	200710375	200714208	+	3833	411	ENSSSCG00000012062;	exon:200710376-200710526,exon:200710998-200711085,exon:200712158-200712211,exon:200714088-200714208	A2,A3,C2,C3	2,3,4,2	5965515831027	TTC3
novel_circ_0002663	13	200710375	200718953	+	8578	256	ENSSSCG00000012062;	exon:200717819-200717913,exon:200718891-200718953	A3	4	510	TTC3
novel_circ_0002666	13	200717818	200742575	+	24757	373	ENSSSCG00000012062;	exon:200717819-200717913,exon:200718891-200718953,exon:200731731-200731785,exon:200742413-200742575	B2,B3,C2,C3	4,2,4,2	735649636997	TTC3
novel_circ_0002670	13	200731730	200759988	+	28258	454	ENSSSCG00000012062;	exon:200731731-200731785,exon:200742413-200742575,exon:200743798-200743843,exon:200757274-200757354,exon:200759876-200759988	A1,A2,A3,B1,B2,B3,C1,C2,C3	4,7,3,6,5,6,5,9,14	7.50633e+27	TTC3
novel_circ_0002676	13	200785697	200794263	+	8566	249	ENSSSCG00000012062;	exon:200794114-200794263	B1	2	413	TTC3
novel_circ_0002682	13	201040326	201043409	+	3083	139	ENSSSCG00000030480;	intron:201040327-201040382,intron:201043326-201043409	B1,C3	2,3	9,14	DYRK1A
novel_circ_0002685	13	201043325	201068601	+	25276	260	ENSSSCG00000030480;	intron:201043326-201043409,intron:201067069-201067154,intron:201068510-201068601	A2,A3,B2,B3,C1,C2,C3	8,4,5,4,8,5,7	14,15,20,9,18,29,15	DYRK1A
novel_circ_0002686	13	201067068	201121879	+	54811	431	ENSSSCG00000030480;	exon:201067069-201067154,exon:201068510-201068601,exon:201104545-201104603,exon:201121683-201121879	A1,A2,A3,B1,B2,B3,C1,C2,C3	7,8,8,7,3,7,8,2,11	2.01208e+26	DYRK1A
novel_circ_0002687	13	201121682	201130602	+	8920	288	ENSSSCG00000030480;	exon:201130414-201130602	A3	3	130	DYRK1A
novel_circ_0002689	13	202026046	202027140	-	1094	284	ENSSSCG00000022318;	exon:202026047-202026127,exon:202026937-202027140	B1,B2,C1	2,2,2	20,33,20	ERG
novel_circ_0002690	13	202791065	202807630	-	16565	246	ENSSSCG00000021042;	exon:202807484-202807630	B1,C2	4,2	61,96	BRWD1
novel_circ_0002691	13	202794223	202799973	-	5750	266	ENSSSCG00000021042;	exon:202799807-202799973	A1	4	94	BRWD1
novel_circ_0002692	13	202796616	202807630	-	11014	373	ENSSSCG00000021042;	exon:202796617-202796843,exon:202807484-202807630	A1,A2,A3,B1,B2,B3,C1,C2,C3	8,3,4,5,5,6,5,6,6	78,110,87,67,88,99,78,88,137	BRWD1
novel_circ_0002693	13	202806711	202807630	-	919	299	ENSSSCG00000021042;	exon:202806712-202806864,exon:202807484-202807630	A1,B1,B3,C1,C3	2,5,3,3,6	97,62,111,79,132	BRWD1
novel_circ_0002695	13	202806711	202808210	-	1499	340	ENSSSCG00000021042;	exon:202806712-202806864,exon:202807484-202807630,exon:202808169-202808210	A1,A2,A3,B1,B3,C1,C2,C3	4,6,7,2,3,2,2,5	105,99,79,62,114,91,81,134	BRWD1
novel_circ_0002697	13	202806711	202823940	-	17229	224	ENSSSCG00000021042;	exon:202823816-202823940	C3	3	142	BRWD1
novel_circ_0002698	13	202816276	202829578	-	13302	251	ENSSSCG00000021042;	exon:202816277-202816338,exon:202829389-202829578	A2,B1,C3	7,2,3	112,82,150	BRWD1
novel_circ_0002699	13	202821883	202834983	-	13100	325	ENSSSCG00000021042;	exon:202832488-202832582,exon:202834852-202834983	A2,B1,C3	2,2,3	98,75,137	BRWD1
novel_circ_0002700	13	202821883	202839624	-	17741	401	ENSSSCG00000021042;	exon:202821884-202821966,exon:202832488-202832582,exon:202834852-202834983,exon:202839531-202839624	C1	2	85	BRWD1
novel_circ_0002703	13	202823815	202827455	-	3640	357	ENSSSCG00000021042;	exon:202823816-202823940,exon:202827128-202827235,exon:202827330-202827455	B2	3	104	BRWD1
novel_circ_0002705	13	202829388	202843990	-	14602	283	ENSSSCG00000021042;	exon:202843807-202843990	C3	3	160	BRWD1
novel_circ_0002708	13	202839530	202847896	-	8366	279	ENSSSCG00000021042;	exon:202839531-202839624,exon:202847711-202847896	C3	3	126	BRWD1
novel_circ_0002709	13	202843806	202878755	-	34949	334	ENSSSCG00000021042;	exon:202843807-202843990	A1,A3,B1,B2,B3,C2,C3	5,4,3,3,2,3,2	2.13152e+20	BRWD1
novel_circ_0002712	13	202847710	202865302	-	17592	356	ENSSSCG00000021042;	exon:202847711-202847896,exon:202863732-202863802,exon:202865202-202865302	B3	4	116	BRWD1
novel_circ_0002713	13	202863731	202875571	-	11840	552	ENSSSCG00000021042;	exon:202863732-202863802,exon:202865202-202865302,exon:202874107-202874328,exon:202875411-202875571	B2,B3,C3	4,2,2	88103147	BRWD1
novel_circ_0002714	13	202865201	202875571	-	10370	482	ENSSSCG00000021042;	exon:202865202-202865302,exon:202874107-202874328,exon:202875411-202875571	A1,A3,B3,C1,C2	3,5,2,3,5	100,107,129,85,107	BRWD1
novel_circ_0002715	13	202874106	202875571	-	1465	382	ENSSSCG00000021042;	exon:202874107-202874328	A1,A2,A3,B1,B2	2,2,8,2,2	96,114,85,69,105	BRWD1
novel_circ_0002717	13	202874106	202878755	-	4649	348	ENSSSCG00000021042;	exon:202876468-202876566,exon:202878605-202878755	B1,B3,C1,C3	3,3,5,6	147252211337	BRWD1
novel_circ_0002718	13	204638611	204671119	+	32508	257	ENSSSCG00000012074;	exon:204638612-204638700,exon:204670951-204671119	A1,A2,A3,B1,B2,B3,C2,C3	3,3,6,4,6,5,2,2	3.64509e+23	-
novel_circ_0002719	13	204650140	204656441	+	6301	471	ENSSSCG00000012074;	exon:204650141-204650357,exon:204654630-204654750,exon:204656307-204656441	A1	4	469	-
novel_circ_0002720	13	204650140	204658690	+	8550	335	ENSSSCG00000012074;	exon:204656307-204656441,exon:204658589-204658690	C1	4	414	-
novel_circ_0002721	13	204650140	204671119	+	20979	268	ENSSSCG00000012074;	exon:204670951-204671119	A1,A2,B2,B3,C2,C3	4,3,2,2,4,7	3.72491e+17	-
novel_circ_0002722	13	204664870	204671119	+	6249	318	ENSSSCG00000012074;	exon:204664871-204665020,exon:204670951-204671119	A1	3	382	-
novel_circ_0002723	13	204694258	204696337	+	2079	299	ENSSSCG00000012074;	exon:204696138-204696337	C2	2	140	-
novel_circ_0002724	13	205202481	205205389	-	2908	324	ENSSSCG00000012084;	exon:205205165-205205389	A3	3	11	PRDM15
novel_circ_0002725	13	205259900	205260252	-	352	352	ENSSSCG00000025821;	exon:205259901-205260252	A2	2	150	C2CD2
novel_circ_0002726	13	206167155	206190153	+	22998	398	ENSSSCG00000037663;	exon:206167156-206167314,exon:206167695-206167762	A1,A3,B1,B2,B3,C1,C2	5,4,3,7,8,6,6	49,31,41,43,44,37,38	PKNOX1
novel_circ_0002727	13	206168638	206173479	+	4841	279	ENSSSCG00000037663;	exon:206168639-206168746	A3,B1,B3	4,4,4	86,81,97	PKNOX1
novel_circ_0002728	13	206168638	206184025	+	15387	228	ENSSSCG00000037663;	exon:206183897-206184025	B1,B2,C2	5,2,2	75,94,94	PKNOX1
novel_circ_0002730	13	206168638	206190153	+	21515	406	ENSSSCG00000037663;	exon:206168639-206168746,exon:206170888-206171014,exon:206189981-206190153	A1,A2,B1,B2,B3,C3	2,4,6,8,6,8	110,120,80,94,92,94	PKNOX1
novel_circ_0002731	13	206170887	206175031	+	4144	270	ENSSSCG00000037663;	exon:206174861-206175031	A3	3	116	PKNOX1
novel_circ_0002732	13	206183896	206190153	+	6257	301	ENSSSCG00000037663;	exon:206183897-206184025,exon:206189981-206190153	B2,C1	2,2	85,60	PKNOX1
novel_circ_0002733	13	206219684	206222170	-	2486	315	ENSSSCG00000040779;	exon:206219685-206219819,exon:206221148-206221222,exon:206222064-206222170	A3,C1	3,2	212181	-
novel_circ_0002735	13	206585369	206595340	-	9971	244	ENSSSCG00000022164;	intron:206585370-206585496,intron:206595223-206595340	A2,C1,C2,C3	4,2,7,2	69,92,113,107	-
novel_circ_0002736	13	206595222	206612556	-	17334	353	ENSSSCG00000022164;	exon:206595223-206595340,exon:206602109-206602241	A2,B2	2,3	243184	-
novel_circ_0002737	13	206595222	206626785	-	31563	268	ENSSSCG00000022164;	exon:206595223-206595340,exon:206626635-206626785	A1,A2,A3,B1,B2,B3,C1,C2,C3	9,4,4,7,6,6,8,7,8	2.4024e+26	-
novel_circ_0002738	13	206602108	206612556	-	10448	352	ENSSSCG00000022164;	exon:206604559-206604708,exon:206612453-206612556	B3,C2	2,2	151194	-
novel_circ_0002740	13	206602108	206626785	-	24677	283	ENSSSCG00000022164;	exon:206602109-206602241	A3,C1	2,4	196195	-
novel_circ_0002741	13	206640465	206641098	+	633	246	ENSSSCG00000021698;	exon:206640466-206640530,exon:206640917-206641098	C3	3	112	RRP1B
novel_circ_0002742	13	206959482	206962457	+	2975	217	ENSSSCG00000039085;	exon:206959483-206959564	A2,C2	2,3	65,46	-
novel_circ_0002743	13	206959482	206970402	+	10920	413	ENSSSCG00000039085;	exon:206959483-206959564,exon:206962322-206962457,exon:206970206-206970402	A1,A2,A3,B1,B2,B3,C1,C2,C3	12,11,15,16,12,9,6,9,9	62,77,63,56,58,42,81,59,67	-
novel_circ_0002744	13	206959482	206976528	+	17046	193	ENSSSCG00000039085;	exon:206959483-206959564,exon:206976417-206976528	A1,B1	3,3	42,46	-
novel_circ_0002745	13	206959482	206979113	+	19631	347	ENSSSCG00000039085;	exon:206978866-206979113	A1,B1,C1	3,3,4	40,38,50	-
novel_circ_0002747	13	206986083	206987084	+	1001	261	ENSSSCG00000039085;	exon:206986084-206986230,exon:206986970-206987084	B3	4	26	-
novel_circ_0002748	13	206986083	206990757	+	4674	513	ENSSSCG00000039085;	exon:206986084-206986230,exon:206986970-206987084,exon:206990214-206990354,exon:206990645-206990757	A1,A2,A3,B1,B2,B3,C2,C3	3,3,7,10,12,3,8,15	19,24,20,18,26,12,16,37	-
novel_circ_0002750	13	206988185	206990757	+	2572	329	ENSSSCG00000039085;	exon:206988186-206988262,exon:206990214-206990354,exon:206990645-206990757	C3	2	63	-
novel_circ_0002752	13	21697535	21717767	+	20232	230	ENSSSCG00000027738;	exon:21697536-21697679,exon:21717681-21717767	C1	2	292	LRRFIP2
novel_circ_0002753	13	21762719	21781212	+	18493	220	ENSSSCG00000027738;	exon:21762720-21762890,exon:21781163-21781212	A1	3	446	LRRFIP2
novel_circ_0002754	13	21819107	21838494	-	19387	242	ENSSSCG00000024222;	exon:21819108-21819256,exon:21838401-21838494	B3	2	81	MLH1
novel_circ_0002757	13	21829651	21838494	-	8843	193	ENSSSCG00000024222;	exon:21838401-21838494	B2	3	130	MLH1
novel_circ_0002758	13	22169319	22169634	+	315	315	ENSSSCG00000011243;	exon:22169320-22169634	B1	3	80	GOLGA4
novel_circ_0002759	13	22169319	22174324	+	5005	418	ENSSSCG00000011243;	exon:22169320-22169634,exon:22172728-22172775,exon:22174268-22174324	A2	3	98	GOLGA4
novel_circ_0002760	13	22169319	22184693	+	15374	247	ENSSSCG00000011243;	exon:22184546-22184693	A1,B2,B3,C3	6,7,3,5	87104100167	GOLGA4
novel_circ_0002761	13	22209223	22219312	+	10089	453	ENSSSCG00000011243;	exon:22209224-22209345,exon:22209744-22209874,exon:22216776-22216889,exon:22219041-22219061,exon:22219244-22219312	A3,B1,B2,C1,C3	2,3,5,3,4	76,94,137,121,200	GOLGA4
novel_circ_0002762	13	22216775	22226182	+	9407	257	ENSSSCG00000011243;	exon:22216776-22216889,exon:22219244-22219312,exon:22226107-22226182	A2,A3,B2,B3	4,5,6,2	137,50,136,119	GOLGA4
novel_circ_0002763	13	22216775	22234431	+	17656	380	ENSSSCG00000011243;	exon:22216776-22216889,exon:22219041-22219061,exon:22219244-22219312,exon:22226107-22226182	A1,A2,B3	3,3,2	124149139	GOLGA4
novel_circ_0002767	13	22216775	22239729	+	22954	220	ENSSSCG00000011243;	exon:22216776-22216889,exon:22219041-22219061,exon:22239643-22239729	A1,A2,A3,B1,B2,C1,C2,C3	15,13,13,5,15,4,6,4	138,148,75,91,144,109,144,208	GOLGA4
novel_circ_0002770	13	23039893	23057163	+	17270	362	ENSSSCG00000011253;	exon:23039894-23040006,exon:23046452-23046560,exon:23057022-23057163	A1,A2,A3,B1,B2,B3,C1,C2,C3	17,10,10,6,7,11,8,4,10	4.87427e+26	OXSR1
novel_circ_0002771	13	23106621	23110114	+	3493	152	ENSSSCG00000011253;	exon:23110062-23110114	A1,C2	3,3	273124	OXSR1
novel_circ_0002772	13	23282793	23293830	+	11037	214	ENSSSCG00000011258;	exon:23293716-23293830	B3	2	10	EXOG
novel_circ_0002773	13	23289446	23322097	+	32651	293	ENSSSCG00000011258;	exon:23289447-23289523,exon:23293716-23293830,exon:23321995-23322097	C1	6	7	EXOG
novel_circ_0002774	13	23293715	23322097	+	28382	217	ENSSSCG00000011258;	exon:23293716-23293830,exon:23321995-23322097	A1,A2,B2,B3	2,2,2,3	2,9,15,3	EXOG
novel_circ_0002775	13	23307078	23307580	+	502	502	ENSSSCG00000011256;ENSSSCG00000011258;	intron:23307079-23307580	A2	3	7	SLC22A13;EXOG
novel_circ_0002777	13	23319028	23322097	+	3069	534	ENSSSCG00000011258;	exon:23319029-23319093,exon:23320139-23320326,exon:23320829-23321009,exon:23321995-23322097	A1,A2,A3,B1,B2,B3,C1,C2,C3	7,6,2,2,2,10,3,3,10	5,4,8,7,11,4,10,11,5	EXOG
novel_circ_0002778	13	23754734	23763627	+	8893	278	ENSSSCG00000011261;	exon:23754735-23754836,exon:23762257-23762331,exon:23763525-23763627	A1,B1,B2,C1,C2,C3	5,3,4,2,3,6	3.42189e+17	WDR48
novel_circ_0002781	13	23774622	23778566	+	3944	288	ENSSSCG00000011261;	exon:23774623-23774718,exon:23777438-23777543,exon:23778479-23778566	A2,A3,B1,B2,C3	3,4,2,2,3	315255178294359	WDR48
novel_circ_0002782	13	24074310	24075912	+	1602	284	ENSSSCG00000037236;	exon:24074311-24074476,exon:24075794-24075912	A1,A2,A3,B1,B2,B3,C1,C2,C3	39,30,41,24,33,17,24,21,30	6.2186e+35	RPSA
novel_circ_0002783	13	2455228	2466993	+	11765	195	ENSSSCG00000030697;	exon:2455229-2455337,exon:2466907-2466993	A1,A2,A3,B2,B3,C2,C3	7,2,7,2,5,5,6	1.65177e+20	CAPN7
novel_circ_0002784	13	2455228	2479744	+	24516	229	ENSSSCG00000030697;	exon:2455229-2455337	A2,A3,B1,B2,B3,C3	3,4,2,4,5,4	1.44119e+17	CAPN7
novel_circ_0002786	13	2460557	2466993	+	6436	311	ENSSSCG00000030697;	exon:2460558-2460715,exon:2462216-2462283,exon:2466907-2466993	A1,C3	4,4	184267	CAPN7
novel_circ_0002787	13	2464743	2472398	+	7655	286	ENSSSCG00000030697;	exon:2464744-2464944,exon:2472313-2472398	B1	2	115	CAPN7
novel_circ_0002788	13	2519741	2554975	-	35234	265	ENSSSCG00000024938;	intron:2519742-2519906	B2	4	153	SH3BP5
novel_circ_0002789	13	25203407	25204601	+	1194	391	ENSSSCG00000011274;	exon:25203408-25203527,exon:25204239-25204389,exon:25204480-25204601	B2,C1	5,2	103558030	CTNNB1
novel_circ_0002796	13	25391333	25398939	-	7606	265	ENSSSCG00000025408;	exon:25391334-25391432,exon:25398773-25398939	C3	3	20	ULK4
novel_circ_0002798	13	25565161	25580092	-	14931	341	ENSSSCG00000025408;	exon:25565162-25565306,exon:25565403-25565454,exon:25579844-25579938,exon:25580041-25580092	B3	2	47	ULK4
novel_circ_0002799	13	25610671	25635155	-	24484	289	ENSSSCG00000025408;	exon:25610672-25610799,exon:25634994-25635155	B3	5	34	ULK4
novel_circ_0002805	13	25622329	25635155	-	12826	344	ENSSSCG00000025408;	exon:25622330-25622512,exon:25634994-25635155	C3	5	29	ULK4
novel_circ_0002806	13	25706236	25715600	-	9364	442	ENSSSCG00000025408;	exon:25706237-25706418,exon:25708751-25708811,exon:25711694-25711798,exon:25715504-25715600	A1,B1,B2,B3,C1,C3	6,4,2,5,9,5	33,26,48,42,31,27	ULK4
novel_circ_0002808	13	25708750	25715600	-	6850	261	ENSSSCG00000025408;	exon:25708751-25708811,exon:25711694-25711798,exon:25715504-25715600	B1,B3,C3	2,3,3	32,43,39	ULK4
novel_circ_0002809	13	25825090	25831236	+	6146	440	ENSSSCG00000011278;	intron:25825091-25825234,intron:25830940-25831236	C3	2	14	TRAK1
novel_circ_0002811	13	25830939	25854194	+	23255	491	ENSSSCG00000011278;	exon:25830940-25831236,exon:25854000-25854194	A1,A3,C1	2,2,6	34,21,67	TRAK1
novel_circ_0002812	13	26086740	26109466	-	22726	318	n/a	intergenic_region:26086741-26086854,intergenic_region:26109262-26109466	B3	5	32	--
novel_circ_0002814	13	26086740	26109530	-	22790	1292	n/a	intergenic_region:26109262-26109530	B2,C2	3,2	39,50	--
novel_circ_0002817	13	26140518	26157219	+	16701	230	ENSSSCG00000011284;	exon:26140519-26140593	A1,C3	4,3	150183	NKTR
novel_circ_0002819	13	26160700	26169083	+	8383	183	ENSSSCG00000011284;	exon:26160701-26160788,exon:26168988-26169083	A1,A2,A3,B1,B2,B3,C1,C2,C3	16,17,8,2,13,10,7,6,9	113,109,62,64,99,107,81,92,157	NKTR
novel_circ_0002820	13	26470716	26473420	+	2704	403	ENSSSCG00000011294;	exon:26470717-26470839,exon:26473140-26473420	A2	2	118	GASK1A
novel_circ_0002822	13	26523877	26526337	+	2460	184	n/a	intergenic_region:26526253-26526337	B1	2	115	--
novel_circ_0002824	13	26682836	26686462	+	3626	535	ENSSSCG00000011295;	exon:26682837-26682898	A1,A2,A3,B1,B2,B3,C1,C2,C3	6,8,11,10,8,10,9,5,11	120,105,63,62,88,82,71,60,123	SNRK
novel_circ_0002826	13	26892207	26899656	-	7449	320	ENSSSCG00000011296;	exon:26892208-26892336,exon:26899465-26899656	A1,B2	5,3	184192	ANO10
novel_circ_0002828	13	26937842	26939503	-	1661	332	ENSSSCG00000011296;	exon:26937843-26937977,exon:26939306-26939503	C1	3	347	ANO10
novel_circ_0002829	13	27749790	27749967	-	177	177	ENSSSCG00000024556;	exon:27749791-27749967	A1,A2,B3,C2,C3	3,2,4,2,4	37,50,53,42,100	ZNF445
novel_circ_0002830	13	28017167	28018937	+	1770	313	ENSSSCG00000011309;	exon:28017168-28017254,exon:28017851-28017955,exon:28018815-28018937	A1,A2,B1,C1	5,2,3,4	8,4,5,1	KIF15
novel_circ_0002831	13	2806686	2816507	-	9821	425	ENSSSCG00000011192;	exon:2806687-2806788,exon:2808030-2808113,exon:2810084-2810189,exon:2816372-2816507	A2,B1,B2,B3	3,2,3,3	41,33,41,45	HACL1
novel_circ_0002832	13	28103198	28103429	-	231	231	ENSSSCG00000011301;	exon:28103199-28103429	B1,C2,C3	3,4,3	38,31,38	ZDHHC3
novel_circ_0002833	13	28151061	28151391	-	330	330	ENSSSCG00000011301;	exon:28151062-28151391	B1,B2,B3	4,2,2	413465447	ZDHHC3
novel_circ_0002835	13	28186006	28202393	+	16387	351	ENSSSCG00000011300;	exon:28186007-28186108,exon:28186405-28186499,exon:28202238-28202393	A1,B1,B2,C3	6,3,2,2	619548756970	EXOSC7
novel_circ_0002836	13	28201064	28202393	+	1329	279	ENSSSCG00000011300;ENSSSCG00000011299;	exon:28201065-28201188,exon:28202238-28202393	C1	3	525	EXOSC7;CLEC3B
novel_circ_0002837	13	28619649	28621153	+	1504	267	ENSSSCG00000011312;	exon:28619650-28619757,exon:28620994-28621153	B2,C3	2,3	136163	LARS2
novel_circ_0002840	13	28634100	28648156	+	14056	340	ENSSSCG00000011312;	exon:28634101-28634205,exon:28644676-28644774,exon:28648019-28648156	A1,A2,A3,B2,C2	2,6,2,2,3	140,124,93,113,125	LARS2
novel_circ_0002847	13	28853995	28873176	+	19181	218	ENSSSCG00000027176;	exon:28853996-28854145,exon:28873108-28873176	C3	3	191	SACM1L
novel_circ_0002850	13	2943235	2964480	-	21245	296	ENSSSCG00000011194;	exon:2963548-2963630,exon:2964366-2964480	A3	3	91	ANKRD28
novel_circ_0002851	13	2981755	2983349	-	1594	288	ENSSSCG00000011194;	exon:2981756-2981843,exon:2983149-2983349	B1	2	40	ANKRD28
novel_circ_0002852	13	2981755	2988731	-	6976	358	ENSSSCG00000011194;	exon:2981756-2981843,exon:2983149-2983349,exon:2988661-2988731	A2,A3,B1,B3,C1,C2	4,4,2,3,2,3	90,61,52,50,55,62	ANKRD28
novel_circ_0002853	13	29888030	29898615	-	10585	331	ENSSSCG00000011332;	exon:29888031-29888111,exon:29894359-29894470,exon:29898476-29898615	A1,A2,A3,B2,C3	9,2,2,2,8	135,104,87,122,125	SETD2
novel_circ_0002855	13	29894358	29898615	-	4257	251	ENSSSCG00000011332;	exon:29894359-29894470,exon:29898476-29898615	B3	3	105	SETD2
novel_circ_0002856	13	29898475	29901609	-	3134	274	ENSSSCG00000011332;	exon:29898476-29898615,exon:29901475-29901609	C1	3	89	SETD2
novel_circ_0002857	13	29898475	29916530	-	18055	942	ENSSSCG00000011332;	exon:29898476-29898615,exon:29901475-29901609	C3	3	149	SETD2
novel_circ_0002859	13	29898475	29925370	-	26895	505	ENSSSCG00000011332;	exon:29898476-29898615,exon:29901475-29901609,exon:29921242-29921425,exon:29925322-29925370	A1,A3,B1,B2,B3,C1,C2,C3	4,4,3,4,3,5,3,7	163,88,110,132,138,132,106,184	SETD2
novel_circ_0002860	13	29901474	29916530	-	15056	803	ENSSSCG00000011332;	exon:29901475-29901609	A1,A2,A3,B1,B2,B3,C1	8,5,7,17,6,9,3	136,135,104,93,167,121,109	SETD2
novel_circ_0002865	13	29901474	29925370	-	23896	366	ENSSSCG00000011332;	exon:29901475-29901609,exon:29921242-29921425,exon:29925322-29925370	A3,B3,C1	4,2,7	91120129	SETD2
novel_circ_0002868	13	29921241	29945901	-	24660	234	ENSSSCG00000011332;	exon:29945767-29945901	A3	3	121	SETD2
novel_circ_0002869	13	29941685	29945901	-	4216	353	ENSSSCG00000011332;	exon:29944690-29944809,exon:29945767-29945901	B3	2	186	SETD2
novel_circ_0002870	13	29944689	29960782	-	16093	417	ENSSSCG00000011332;	exon:29944690-29944809,exon:29956791-29956888,exon:29959012-29959089,exon:29960659-29960782	A2	5	135	SETD2
novel_circ_0002871	13	29953609	29960782	-	7173	300	ENSSSCG00000011332;	exon:29959012-29959089,exon:29960659-29960782	A1,A3,B1,B2,B3,C1,C2,C3	5,8,5,2,8,3,6,3	1.52109e+23	SETD2
novel_circ_0002874	13	29953609	29968572	-	14963	355	ENSSSCG00000011332;	exon:29953610-29953736,exon:29956791-29956888,exon:29968441-29968572	B2	4	150	SETD2
novel_circ_0002876	13	30110845	30113591	+	2746	271	ENSSSCG00000024513;	exon:30110846-30110976,exon:30113451-30113591	A3,C1	2,2	126112	KLHL18
novel_circ_0002878	13	30277735	30297674	-	19939	349	ENSSSCG00000026281;	exon:30277736-30277865,exon:30297455-30297674	B3	5	194	SCAP
novel_circ_0002880	13	30431232	30473996	-	42764	520	ENSSSCG00000011340;	exon:30431233-30431494	A1,A3,C1,C2	6,9,2,2	132,91,112,86	SMARCC1
novel_circ_0002882	13	30445477	30473996	-	28519	393	ENSSSCG00000011340;	exon:30445478-30445612	A1,A2,B2,C3	3,2,3,7	186200117135	SMARCC1
novel_circ_0002883	13	30472204	30473996	-	1792	420	ENSSSCG00000011340;	exon:30472205-30472366	A3,B2,B3,C1	3,4,4,3	115134122149	SMARCC1
novel_circ_0002890	13	30472204	30498307	-	26103	275	ENSSSCG00000011340;	exon:30472205-30472366,exon:30498194-30498307	A2,B2,C3	2,3,3	227146177	SMARCC1
novel_circ_0002900	13	30495981	30503487	-	7506	388	ENSSSCG00000011340;	exon:30495982-30496095,exon:30496936-30497089,exon:30503366-30503487	A1	2	157	SMARCC1
novel_circ_0002903	13	30503365	30524999	-	21634	306	ENSSSCG00000011340;	exon:30503366-30503487,exon:30512469-30512528,exon:30524874-30524999	B2,C1,C3	2,3,7	185214238	SMARCC1
novel_circ_0002904	13	30516966	30524999	-	8033	250	ENSSSCG00000011340;	exon:30516967-30517091,exon:30524874-30524999	A1,A2,A3,B2,B3,C1,C2	3,4,3,2,2,5,3	1.99269e+20	SMARCC1
novel_circ_0002906	13	30516966	30547685	-	30719	476	ENSSSCG00000011340;	exon:30516967-30517091,exon:30522328-30522449,exon:30538624-30538693,exon:30544508-30544577,exon:30547593-30547685	A1,A2,A3,B1,B2,B3,C1,C2,C3	16,12,11,10,5,7,4,8,10	1.89236e+26	SMARCC1
novel_circ_0002907	13	30516966	30555481	-	38515	479	ENSSSCG00000011340;	exon:30522328-30522449,exon:30547593-30547685,exon:30550424-30550505,exon:30555396-30555481	A1,A2,B1,C3	7,5,5,3	182219119194	SMARCC1
novel_circ_0002908	13	30516966	30564659	-	47693	329	ENSSSCG00000011340;	exon:30516967-30517091,exon:30555396-30555481,exon:30564540-30564659	A1,A2,A3,B1,B2,B3,C1,C2,C3	14,9,3,9,18,4,5,11,12	140,168,142,108,110,157,123,83,158	SMARCC1
novel_circ_0002910	13	30522327	30524999	-	2672	247	ENSSSCG00000011340;	exon:30522328-30522449,exon:30524874-30524999	A1,A2,A3,B2,C1,C2,C3	4,5,5,2,7,6,10	2.2327e+20	SMARCC1
novel_circ_0002913	13	30524873	30547685	-	22812	431	ENSSSCG00000011340;	exon:30524874-30524999,exon:30533735-30533810,exon:30538624-30538693,exon:30544508-30544577,exon:30547593-30547685	A1,A2,A3,B1,B2,B3,C1,C2,C3	28,28,20,11,13,15,19,16,30	2.37289e+26	SMARCC1
novel_circ_0002915	13	30533734	30564659	-	30925	361	ENSSSCG00000011340;	exon:30533735-30533810,exon:30550424-30550505,exon:30555396-30555481,exon:30564540-30564659	A1,A2,A3,B1,B2,C1,C2,C3	6,4,2,2,2,4,3,5	1.46199e+23	SMARCC1
novel_circ_0002916	13	30538623	30555481	-	16858	397	ENSSSCG00000011340;	exon:30538624-30538693,exon:30544508-30544577,exon:30547593-30547685,exon:30550424-30550505,exon:30555396-30555481	A2,A3,B1,C1,C3	2,4,2,5,3	224116130150188	SMARCC1
novel_circ_0002917	13	30538623	30564659	-	26036	189	ENSSSCG00000011340;	exon:30538624-30538693,exon:30564540-30564659	A1,A2,A3,B1,B2,C1,C3	5,7,7,2,3,2,2	1.26173e+20	SMARCC1
novel_circ_0002918	13	30544507	30555481	-	10974	328	ENSSSCG00000011340;	exon:30544508-30544577,exon:30547593-30547685,exon:30550424-30550505	A3,B1,B2,C1	6,3,5,3	133127169141	SMARCC1
novel_circ_0002921	13	30544507	30564659	-	20152	447	ENSSSCG00000011340;	exon:30544508-30544577,exon:30547593-30547685,exon:30550424-30550505,exon:30555396-30555481,exon:30564540-30564659	A1,A2,A3,B1,B2,C1,C2,C3	6,5,4,3,4,6,3,4	149,186,133,117,124,134,99,157	SMARCC1
novel_circ_0002923	13	30678032	30691776	-	13744	358	ENSSSCG00000029251;	exon:30678033-30678155,exon:30685269-30685382,exon:30691654-30691776	A1,A2	2,3	6091023	-
novel_circ_0002924	13	30679126	30681718	-	2592	234	ENSSSCG00000029251;	exon:30681584-30681718	B1	2	466	-
novel_circ_0002925	13	30681583	30685382	-	3799	248	ENSSSCG00000029251;	exon:30681584-30681718,exon:30685269-30685382	A1,A3,B1,C2,C3	2,2,2,3,7	461356420469465	-
novel_circ_0002927	13	30681583	30691776	-	10193	257	ENSSSCG00000029251;	exon:30681584-30681718,exon:30691654-30691776	A2,A3,C3	2,3,5	922474583	-
novel_circ_0002928	13	30685268	30744517	-	59249	354	ENSSSCG00000029251;	exon:30685269-30685382	A1,A2,A3,B1,B2,B3,C1,C2,C3	12,7,7,3,3,3,3,3,2	4.98642e+26	-
novel_circ_0002929	13	30691653	30744517	-	52864	428	ENSSSCG00000029251;	exon:30691654-30691776,exon:30729707-30729772	A1,A2,A3,B1,C1,C3	3,6,7,9,4,4	4.95672e+17	-
novel_circ_0002931	13	30729706	30744517	-	14811	306	ENSSSCG00000029251;	exon:30729707-30729772,exon:30744277-30744517	A1,A2,A3,B1,B2,B3,C1,C2,C3	35,20,43,12,22,35,16,14,26	5.69819e+26	-
novel_circ_0002932	13	30744276	30744517	-	241	241	ENSSSCG00000029251;	exon:30744277-30744517	A2,A3,B3	2,2,2	687438415	-
novel_circ_0002933	13	31161857	31165700	+	3843	249	ENSSSCG00000011359;	exon:31161858-31161988,exon:31165582-31165700	A2,B3	2,3	86,76	ATRIP
novel_circ_0002941	13	31163611	31165700	+	2089	289	ENSSSCG00000011359;	exon:31163612-31163782,exon:31165582-31165700	C2	2	59	ATRIP
novel_circ_0002946	13	31573091	31575948	+	2857	407	ENSSSCG00000011367;	exon:31573092-31573155,exon:31575605-31575948	A1,A2,A3,B1,B2,B3,C1,C2,C3	17,22,16,25,14,14,9,13,29	1.33413e+35	ARIH2
novel_circ_0002947	13	31604186	31613159	+	8973	511	ENSSSCG00000011367;	exon:31604187-31604254,exon:31607213-31607276,exon:31609286-31609436,exon:31610775-31610896,exon:31613050-31613159	A1,A2,A3,B1,B2,B3,C1,C2,C3	21,6,5,5,7,13,9,8,6	9.88961e+27	ARIH2
novel_circ_0002949	13	31604186	31618173	+	13987	303	ENSSSCG00000011367;	exon:31604187-31604254,exon:31607213-31607276,exon:31616195-31616216,exon:31618022-31618173	A2,A3,B2,B3,C1,C3	4,3,2,4,2,5	9.65852e+19	ARIH2
novel_circ_0002951	13	31673545	31676127	-	2582	446	ENSSSCG00000011373;	exon:31673546-31673660,exon:31675253-31675407,exon:31675950-31676127	A1,A2,A3,B1,B2,B3,C1,C2,C3	25,19,28,29,20,19,17,12,27	87,141,78,86,115,79,108,105,108	QRICH1
novel_circ_0002953	13	31778303	31779227	+	924	266	ENSSSCG00000011379;	exon:31778304-31778468	A1,B1	2,2	240370	KLHDC8B
novel_circ_0002954	13	31854940	31860323	-	5383	331	ENSSSCG00000011382;	exon:31854941-31855044,exon:31860096-31860323	B2,B3,C1,C3	4,2,2,3	304256273279	USP4
novel_circ_0002955	13	31860095	31864268	-	4173	316	ENSSSCG00000011382;	exon:31860096-31860323,exon:31864180-31864268	B3,C3	3,3	359358	USP4
novel_circ_0002956	13	31860095	31878980	-	18885	217	ENSSSCG00000011382;	exon:31878863-31878980	B1	3	318	USP4
novel_circ_0002957	13	31876170	31892817	-	16647	371	ENSSSCG00000011382;	exon:31891239-31891384,exon:31892691-31892817	C2	2	291	USP4
novel_circ_0002958	13	31876170	31894444	-	18274	304	ENSSSCG00000011382;	exon:31876171-31876344,exon:31894314-31894444	A2,A3,B2	2,4,2	481416455	USP4
novel_circ_0002962	13	31891049	31894444	-	3395	463	ENSSSCG00000011382;	exon:31891050-31891111,exon:31891239-31891384,exon:31892691-31892817,exon:31894314-31894444	A1,A2,A3,B1,B2,B3,C1,C2,C3	25,16,13,21,8,18,14,13,10	5.76528e+26	USP4
novel_circ_0002964	13	32070526	32070917	+	391	391	ENSSSCG00000034357;	exon:32070527-32070917	A1,A2,A3,B1,B3,C1,C3	10,15,10,7,13,8,13	4.28747e+20	DAG1
novel_circ_0002966	13	32276227	32276578	-	351	351	ENSSSCG00000011390;	exon:32276228-32276578	A2,A3,C1,C2	4,4,6,2	409327485472	IP6K1
novel_circ_0002968	13	32460815	32478114	+	17299	377	ENSSSCG00000011394;	intron:32460816-32460925,intron:32466924-32467033,intron:32475073-32475162,intron:32478045-32478114	A2	33	228	RBM6
novel_circ_0002969	13	32466923	32473118	+	6195	1388	ENSSSCG00000011394;	exon:32466924-32467033	A1,C3	2,3	675828	RBM6
novel_circ_0002970	13	32466923	32475162	+	8239	199	ENSSSCG00000011394;	exon:32466924-32467033,exon:32475073-32475162	A1,A2,A3,B1,B2,C1,C3	6,2,8,4,4,5,7	4.24371e+20	RBM6
novel_circ_0002971	13	32466923	32506478	+	39555	252	ENSSSCG00000011394;	exon:32466924-32467033,exon:32478045-32478114,exon:32506405-32506478	A1,A2,B1,B2,B3,C1,C2,C3	5,3,4,6,2,4,2,4	3.56315e+23	RBM6
novel_circ_0002972	13	32466923	32541480	+	74557	415	ENSSSCG00000011394;	exon:32466924-32467033,exon:32475073-32475162,exon:32478045-32478114,exon:32506405-32506478,exon:32541406-32541480	A1,A2,A3,B1,B2,B3,C1,C2,C3	16,3,5,9,4,5,15,9,15	3.49318e+26	RBM6
novel_circ_0002975	13	32471561	32478114	+	6553	258	ENSSSCG00000011394;	intron:32475073-32475162,intron:32478045-32478114	A1,A2,B1,B2,B3,C2	3,2,3,3,4,5	2.74222e+17	RBM6
novel_circ_0002976	13	32471839	32478114	+	6275	258	ENSSSCG00000011394;	exon:32475073-32475162,exon:32478045-32478114	A1,A2,A3,B1,B2,B3,C1,C2,C3	82,82,57,94,99,90,122,132,159	6.56569e+26	RBM6
novel_circ_0002978	13	32471839	32506478	+	34639	331	ENSSSCG00000011394;	exon:32475073-32475162,exon:32478045-32478114,exon:32506405-32506478	A1,A2,A3,B1,B2,B3,C1,C2	4,4,8,4,8,5,6,4	4.7842e+23	RBM6
novel_circ_0002980	13	32554727	32560025	+	5298	343	ENSSSCG00000011394;	exon:32554728-32554813	B2	3	105	RBM6
novel_circ_0002982	13	32557717	32560025	+	2308	353	ENSSSCG00000011394;	exon:32557718-32557813,exon:32559768-32560025	A1,B2,B3	3,3,6	137133107	RBM6
novel_circ_0002983	13	32559767	32563493	+	3726	355	ENSSSCG00000011394;	exon:32559768-32560025,exon:32563396-32563493	A2,B1,B2,B3,C1,C2,C3	9,3,10,7,7,12,7	1.37107e+20	RBM6
novel_circ_0002986	13	32559767	32569679	+	9912	335	ENSSSCG00000011394;	exon:32568738-32568867,exon:32569573-32569679	B1,B2,B3,C1	2,2,3,2	60,64,67,68	RBM6
novel_circ_0002987	13	32599620	32600419	+	799	226	ENSSSCG00000011395;	exon:32599621-32599686,exon:32600259-32600419	A3,B1,B3	4,6,4	364340434	RBM5
novel_circ_0002988	13	32601372	32602572	+	1200	334	ENSSSCG00000011395;	exon:32601373-32601470,exon:32602089-32602176,exon:32602339-32602416,exon:32602500-32602572	A1	2	568	RBM5
novel_circ_0002989	13	32728370	32730874	+	2504	270	ENSSSCG00000011399;	exon:32728371-32728512,exon:32730746-32730874	B3,C1	2,2	20431917	GNAI2
novel_circ_0002990	13	33691538	33697969	-	6431	303	ENSSSCG00000011417;	exon:33691539-33691643,exon:33697771-33697969	B1	3	106	DCAF1
novel_circ_0002991	13	33705153	33713946	-	8793	307	ENSSSCG00000011417;	exon:33705154-33705323,exon:33713809-33713946	B1	3	53	DCAF1
novel_circ_0002994	13	33706641	33707593	-	952	389	ENSSSCG00000011417;	exon:33706642-33706851,exon:33707414-33707593	A1	6	70	DCAF1
novel_circ_0002995	13	33727415	33738611	-	11196	380	ENSSSCG00000011417;	exon:33727416-33727529,exon:33729597-33729670,exon:33733067-33733143,exon:33738494-33738611	A1,A2,B1,B3,C1	5,3,5,2,3	138,135,96,130,148	DCAF1
novel_circ_0002996	13	33862061	33864970	+	2909	423	ENSSSCG00000011425;	exon:33862062-33862288	B1,B2,C1	2,2,3	18,21,27	RAD54L2
novel_circ_0002997	13	33862061	33867803	+	5742	404	ENSSSCG00000011425;	exon:33862062-33862288	C3	3	34	RAD54L2
novel_circ_0002999	13	33866587	33870006	+	3419	218	ENSSSCG00000011425;	exon:33869888-33870006	A1,C1	2,2	21,38	RAD54L2
novel_circ_0003000	13	3404651	3426092	+	21441	322	ENSSSCG00000011197;	exon:3404652-3404769,exon:3405050-3405113	B2,C3	4,5	117169	OXNAD1
novel_circ_0003001	13	34272025	34284862	-	12837	300	ENSSSCG00000011426;	exon:34272026-34272124,exon:34274380-34274448,exon:34284729-34284862	A1,C1,C3	3,3,3	101,41,59	POC1A
novel_circ_0003002	13	34340388	34341705	+	1317	407	ENSSSCG00000011437;	exon:34340389-34340611,exon:34341521-34341705	B3	3	41	ALAS1
novel_circ_0003003	13	34713488	34716678	-	3190	303	ENSSSCG00000035824;	exon:34713489-34713646,exon:34716533-34716678	C2	3	69	PBRM1
novel_circ_0003004	13	34713488	34729422	-	15934	343	ENSSSCG00000035824;	exon:34713489-34713646,exon:34729237-34729422	C3	2	127	PBRM1
novel_circ_0003007	13	34741637	34744998	-	3361	849	ENSSSCG00000035824;	exon:34741638-34741844	A1,A2,C3	3,2,2	77,73,133	PBRM1
novel_circ_0003009	13	34769747	34780761	-	11014	193	ENSSSCG00000035824;	exon:34769748-34769845,exon:34780666-34780761	A2,B1,B3,C3	3,5,2,3	112,59,117,158	PBRM1
novel_circ_0003010	13	34779560	34780761	-	1201	187	ENSSSCG00000035824;	exon:34779561-34779652,exon:34780666-34780761	A3,C1	2,2	74,77	PBRM1
novel_circ_0003011	13	34779560	34784879	-	5319	272	ENSSSCG00000035824;	exon:34779561-34779652,exon:34780666-34780761,exon:34784794-34784879	A1,C1	2,2	109,76	PBRM1
novel_circ_0003012	13	34799993	34802554	-	2561	291	ENSSSCG00000035824;	exon:34799994-34800137,exon:34802407-34802554	A2	4	98	PBRM1
novel_circ_0003015	13	34799993	34814973	-	14980	393	ENSSSCG00000035824;	exon:34799994-34800137,exon:34813672-34813769,exon:34814821-34814973	A1,A3,B1,B2,B3,C1,C2,C3	4,4,5,4,5,9,6,8	66,66,68,103,94,106,97,157	PBRM1
novel_circ_0003016	13	34824029	34825924	+	1895	449	ENSSSCG00000011449;	exon:34824030-34824162,exon:34824947-34825059,exon:34825317-34825434,exon:34825837-34825924	A1,A2,A3,B1,B2,B3,C1,C2,C3	78,59,55,77,58,59,50,42,49	3.59354e+26	GNL3
novel_circ_0003018	13	34824946	34825924	+	978	317	ENSSSCG00000011449;	exon:34824947-34825059,exon:34825317-34825434,exon:34825837-34825924	A1	2	521	GNL3
novel_circ_0003019	13	34873200	34882541	-	9341	339	ENSSSCG00000011446;	exon:34873201-34873342,exon:34882344-34882541	A3	2	296	NEK4
novel_circ_0003020	13	34876367	34882541	-	6174	459	ENSSSCG00000011446;	exon:34876368-34876522,exon:34882055-34882162,exon:34882344-34882541	A2,A3,B2,B3,C1	2,5,5,2,3	318302413359387	NEK4
novel_circ_0003023	13	34882054	34882541	-	487	305	ENSSSCG00000011446;	exon:34882055-34882162,exon:34882344-34882541	A1,A2,A3,B1,B2,B3,C1,C2,C3	9,7,10,8,9,7,13,8,10	3.77333e+26	NEK4
novel_circ_0003024	13	35224862	35240738	-	15876	462	ENSSSCG00000034614;	exon:35224863-35225007,exon:35226329-35226459,exon:35227732-35227782,exon:35240601-35240738	B2,B3	4,3	107105	-
novel_circ_0003025	13	35240600	35252514	-	11914	450	ENSSSCG00000034614;	exon:35240601-35240738,exon:35246012-35246113,exon:35250577-35250693	C2,C3	2,4	222323	-
novel_circ_0003026	13	35399557	35402476	-	2919	818	ENSSSCG00000022616;	exon:35399558-35399623	B1,C3	4,6	72111	DCP1A
novel_circ_0003027	13	35748788	35769709	+	20921	240	ENSSSCG00000011455;	intron:35748789-35748928	A1,A2,B1,C1	2,3,4,2	11,9,9,9	CACNA1D
novel_circ_0003032	13	35963944	35972448	-	8504	3100	ENSSSCG00000011458;	exon:35971885-35972058,exon:35972344-35972448	A3,C1	2,3	121153	ACTR8
novel_circ_0003033	13	37878192	37904450	-	26258	377	ENSSSCG00000024417;	exon:37896458-37896598,exon:37904313-37904450	A1,A3,B1,B2,B3,C1,C2,C3	13,4,3,5,5,6,3,2	33,13,13,22,13,14,11,34	ERC2
novel_circ_0003034	13	37893208	37904450	-	11242	237	ENSSSCG00000024417;	exon:37904313-37904450	A1	2	28	ERC2
novel_circ_0003035	13	38450277	38456764	+	6487	201	ENSSSCG00000021439;	exon:38456663-38456764	A1	4	41	CCDC66
novel_circ_0003036	13	38452832	38474769	+	21937	244	ENSSSCG00000021439;	exon:38452833-38452936,exon:38474629-38474769	C3	3	69	CCDC66
novel_circ_0003037	13	38452832	38490204	+	37372	327	ENSSSCG00000021439;	exon:38452833-38452936,exon:38489981-38490204	B3,C1	4,2	60,63	CCDC66
novel_circ_0003038	13	38465866	38472179	+	6313	290	ENSSSCG00000021439;	exon:38465867-38465995,exon:38472018-38472179	A1	2	56	CCDC66
novel_circ_0003039	13	38465866	38474769	+	8903	269	ENSSSCG00000021439;	exon:38465867-38465995,exon:38474629-38474769	B2,C1	2,3	61,23	CCDC66
novel_circ_0003040	13	38512281	38531676	-	19395	203	ENSSSCG00000024201;	exon:38531573-38531676	A1,B3	2,2	221203	TASOR
novel_circ_0003041	13	38516026	38518464	-	2438	243	ENSSSCG00000024201;	exon:38518230-38518301,exon:38518392-38518464	A2,A3,B1,B2,B3,C1	2,5,4,6,6,2	2.04172e+17	TASOR
novel_circ_0003043	13	38526030	38545830	-	19800	451	ENSSSCG00000024201;	intron:38526031-38526130,intron:38531389-38531492,intron:38531573-38531676	A1,A2,C1	3,2,2	107,84,76	TASOR
novel_circ_0003044	13	38531388	38545830	-	14442	712	ENSSSCG00000024201;	exon:38531389-38531492,exon:38531573-38531676,exon:38532801-38532906,exon:38539332-38539423,exon:38540108-38540180,exon:38541875-38541967,exon:38545685-38545830	A1,A2,A3,B1,B2,B3,C1,C2,C3	14,21,24,13,25,28,19,7,31	1.8618e+26	TASOR
novel_circ_0003045	13	38532800	38539423	-	6623	513	ENSSSCG00000024201;	exon:38532801-38532906,exon:38533639-38533670,exon:38536703-38536827,exon:38538687-38538848,exon:38539332-38539423	A1,A2,A3,B1,B2,B3,C1,C2,C3	3,6,9,11,3,3,4,4,14	3.60271e+26	TASOR
novel_circ_0003046	13	38532800	38545830	-	13030	282	ENSSSCG00000024201;	exon:38532801-38532906,exon:38533639-38533670,exon:38545685-38545830	A1,B1,B2,C1,C3	4,4,3,3,3	227132228166321	TASOR
novel_circ_0003047	13	38536702	38545830	-	9128	523	ENSSSCG00000024201;	exon:38536703-38536827,exon:38538687-38538848,exon:38541875-38541967,exon:38545685-38545830	A1,A3,B1,B2,C1,C3	2,3,2,7,2,6	2.64181e+17	TASOR
novel_circ_0003048	13	38538686	38545830	-	7144	307	ENSSSCG00000024201;	exon:38538687-38538848,exon:38545685-38545830	A1,A2,A3,B1,B2,B3,C1,C2,C3	11,8,7,10,7,6,9,6,16	2.70204e+26	TASOR
novel_circ_0003049	13	38540107	38545830	-	5723	310	ENSSSCG00000024201;	exon:38540108-38540180,exon:38541875-38541967,exon:38545685-38545830	A1,A2,A3,B2,B3,C1,C2,C3	7,3,2,2,4,3,4,3	3.15244e+23	TASOR
novel_circ_0003050	13	38541874	38545830	-	3956	238	ENSSSCG00000024201;	exon:38541875-38541967,exon:38545685-38545830	A3,B3,C1,C3	3,3,2,5	219290237385	TASOR
novel_circ_0003055	13	39095609	39108410	+	12801	304	ENSSSCG00000032357;	exon:39095610-39095708,exon:39096655-39096714,exon:39108264-39108410	A1,C2	5,2	350222	APPL1
novel_circ_0003058	13	39118677	39122809	+	4132	420	ENSSSCG00000032357;	exon:39118678-39118769,exon:39119175-39119357	A2,A3,B2,B3,C1,C2	6,2,2,2,5,3	3.24249e+17	APPL1
novel_circ_0003060	13	39468506	39468774	-	268	163	ENSSSCG00000011467;	exon:39468507-39468616,exon:39468721-39468774	A1,A2,A3,B1,B2,B3,C1,C2,C3	9,6,9,6,13,9,3,5,5	88,59,69,61,72,63,44,61,89	DENND6A
novel_circ_0003061	13	39470286	39482980	-	12694	313	ENSSSCG00000011467;	exon:39470287-39470376,exon:39471074-39471138,exon:39471237-39471302,exon:39482886-39482980	C1	4	38	DENND6A
novel_circ_0003062	13	39471073	39486529	-	15456	346	ENSSSCG00000011467;	exon:39471074-39471138,exon:39471237-39471302,exon:39482886-39482980	A1	3	51	DENND6A
novel_circ_0003064	13	39482885	39486529	-	3644	312	ENSSSCG00000011467;	exon:39482886-39482980,exon:39485787-39485882,exon:39486407-39486529	A2,A3,B1,B3,C1,C3	2,3,3,2,3,3	39,32,27,31,20,42	DENND6A
novel_circ_0003067	13	39498590	39503860	-	5270	297	ENSSSCG00000011467;	exon:39498591-39498670,exon:39499539-39499644,exon:39503748-39503860	A1,A2,A3,B1,B2,B3,C1,C2,C3	8,6,6,8,3,4,5,4,4	51,49,50,32,48,46,30,31,64	DENND6A
novel_circ_0003068	13	39700742	39705649	+	4907	314	ENSSSCG00000038873;	exon:39700743-39700865,exon:39701921-39701995,exon:39705532-39705649	A1,A2,A3,B1,B2,B3,C1,C2,C3	8,7,17,14,15,14,14,14,17	2.81222e+33	SLMAP
novel_circ_0003070	13	39701920	39705649	+	3729	512	ENSSSCG00000038873;	exon:39701921-39701995,exon:39704385-39704705,exon:39705532-39705649	A3,B1,B3,C3	3,7,2,3	2242125519701510	SLMAP
novel_circ_0003071	13	39701935	39704569	+	2634	244	ENSSSCG00000038873;	exon:39701936-39701995,exon:39704385-39704569	A1,B2	3,3	33562168	SLMAP
novel_circ_0003072	13	39719371	39719562	+	191	191	ENSSSCG00000038873;	exon:39719372-39719562	A2	3	1871	SLMAP
novel_circ_0003073	13	39846903	39850123	+	3220	346	ENSSSCG00000011471;	exon:39846904-39847152,exon:39850026-39850123	A1	2	157	FLNB
novel_circ_0003074	13	39846903	39853194	+	6291	247	ENSSSCG00000011471;	exon:39853047-39853194	A1	3	116	FLNB
novel_circ_0003075	13	39873363	39890923	+	17560	273	ENSSSCG00000011471;	exon:39890750-39890923	A1,A3,B3,C3	4,3,3,2	164,136,99,213	FLNB
novel_circ_0003079	13	39926593	39929651	+	3058	309	ENSSSCG00000011471;	exon:39926594-39926726,exon:39929475-39929651	A2,A3,C3	3,4,2	317109258	FLNB
novel_circ_0003080	13	40101737	40112945	+	11208	284	ENSSSCG00000011474;	exon:40101738-40101788,exon:40104687-40104734	A1,A3,B1,C3	3,7,3,3	216200164350	PXK
novel_circ_0003082	13	40104686	40112945	+	8259	286	ENSSSCG00000011474;	exon:40112759-40112945	A1,A2,B1,B2	4,2,3,4	187187166217	PXK
novel_circ_0003086	13	4115486	4120836	+	5350	282	ENSSSCG00000029811;	exon:4120654-4120836	A1,B3,C2	4,3,4	84,70,65	PLCL2
novel_circ_0003088	13	43548995	43563837	+	14842	328	ENSSSCG00000011485;	exon:43548996-43549175,exon:43563689-43563837	B2,C2,C3	3,2,4	34,87,81	PTPRG
novel_circ_0003089	13	4407149	4414280	-	7131	330	ENSSSCG00000011199;	exon:4407150-4407322,exon:4412467-4412536	A1,A3,B1,B2,B3,C1,C2,C3	8,9,13,6,2,10,9,7	19,24,32,29,29,56,35,40	TBC1D5
novel_circ_0003092	13	4407149	4444150	-	37001	350	ENSSSCG00000011199;	exon:4407150-4407322,exon:4412467-4412536	A1,A3,B1,C1	3,6,3,4	37,22,26,71	TBC1D5
novel_circ_0003094	13	45391195	45402203	+	11008	167	ENSSSCG00000011493;	exon:45391196-45391294,exon:45402135-45402203	A1,A2,B2,B3,C1,C2,C3	5,6,3,5,3,2,5	101,86,59,56,65,78,122	-
novel_circ_0003095	13	45401595	45402203	+	608	380	ENSSSCG00000011493;	exon:45401596-45401907,exon:45402135-45402203	A2,A3,B1,B3,C1	2,6,5,2,3	133,135,85,86,91	-
novel_circ_0003099	13	45475872	45479037	+	3165	182	ENSSSCG00000011493;	exon:45478955-45479037	B1	2	34	-
novel_circ_0003102	13	47760568	47764526	+	3958	266	ENSSSCG00000011498;	exon:47760569-47760725,exon:47764417-47764526	A3,B1,B2,B3	3,2,4,2	194182233193	SLC25A26
novel_circ_0003103	13	50410261	50421219	-	10958	356	ENSSSCG00000011504;	exon:50410262-50410348,exon:50410491-50410562,exon:50411355-50411447	A3	4	43	EOGT
novel_circ_0003104	13	50461898	50462859	-	961	299	ENSSSCG00000011510;	exon:50461899-50462055,exon:50462717-50462859	A1,A3,C1	5,5,2	252161143	TMF1
novel_circ_0003105	13	50461898	50471621	-	9723	260	ENSSSCG00000011510;	exon:50461899-50462055,exon:50471518-50471621	A1,A2,B1,B2,B3,C2	8,3,2,2,6,2	2.61205e+17	TMF1
novel_circ_0003106	13	50468157	50471621	-	3464	335	ENSSSCG00000011510;	exon:50468158-50468263,exon:50470764-50470890,exon:50471518-50471621	A1,A2,A3,B1,B2,B3,C1,C2,C3	7,5,2,4,2,8,3,8,8	2.25202e+26	TMF1
novel_circ_0003108	13	50487542	50500855	-	13313	236	ENSSSCG00000011506;	exon:50487543-50487698,exon:50500775-50500855	A2,B1	2,3	435261	-
novel_circ_0003109	13	51398506	51401694	+	3188	192	ENSSSCG00000011514;	exon:51398507-51398624,exon:51401620-51401694	C3	2	47	MITF
novel_circ_0003110	13	52433335	52439436	-	6101	358	ENSSSCG00000027675;	exon:52433336-52433540,exon:52439283-52439436	B3,C1	5,3	69100	-
novel_circ_0003117	13	52433335	52446046	-	12711	342	ENSSSCG00000027675;	exon:52433336-52433540,exon:52445909-52446046	A3,B1,B2	5,6,4	105,94,123	-
novel_circ_0003118	13	52855296	52876892	-	21596	446	ENSSSCG00000027675;	intron:52855297-52855382,intron:52859170-52859272,intron:52863743-52863872	C3	4	86	-
novel_circ_0003119	13	53090588	53098994	-	8406	376	ENSSSCG00000011516;	exon:53090589-53090744,exon:53094575-53094641,exon:53097221-53097281,exon:53098900-53098994	C2,C3	3,4	164253	EIF4E3
novel_circ_0003120	13	53090588	53106944	-	16356	294	ENSSSCG00000011516;	exon:53090589-53090744,exon:53094575-53094641,exon:53106872-53106944	A2,B1,B2	5,2,2	231166231	EIF4E3
novel_circ_0003125	13	53090588	53126405	-	35817	452	ENSSSCG00000011516;	exon:53090589-53090744,exon:53094575-53094641,exon:53106872-53106944	A2	4	147	EIF4E3
novel_circ_0003126	13	54163490	54175789	-	12299	177	ENSSSCG00000011518;	exon:54163491-54163603,exon:54175725-54175789	A1	3	85	SHQ1
novel_circ_0003127	13	55652968	55668255	-	15287	286	ENSSSCG00000011522;	exon:55668069-55668255	A1	2	50	CNTN3
novel_circ_0003128	13	59718801	59721905	+	3104	332	ENSSSCG00000011529;	exon:59718802-59718995,exon:59721767-59721905	B1,C3	2,3	174372	TRNT1
novel_circ_0003131	13	60153142	60161688	-	8546	199	n/a	intergenic_region:60153143-60153231,intergenic_region:60161578-60161688	A2	2	1	--
novel_circ_0003132	13	60992624	60993620	-	996	237	ENSSSCG00000011532;	exon:60992625-60992739,exon:60993498-60993620	B1,C1,C2	2,2,2	750772631	SUMF1
novel_circ_0003133	13	61221734	61223837	+	2103	241	ENSSSCG00000023437;	exon:61221735-61221834,exon:61223696-61223837	C1,C3	2,2	122177	ITPR1
novel_circ_0003137	13	61221734	61228411	+	6677	573	ENSSSCG00000023437;	exon:61221735-61221834,exon:61222946-61223106,exon:61223696-61223837,exon:61228239-61228411	A2,C1,C3	4,2,6	102121150	ITPR1
novel_circ_0003140	13	61710390	61716428	+	6038	256	ENSSSCG00000034197;	exon:61710391-61710463,exon:61716245-61716428	C1	2	408	EDEM1
novel_circ_0003141	13	65134092	65138764	-	4672	4672	ENSSSCG00000021585;	exon:65134093-65134229	A2,A3,B1,C1,C2	2,2,10,4,2	284,155,67,73,68	OXTR
novel_circ_0003143	13	65289859	65330679	-	40820	652	ENSSSCG00000026158;	exon:65289860-65290034,exon:65293742-65293879	A1,A2,A3,B1,B2,B3,C1,C2,C3	6,10,11,4,7,3,6,7,8	220,194,168,84,156,154,71,84,147	RAD18
novel_circ_0003144	13	65374801	65376965	-	2164	413	ENSSSCG00000033624;	intron:65374802-65374887,intron:65376638-65376965	B2,C1,C2,C3	2,16,4,9	7,6,3,6	SRGAP3
novel_circ_0003145	13	65401047	65408076	-	7029	319	ENSSSCG00000033624;	exon:65401048-65401127,exon:65404663-65404768,exon:65407942-65408076	A3,C1	3,4	1,40	SRGAP3
novel_circ_0003147	13	65615095	65616634	-	1539	209	n/a	intergenic_region:65615096-65615213,intergenic_region:65616543-65616634	B3,C3	2,5	4,12	--
novel_circ_0003148	13	65723022	65724436	+	1414	365	ENSSSCG00000011542;	exon:65723023-65723310,exon:65724359-65724436	A1,A2,A3,B1,B2,B3,C1,C2,C3	2,2,7,4,3,7,11,4,5	3.29301e+26	THUMPD3
novel_circ_0003149	13	65723022	65734779	+	11757	680	ENSSSCG00000011542;	exon:65723023-65723149,exon:65724359-65724436	A2,C2	2,3	272154	THUMPD3
novel_circ_0003151	13	65723022	65737340	+	14318	257	ENSSSCG00000011542;	exon:65723023-65723149,exon:65737210-65737340	B3	2	225	THUMPD3
novel_circ_0003152	13	65815437	65820617	+	5180	323	ENSSSCG00000011540;	exon:65815438-65815680,exon:65820537-65820617	A2,C3	3,3	116103	SETD5
novel_circ_0003153	13	65815437	65822147	+	6710	500	ENSSSCG00000011540;	exon:65815438-65815680,exon:65821890-65822147	A1,B1,B3	6,4,7	57,69,61	SETD5
novel_circ_0003155	13	65815437	65824773	+	9336	342	ENSSSCG00000011540;	exon:65824531-65824773	B1	4	42	SETD5
novel_circ_0003156	13	65818960	65820617	+	1657	180	ENSSSCG00000011540;	exon:65820537-65820617	A1,A2,B2,B3	4,3,3,2	93,116,77,77	SETD5
novel_circ_0003157	13	65823805	65824126	+	321	321	ENSSSCG00000011540;	exon:65823806-65824126	C1	7	58	SETD5
novel_circ_0003158	13	65823805	65830407	+	6602	450	ENSSSCG00000011540;	exon:65823806-65824126	A1,A2,C2	3,2,3	35,84,42	SETD5
novel_circ_0003159	13	65847191	65848517	+	1326	233	ENSSSCG00000011540;	exon:65848384-65848517	C1	2	80	SETD5
novel_circ_0003160	13	65957291	65967418	+	10127	439	ENSSSCG00000011546;	exon:65957292-65957400,exon:65964374-65964449,exon:65964742-65964802,exon:65966302-65966424,exon:65967345-65967418	A1,A2,A3,B1,B2,B3,C1,C2,C3	15,17,19,29,20,18,29,15,18	7.63709e+26	MTMR14
novel_circ_0003161	13	65964373	65967418	+	3045	331	ENSSSCG00000011546;	exon:65964374-65964449,exon:65964742-65964802,exon:65966302-65966424,exon:65967345-65967418	A1,A2,A3,B2,B3	3,6,2,6,3	713717639710645	MTMR14
novel_circ_0003162	13	65983535	65993906	+	10371	450	ENSSSCG00000011546;	exon:65983536-65983715	B3,C1	2,2	295384	MTMR14
novel_circ_0003164	13	66070699	66075970	-	5271	436	ENSSSCG00000011551;	exon:66070700-66070885	B3,C2	2,2	490477	TADA3
novel_circ_0003166	13	66084356	66088128	+	3772	325	ENSSSCG00000011552;	exon:66084357-66084475,exon:66086238-66086349,exon:66088033-66088128	C2	2	3183	ARPC4
novel_circ_0003168	13	66228490	66231124	-	2634	347	ENSSSCG00000011562;	exon:66228491-66228573,exon:66229342-66229421,exon:66230245-66230326,exon:66231020-66231124	A1,A2,A3,B1,B2,B3,C1,C2,C3	13,14,12,7,10,9,10,4,15	1.90218e+35	EMC3
novel_circ_0003170	13	66245792	66246591	+	799	208	ENSSSCG00000011563;	exon:66245793-66245933	B1	2	29	FANCD2
novel_circ_0003171	13	66378498	66396022	+	17524	342	ENSSSCG00000011570;	exon:66378499-66378645,exon:66395827-66396022	C3	2	25	IRAK2
novel_circ_0003172	13	66493800	66495580	-	1780	403	ENSSSCG00000011572;	exon:66493801-66493947,exon:66494881-66495004,exon:66495447-66495580	A1,A2,A3,B1,B2,B3,C1,C2,C3	78,59,58,39,46,45,55,48,55	9.95122e+27	SEC13
novel_circ_0003173	13	67437821	67439101	+	1280	353	ENSSSCG00000011575;	exon:67437822-67437948,exon:67438141-67438313,exon:67439047-67439101	A2,B2	2,2	351308	ATG7
novel_circ_0003182	13	67437821	67517641	+	79820	207	ENSSSCG00000011575;	exon:67437822-67437948,exon:67517561-67517641	A1,A2,A3,B1,B2,B3,C1,C3	10,6,6,7,13,2,5,3	2.91255e+23	ATG7
novel_circ_0003183	13	68595005	68611602	-	16597	504	ENSSSCG00000024453;	exon:68595006-68595123,exon:68595603-68595730,exon:68595841-68595868	A1,A3,B1,B2,C3	5,9,3,2,3	865718652734749	RAF1
novel_circ_0003184	13	68599626	68611602	-	11976	425	ENSSSCG00000024453;	exon:68601965-68602058,exon:68611370-68611602	A1,A2,A3,B1,B3,C1,C2	4,5,4,2,3,7,5	9.06971e+20	RAF1
novel_circ_0003185	13	68603982	68611602	-	7620	332	ENSSSCG00000024453;	exon:68611370-68611602	B1	3	458	RAF1
novel_circ_0003187	13	68611369	68611602	-	233	233	ENSSSCG00000024453;	exon:68611370-68611602	A1,C3	5,5	823758	RAF1
novel_circ_0003190	13	68820769	68821056	-	287	209	ENSSSCG00000033303;	exon:68820770-68820904,exon:68820982-68821056	B1,C1,C3	5,3,4	227322463	MBD4
novel_circ_0003191	13	69039989	69043142	-	3153	554	ENSSSCG00000011593;	exon:69043007-69043142	B1	3	94	TMCC1
novel_circ_0003192	13	6930899	6933794	+	2895	367	ENSSSCG00000037653;	exon:6930900-6931051,exon:6931348-6931470,exon:6933701-6933794	A2,A3,B1,C2	7,2,5,2	626468407370	RAB5A
novel_circ_0003195	13	69443304	69445921	+	2617	255	ENSSSCG00000034318;	intron:69443305-69443453,intron:69445815-69445921	A1,B1,B3	3,4,4	136,90,91	MRPS25
novel_circ_0003196	13	7021800	7038479	+	16679	272	ENSSSCG00000024621;	exon:7021801-7021927,exon:7038334-7038479	A1	3	198	KAT2B
novel_circ_0003198	13	70364296	70372547	+	8251	316	ENSSSCG00000011602;	exon:70364297-70364492	B2,B3	4,5	565519	XPC
novel_circ_0003200	13	70406476	70408175	-	1699	378	ENSSSCG00000011603;	exon:70406477-70406571,exon:70407138-70407272,exon:70408026-70408175	A1,A2,A3,B1,B2,B3,C1,C2,C3	18,27,21,24,23,18,14,8,19	6.7362e+26	TMEM43
novel_circ_0003203	13	70757830	70761113	+	3283	439	ENSSSCG00000011609;	exon:70760051-70760174,exon:70761025-70761113	A2	4	700	FBLN2
novel_circ_0003204	13	71406116	71407910	+	1794	285	ENSSSCG00000023354;	exon:71406117-71406223,exon:71407012-71407112,exon:71407832-71407910	A1,A2,C2,C3	2,6,4,6	641532435552	ACAD9
novel_circ_0003206	13	7141364	7142742	-	1378	158	ENSSSCG00000011207;	exon:7142684-7142742	C3	7	0	SGO1
novel_circ_0003207	13	71719657	71720414	+	757	319	ENSSSCG00000011616;	exon:71719658-71719901,exon:71720339-71720414	A2,B1,C1,C3	2,2,3,3	377202273211	COPG1
novel_circ_0003208	13	71782275	71797638	-	15363	315	ENSSSCG00000011615;	exon:71782276-71782404,exon:71794794-71794920,exon:71797578-71797638	A1	4	556	RAB7A
novel_circ_0003209	13	71794793	71811678	-	16885	268	ENSSSCG00000011615;	intron:71794794-71794920,intron:71797578-71797638,intron:71811597-71811678	A2,A3,B1,B2,C3	5,6,5,3,3	399224242261298	RAB7A
novel_circ_0003210	13	71896437	71897752	+	1315	371	ENSSSCG00000011612;	exon:71896438-71896502,exon:71897446-71897752	A3,B2,C1,C3	6,6,3,4	1462234324182560	RPN1
novel_circ_0003211	13	71897445	71897752	+	307	307	ENSSSCG00000011612;	exon:71897446-71897752	A1,A2,A3,B1,B2,B3,C1,C2,C3	9,3,5,18,13,11,3,6,15	1.56416e+35	RPN1
novel_circ_0003214	13	72116571	72118925	-	2354	322	ENSSSCG00000011619;	exon:72116572-72116736,exon:72118359-72118420,exon:72118829-72118925	A1,A3,B1,B2,C1,C2,C3	3,5,2,3,5,5,6	28,22,24,19,22,29,13	EEFSEC
novel_circ_0003215	13	72643994	72644521	-	527	436	ENSSSCG00000011624;	exon:72643995-72644255,exon:72644346-72644521	A1,A2,A3,B3,C1,C2,C3	2,5,9,3,5,9,6	42,66,29,64,29,15,20	MCM2
novel_circ_0003216	13	73091512	73094623	-	3111	1427	ENSSSCG00000024001;	exon:73091513-73091695	A1	4	38	PLXNA1
novel_circ_0003217	13	73237138	73239444	-	2306	377	ENSSSCG00000031557;	exon:73237139-73237262,exon:73237766-73237839,exon:73238795-73238867,exon:73239336-73239444	A1,A2,A3,B1,B2,B3,C1,C2,C3	16,9,12,15,13,8,10,8,16	1.2461e+33	CHCHD6
novel_circ_0003219	13	73237138	73245807	-	8669	315	ENSSSCG00000031557;	intron:73245592-73245807	C3	3	502	CHCHD6
novel_circ_0003220	13	73291406	73303813	+	12407	261	n/a	intergenic_region:73291407-73291467,intergenic_region:73292728-73292836,intergenic_region:73303721-73303813	A1,A2,A3,B1,B2,B3,C1,C2,C3	4,3,2,4,5,8,4,5,8	1.76168e+26	--
novel_circ_0003221	13	73619279	73623731	+	4452	292	ENSSSCG00000011628;	exon:73619280-73619480,exon:73623640-73623731	A1,A3,B2,C3	5,6,2,6	233183173235	DNAJC13
novel_circ_0003224	13	73619279	73631399	+	12120	407	ENSSSCG00000011628;	exon:73619280-73619480,exon:73629252-73629351,exon:73631292-73631399	A1,A2,A3,B1,B2,B3,C1,C2,C3	4,5,7,10,4,4,4,5,3	203,195,148,116,149,158,98,119,211	DNAJC13
novel_circ_0003225	13	73681010	73689649	+	8639	290	ENSSSCG00000011628;	exon:73681011-73681188	B2	2	182	DNAJC13
novel_circ_0003229	13	73686495	73689649	+	3154	286	ENSSSCG00000011628;	exon:73686496-73686595,exon:73689234-73689308,exon:73689537-73689649	A2,B2	2,3	213166	DNAJC13
novel_circ_0003230	13	73859560	73863238	-	3678	529	ENSSSCG00000011632;	exon:73860370-73860485,exon:73862998-73863238	A2	2	117	-
novel_circ_0003231	13	73859560	73880623	-	21063	317	ENSSSCG00000011632;	exon:73859561-73859734	B1	3	58	-
novel_circ_0003232	13	73861303	73863238	-	1935	366	ENSSSCG00000011632;	exon:73861304-73861429,exon:73862998-73863238	A3	2	69	-
novel_circ_0003233	13	73862997	73872973	-	9976	405	ENSSSCG00000011632;	exon:73862998-73863238,exon:73872809-73872973	A3	3	45	-
novel_circ_0003235	13	73862997	73876602	-	13605	238	ENSSSCG00000011632;	exon:73876464-73876602	A3	4	49	-
novel_circ_0003236	13	73879906	73892682	-	12776	401	ENSSSCG00000011632;	exon:73879907-73880004,exon:73880480-73880623,exon:73892522-73892682	A3	3	44	-
novel_circ_0003238	13	73882475	73890683	-	8208	504	ENSSSCG00000011632;	exon:73882476-73882579,exon:73884711-73884884,exon:73886562-73886636,exon:73890530-73890683	A1,A2,A3,B1,B2,B3,C1,C2,C3	6,7,10,5,6,5,3,7,3	57,48,69,29,46,29,31,35,28	-
novel_circ_0003239	13	73892521	73895711	-	3190	313	ENSSSCG00000011632;	exon:73892522-73892682	A2,A3,B1,B3,C1,C3	3,3,7,3,7,11	51,52,23,33,47,27	-
novel_circ_0003240	13	73897757	73898674	-	917	276	ENSSSCG00000011632;	exon:73897758-73897908,exon:73898549-73898674	A3,C3	2,4	54,54	-
novel_circ_0003241	13	74780830	74793485	-	12655	443	ENSSSCG00000021966;	exon:74780831-74780992,exon:74781170-74781259	A2	3	123	TOPBP1
novel_circ_0003242	13	74783977	74786263	-	2286	301	ENSSSCG00000021966;	exon:74783978-74784115,exon:74786100-74786263	A1,B1,B3,C3	4,3,2,3	181117211181	TOPBP1
novel_circ_0003245	13	74791082	74825563	-	34481	393	ENSSSCG00000021966;	exon:74791083-74791303	B1,B3	2,2	39114	TOPBP1
novel_circ_0003247	13	75307917	75336899	-	28982	260	ENSSSCG00000011642;	exon:75307918-75308077,exon:75336799-75336899	A1,A3,B1,B2,C2	3,4,2,2,2	3.65524e+19	RYK
novel_circ_0003250	13	75331670	75336899	-	5229	312	ENSSSCG00000011642;	exon:75331671-75331757,exon:75333019-75333144,exon:75336799-75336899	A1,A2,A3,B1,B2,B3,C1,C2,C3	7,4,7,6,10,12,12,6,7	3.15525e+35	RYK
novel_circ_0003251	13	75342683	75352131	-	9448	431	ENSSSCG00000011642;	exon:75342684-75342828,exon:75346690-75346743,exon:75349895-75350029,exon:75352032-75352131	B2,C3	3,5	24812563	RYK
novel_circ_0003252	13	75342683	75362989	-	20306	319	ENSSSCG00000011642;	exon:75342684-75342828,exon:75346690-75346743,exon:75362868-75362989	A1,A3,B1,B2,B3,C1,C2,C3	9,4,9,4,3,6,5,7	2.76419e+31	RYK
novel_circ_0003253	13	75346689	75352131	-	5442	287	ENSSSCG00000011642;	exon:75346690-75346743,exon:75349895-75350029,exon:75352032-75352131	C3	3	2350	RYK
novel_circ_0003256	13	75615214	75616395	+	1181	246	ENSSSCG00000011645;	exon:75615215-75615283,exon:75616218-75616395	A1,C1	2,2	52,60	CEP63
novel_circ_0003260	13	75615214	75652667	+	37453	304	ENSSSCG00000011645;	exon:75615215-75615283,exon:75645170-75645292,exon:75652554-75652667	A1,A2,A3,B1,B2,B3,C1,C2,C3	13,11,10,5,16,20,9,8,22	47,42,30,35,51,40,35,29,86	CEP63
novel_circ_0003262	13	77017883	77033590	+	15707	202	ENSSSCG00000033185;	exon:77033488-77033590	C3	3	302	PPP2R3A
novel_circ_0003263	13	77068766	77075075	+	6309	294	ENSSSCG00000033185;	exon:77068767-77068923,exon:77074206-77074254,exon:77074986-77075075	A1,A2,A3,B1,B2,C1,C3	3,6,10,6,3,12,2	5.59481e+20	PPP2R3A
novel_circ_0003264	13	77255762	77263360	+	7598	347	ENSSSCG00000011653;	intron:77255763-77255908,intron:77261334-77261454,intron:77263279-77263360	A2,B1,C1,C3	2,3,3,3	297246237267	PCCB
novel_circ_0003265	13	77255799	77263360	+	7561	310	ENSSSCG00000011653;	exon:77255800-77255908,exon:77261334-77261454,exon:77263279-77263360	A1,A3,B1,B2,B3,C1,C3	6,3,4,2,5,5,9	5.84514e+20	PCCB
novel_circ_0003266	13	77255799	77289518	+	33719	232	ENSSSCG00000011653;	exon:77255800-77255908,exon:77289395-77289518	A1,A3,B1,B2,C2	4,3,6,4,2	478468384445389	PCCB
novel_circ_0003267	13	77329661	77349444	-	19783	314	ENSSSCG00000011652;	exon:77329662-77329836	A1	4	119	STAG1
novel_circ_0003268	13	77334365	77349444	-	15079	345	ENSSSCG00000011652;	exon:77334366-77334571,exon:77349305-77349444	B3	3	91	STAG1
novel_circ_0003272	13	77417166	77431049	-	13883	339	ENSSSCG00000011652;	exon:77417167-77417284,exon:77426964-77427078,exon:77430942-77431049	C1,C3	2,2	59108	STAG1
novel_circ_0003274	13	77614170	77621218	-	7048	207	ENSSSCG00000011652;	exon:77621111-77621218	A2	3	132	STAG1
novel_circ_0003275	13	78871792	78873630	-	1838	326	ENSSSCG00000027467;	exon:78871793-78871985	A2,A3,C3	2,8,4	196163125	DZIP1L
[truncated: 8,052 more rows]

## Sheet: Sheet3
circRNA_ID
novel_circ_0000001
novel_circ_0000003
novel_circ_0000006
novel_circ_0000007
novel_circ_0000010
novel_circ_0000011
novel_circ_0000012
novel_circ_0000013
novel_circ_0000014
novel_circ_0000016
novel_circ_0000017
novel_circ_0000018
novel_circ_0000019
novel_circ_0000025
novel_circ_0000029
novel_circ_0000033
novel_circ_0000034
novel_circ_0000035
novel_circ_0000038
novel_circ_0000039
novel_circ_0000040
novel_circ_0000041
novel_circ_0000042
novel_circ_0000043
novel_circ_0000044
novel_circ_0000045
novel_circ_0000046
novel_circ_0000047
novel_circ_0000048
novel_circ_0000049
novel_circ_0000050
novel_circ_0000051
novel_circ_0000053
novel_circ_0000054
novel_circ_0000055
novel_circ_0000056
novel_circ_0000057
novel_circ_0000060
novel_circ_0000061
novel_circ_0000062
novel_circ_0000064
novel_circ_0000065
novel_circ_0000068
novel_circ_0000070
novel_circ_0000071
novel_circ_0000072
novel_circ_0000077
novel_circ_0000078
novel_circ_0000079
novel_circ_0000080
novel_circ_0000085
novel_circ_0000087
novel_circ_0000089
novel_circ_0000090
novel_circ_0000094
novel_circ_0000095
novel_circ_0000096
novel_circ_0000097
novel_circ_0000099
novel_circ_0000104
novel_circ_0000105
novel_circ_0000107
novel_circ_0000111
novel_circ_0000120
novel_circ_0000127
novel_circ_0000129
novel_circ_0000130
novel_circ_0000131
novel_circ_0000132
novel_circ_0000133
novel_circ_0000134
novel_circ_0000135
novel_circ_0000136
novel_circ_0000137
novel_circ_0000139
novel_circ_0000141
novel_circ_0000142
novel_circ_0000144
novel_circ_0000146
novel_circ_0000147
novel_circ_0000148
novel_circ_0000149
novel_circ_0000150
novel_circ_0000151
novel_circ_0000153
novel_circ_0000159
novel_circ_0000163
novel_circ_0000164
novel_circ_0000165
novel_circ_0000166
novel_circ_0000168
novel_circ_0000170
novel_circ_0000171
novel_circ_0000173
novel_circ_0000174
novel_circ_0000175
novel_circ_0000176
novel_circ_0000177
novel_circ_0000178
novel_circ_0000179
novel_circ_0000180
novel_circ_0000181
novel_circ_0000183
novel_circ_0000184
novel_circ_0000186
novel_circ_0000187
novel_circ_0000189
novel_circ_0000190
novel_circ_0000191
novel_circ_0000192
novel_circ_0000193
novel_circ_0000194
novel_circ_0000195
novel_circ_0000196
novel_circ_0000197
novel_circ_0000198
novel_circ_0000199
novel_circ_0000200
novel_circ_0000201
novel_circ_0000202
novel_circ_0000203
novel_circ_0000204
novel_circ_0000205
novel_circ_0000206
novel_circ_0000207
novel_circ_0000208
novel_circ_0000211
novel_circ_0000212
novel_circ_0000213
novel_circ_0000214
novel_circ_0000215
novel_circ_0000218
novel_circ_0000220
novel_circ_0000221
novel_circ_0000222
novel_circ_0000223
novel_circ_0000224
novel_circ_0000230
novel_circ_0000232
novel_circ_0000233
novel_circ_0000234
novel_circ_0000235
novel_circ_0000236
novel_circ_0000237
novel_circ_0000239
novel_circ_0000241
novel_circ_0000242
novel_circ_0000243
novel_circ_0000244
novel_circ_0000245
novel_circ_0000246
novel_circ_0000247
novel_circ_0000248
novel_circ_0000249
novel_circ_0000250
novel_circ_0000251
novel_circ_0000252
novel_circ_0000253
novel_circ_0000255
novel_circ_0000256
novel_circ_0000262
novel_circ_0000263
novel_circ_0000264
novel_circ_0000265
novel_circ_0000267
novel_circ_0000268
novel_circ_0000269
novel_circ_0000270
novel_circ_0000271
novel_circ_0000272
novel_circ_0000274
novel_circ_0000275
novel_circ_0000279
novel_circ_0000284
novel_circ_0000285
novel_circ_0000287
novel_circ_0000290
novel_circ_0000291
novel_circ_0000294
novel_circ_0000297
novel_circ_0000298
novel_circ_0000299
novel_circ_0000300
novel_circ_0000302
novel_circ_0000303
novel_circ_0000304
novel_circ_0000305
novel_circ_0000306
novel_circ_0000309
novel_circ_0000310
novel_circ_0000312
novel_circ_0000317
novel_circ_0000319
novel_circ_0000320
novel_circ_0000321
novel_circ_0000322
novel_circ_0000323
novel_circ_0000324
novel_circ_0000325
novel_circ_0000327
novel_circ_0000328
novel_circ_0000334
novel_circ_0000335
novel_circ_0000338
novel_circ_0000339
novel_circ_0000343
novel_circ_0000344
novel_circ_0000346
novel_circ_0000347
novel_circ_0000348
novel_circ_0000349
novel_circ_0000350
novel_circ_0000355
novel_circ_0000356
novel_circ_0000357
novel_circ_0000358
novel_circ_0000359
novel_circ_0000360
novel_circ_0000361
novel_circ_0000362
novel_circ_0000363
novel_circ_0000364
novel_circ_0000366
novel_circ_0000367
novel_circ_0000368
novel_circ_0000370
novel_circ_0000373
novel_circ_0000376
novel_circ_0000378
novel_circ_0000382
novel_circ_0000384
novel_circ_0000386
novel_circ_0000387
novel_circ_0000388
novel_circ_0000390
novel_circ_0000393
novel_circ_0000395
novel_circ_0000397
novel_circ_0000398
novel_circ_0000402
novel_circ_0000404
novel_circ_0000405
novel_circ_0000406
novel_circ_0000407
novel_circ_0000408
novel_circ_0000409
novel_circ_0000410
novel_circ_0000411
novel_circ_0000415
novel_circ_0000416
novel_circ_0000417
novel_circ_0000418
novel_circ_0000419
novel_circ_0000420
novel_circ_0000421
novel_circ_0000422
novel_circ_0000423
novel_circ_0000424
novel_circ_0000425
novel_circ_0000427
novel_circ_0000428
novel_circ_0000429
novel_circ_0000430
novel_circ_0000431
novel_circ_0000434
novel_circ_0000435
novel_circ_0000438
novel_circ_0000439
novel_circ_0000440
novel_circ_0000441
novel_circ_0000445
novel_circ_0000446
novel_circ_0000447
novel_circ_0000448
novel_circ_0000450
novel_circ_0000453
novel_circ_0000454
novel_circ_0000455
novel_circ_0000456
novel_circ_0000458
novel_circ_0000459
novel_circ_0000460
novel_circ_0000461
novel_circ_0000462
novel_circ_0000463
novel_circ_0000464
novel_circ_0000465
novel_circ_0000467
novel_circ_0000468
novel_circ_0000469
novel_circ_0000470
novel_circ_0000472
novel_circ_0000474
novel_circ_0000475
novel_circ_0000476
novel_circ_0000477
novel_circ_0000478
novel_circ_0000479
novel_circ_0000480
novel_circ_0000484
novel_circ_0000495
novel_circ_0000496
novel_circ_0000498
novel_circ_0000503
novel_circ_0000504
novel_circ_0000508
novel_circ_0000518
novel_circ_0000519
novel_circ_0000521
novel_circ_0000523
novel_circ_0000532
novel_circ_0000533
novel_circ_0000534
novel_circ_0000537
novel_circ_0000538
novel_circ_0000539
novel_circ_0000541
novel_circ_0000542
novel_circ_0000544
novel_circ_0000545
novel_circ_0000546
novel_circ_0000547
novel_circ_0000548
novel_circ_0000549
novel_circ_0000554
novel_circ_0000558
novel_circ_0000559
novel_circ_0000560
novel_circ_0000561
novel_circ_0000563
novel_circ_0000565
novel_circ_0000569
novel_circ_0000572
novel_circ_0000573
novel_circ_0000576
novel_circ_0000577
novel_circ_0000578
novel_circ_0000579
novel_circ_0000580
novel_circ_0000581
novel_circ_0000582
novel_circ_0000583
novel_circ_0000584
novel_circ_0000585
novel_circ_0000586
novel_circ_0000587
novel_circ_0000588
novel_circ_0000590
novel_circ_0000592
novel_circ_0000593
novel_circ_0000594
novel_circ_0000596
novel_circ_0000599
novel_circ_0000600
novel_circ_0000601
novel_circ_0000604
novel_circ_0000606
novel_circ_0000608
novel_circ_0000609
novel_circ_0000610
novel_circ_0000611
novel_circ_0000614
novel_circ_0000615
novel_circ_0000617
novel_circ_0000618
novel_circ_0000619
novel_circ_0000620
novel_circ_0000621
novel_circ_0000622
novel_circ_0000627
novel_circ_0000628
novel_circ_0000631
novel_circ_0000632
novel_circ_0000633
novel_circ_0000634
novel_circ_0000635
novel_circ_0000636
novel_circ_0000637
novel_circ_0000638
novel_circ_0000641
novel_circ_0000642
novel_circ_0000643
novel_circ_0000647
novel_circ_0000649
novel_circ_0000650
novel_circ_0000656
novel_circ_0000657
novel_circ_0000659
novel_circ_0000660
novel_circ_0000661
novel_circ_0000662
novel_circ_0000663
novel_circ_0000664
novel_circ_0000665
novel_circ_0000666
novel_circ_0000668
novel_circ_0000669
novel_circ_0000670
novel_circ_0000671
novel_circ_0000672
novel_circ_0000673
novel_circ_0000675
novel_circ_0000676
novel_circ_0000677
novel_circ_0000678
novel_circ_0000679
novel_circ_0000680
novel_circ_0000681
novel_circ_0000682
novel_circ_0000685
novel_circ_0000686
novel_circ_0000687
novel_circ_0000689
novel_circ_0000690
novel_circ_0000692
novel_circ_0000696
novel_circ_0000698
novel_circ_0000699
novel_circ_0000703
novel_circ_0000705
novel_circ_0000706
novel_circ_0000710
novel_circ_0000712
novel_circ_0000715
novel_circ_0000716
novel_circ_0000718
novel_circ_0000720
novel_circ_0000721
novel_circ_0000723
novel_circ_0000725
novel_circ_0000726
novel_circ_0000728
novel_circ_0000730
novel_circ_0000732
novel_circ_0000733
novel_circ_0000734
novel_circ_0000736
novel_circ_0000737
novel_circ_0000738
novel_circ_0000741
novel_circ_0000742
novel_circ_0000746
novel_circ_0000748
novel_circ_0000749
novel_circ_0000750
novel_circ_0000751
novel_circ_0000753
novel_circ_0000754
novel_circ_0000755
novel_circ_0000756
novel_circ_0000757
novel_circ_0000758
novel_circ_0000759
novel_circ_0000760
novel_circ_0000761
novel_circ_0000762
novel_circ_0000764
novel_circ_0000765
novel_circ_0000766
novel_circ_0000768
novel_circ_0000769
novel_circ_0000771
novel_circ_0000773
novel_circ_0000774
novel_circ_0000775
novel_circ_0000776
novel_circ_0000777
novel_circ_0000778
novel_circ_0000779
novel_circ_0000780
novel_circ_0000781
novel_circ_0000782
novel_circ_0000784
novel_circ_0000785
novel_circ_0000792
novel_circ_0000793
novel_circ_0000794
novel_circ_0000795
novel_circ_0000796
novel_circ_0000797
novel_circ_0000798
novel_circ_0000801
novel_circ_0000802
novel_circ_0000803
novel_circ_0000805
novel_circ_0000806
novel_circ_0000807
novel_circ_0000808
novel_circ_0000809
novel_circ_0000812
novel_circ_0000814
novel_circ_0000818
novel_circ_0000820
novel_circ_0000821
novel_circ_0000823
novel_circ_0000825
novel_circ_0000828
novel_circ_0000829
novel_circ_0000831
novel_circ_0000834
novel_circ_0000835
novel_circ_0000838
novel_circ_0000839
novel_circ_0000840
novel_circ_0000842
novel_circ_0000843
novel_circ_0000844
novel_circ_0000845
novel_circ_0000846
novel_circ_0000850
novel_circ_0000853
novel_circ_0000858
novel_circ_0000860
novel_circ_0000861
novel_circ_0000863
novel_circ_0000864
novel_circ_0000871
novel_circ_0000873
novel_circ_0000875
novel_circ_0000878
novel_circ_0000879
novel_circ_0000880
novel_circ_0000881
novel_circ_0000884
novel_circ_0000885
novel_circ_0000886
novel_circ_0000887
novel_circ_0000888
novel_circ_0000890
novel_circ_0000893
novel_circ_0000894
novel_circ_0000896
novel_circ_0000899
novel_circ_0000900
novel_circ_0000901
novel_circ_0000902
novel_circ_0000907
novel_circ_0000910
novel_circ_0000911
novel_circ_0000917
novel_circ_0000919
novel_circ_0000921
novel_circ_0000922
novel_circ_0000926
novel_circ_0000927
novel_circ_0000928
novel_circ_0000929
novel_circ_0000930
novel_circ_0000931
novel_circ_0000933
novel_circ_0000937
novel_circ_0000940
novel_circ_0000941
novel_circ_0000942
novel_circ_0000943
novel_circ_0000944
novel_circ_0000945
novel_circ_0000949
novel_circ_0000950
novel_circ_0000952
novel_circ_0000953
novel_circ_0000954
novel_circ_0000955
novel_circ_0000956
novel_circ_0000957
novel_circ_0000958
novel_circ_0000961
novel_circ_0000963
novel_circ_0000964
novel_circ_0000965
novel_circ_0000966
novel_circ_0000967
novel_circ_0000968
novel_circ_0000970
novel_circ_0000971
novel_circ_0000972
novel_circ_0000976
novel_circ_0000977
novel_circ_0000978
novel_circ_0000980
novel_circ_0000981
novel_circ_0000983
novel_circ_0000984
novel_circ_0000986
novel_circ_0000987
novel_circ_0000988
novel_circ_0000989
novel_circ_0000991
novel_circ_0000992
novel_circ_0000994
novel_circ_0000997
novel_circ_0001000
novel_circ_0001001
novel_circ_0001002
novel_circ_0001004
novel_circ_0001007
novel_circ_0001008
novel_circ_0001009
novel_circ_0001011
novel_circ_0001013
novel_circ_0001014
novel_circ_0001016
novel_circ_0001019
novel_circ_0001020
novel_circ_0001023
novel_circ_0001024
novel_circ_0001025
novel_circ_0001026
novel_circ_0001027
novel_circ_0001029
novel_circ_0001030
novel_circ_0001032
novel_circ_0001036
novel_circ_0001037
novel_circ_0001039
novel_circ_0001040
novel_circ_0001041
novel_circ_0001042
novel_circ_0001043
novel_circ_0001045
novel_circ_0001047
novel_circ_0001048
novel_circ_0001052
novel_circ_0001053
novel_circ_0001054
novel_circ_0001056
novel_circ_0001057
novel_circ_0001062
novel_circ_0001063
novel_circ_0001064
novel_circ_0001065
novel_circ_0001066
novel_circ_0001067
novel_circ_0001068
novel_circ_0001069
novel_circ_0001070
novel_circ_0001071
novel_circ_0001072
novel_circ_0001073
novel_circ_0001074
novel_circ_0001075
novel_circ_0001076
novel_circ_0001077
novel_circ_0001078
novel_circ_0001080
novel_circ_0001081
novel_circ_0001084
novel_circ_0001085
novel_circ_0001086
novel_circ_0001087
novel_circ_0001089
novel_circ_0001091
novel_circ_0001095
novel_circ_0001097
novel_circ_0001098
novel_circ_0001099
novel_circ_0001100
novel_circ_0001101
novel_circ_0001102
novel_circ_0001103
novel_circ_0001105
novel_circ_0001106
novel_circ_0001107
novel_circ_0001109
novel_circ_0001111
novel_circ_0001116
novel_circ_0001118
novel_circ_0001119
novel_circ_0001120
novel_circ_0001121
novel_circ_0001123
novel_circ_0001126
novel_circ_0001127
novel_circ_0001130
novel_circ_0001131
novel_circ_0001132
novel_circ_0001135
novel_circ_0001136
novel_circ_0001137
novel_circ_0001138
novel_circ_0001139
novel_circ_0001140
novel_circ_0001147
novel_circ_0001149
novel_circ_0001152
novel_circ_0001153
novel_circ_0001155
novel_circ_0001160
novel_circ_0001163
novel_circ_0001165
novel_circ_0001166
novel_circ_0001167
novel_circ_0001169
novel_circ_0001170
novel_circ_0001171
novel_circ_0001173
novel_circ_0001174
novel_circ_0001175
novel_circ_0001178
novel_circ_0001180
novel_circ_0001182
novel_circ_0001183
novel_circ_0001185
novel_circ_0001187
novel_circ_0001188
novel_circ_0001189
novel_circ_0001190
novel_circ_0001196
novel_circ_0001201
novel_circ_0001202
novel_circ_0001203
novel_circ_0001204
novel_circ_0001205
novel_circ_0001206
novel_circ_0001207
novel_circ_0001208
novel_circ_0001210
novel_circ_0001211
novel_circ_0001212
novel_circ_0001213
novel_circ_0001215
novel_circ_0001217
novel_circ_0001218
novel_circ_0001219
novel_circ_0001220
novel_circ_0001222
novel_circ_0001223
novel_circ_0001225
novel_circ_0001226
novel_circ_0001227
novel_circ_0001228
novel_circ_0001232
novel_circ_0001233
novel_circ_0001234
novel_circ_0001236
novel_circ_0001238
novel_circ_0001240
novel_circ_0001241
novel_circ_0001242
novel_circ_0001244
novel_circ_0001249
novel_circ_0001252
novel_circ_0001253
novel_circ_0001254
novel_circ_0001255
novel_circ_0001257
novel_circ_0001258
novel_circ_0001259
novel_circ_0001261
novel_circ_0001262
novel_circ_0001264
novel_circ_0001267
novel_circ_0001268
novel_circ_0001269
novel_circ_0001270
novel_circ_0001271
novel_circ_0001273
novel_circ_0001274
novel_circ_0001275
novel_circ_0001276
novel_circ_0001278
novel_circ_0001279
novel_circ_0001280
novel_circ_0001282
novel_circ_0001283
novel_circ_0001284
novel_circ_0001286
novel_circ_0001287
novel_circ_0001288
novel_circ_0001289
novel_circ_0001290
novel_circ_0001291
novel_circ_0001292
novel_circ_0001295
novel_circ_0001300
novel_circ_0001301
novel_circ_0001302
novel_circ_0001303
novel_circ_0001304
novel_circ_0001306
novel_circ_0001309
novel_circ_0001310
novel_circ_0001312
novel_circ_0001314
novel_circ_0001316
novel_circ_0001319
novel_circ_0001321
novel_circ_0001322
novel_circ_0001324
novel_circ_0001327
novel_circ_0001328
novel_circ_0001329
novel_circ_0001330
novel_circ_0001332
novel_circ_0001333
novel_circ_0001334
novel_circ_0001335
novel_circ_0001336
novel_circ_0001337
novel_circ_0001338
novel_circ_0001339
novel_circ_0001340
novel_circ_0001341
novel_circ_0001342
novel_circ_0001349
novel_circ_0001350
novel_circ_0001352
novel_circ_0001353
novel_circ_0001354
novel_circ_0001355
novel_circ_0001356
novel_circ_0001357
novel_circ_0001358
novel_circ_0001360
novel_circ_0001362
novel_circ_0001363
novel_circ_0001364
novel_circ_0001365
novel_circ_0001366
novel_circ_0001368
novel_circ_0001369
novel_circ_0001372
novel_circ_0001373
novel_circ_0001374
novel_circ_0001375
novel_circ_0001377
novel_circ_0001380
novel_circ_0001382
novel_circ_0001383
novel_circ_0001384
novel_circ_0001385
novel_circ_0001386
novel_circ_0001391
novel_circ_0001392
novel_circ_0001393
novel_circ_0001394
novel_circ_0001396
novel_circ_0001397
novel_circ_0001400
novel_circ_0001402
novel_circ_0001406
novel_circ_0001407
novel_circ_0001408
novel_circ_0001409
novel_circ_0001411
novel_circ_0001412
novel_circ_0001414
novel_circ_0001416
novel_circ_0001417
novel_circ_0001418
novel_circ_0001419
novel_circ_0001420
novel_circ_0001423
novel_circ_0001424
novel_circ_0001425
novel_circ_0001427
novel_circ_0001429
novel_circ_0001430
novel_circ_0001431
novel_circ_0001432
novel_circ_0001433
novel_circ_0001435
novel_circ_0001436
novel_circ_0001437
novel_circ_0001438
novel_circ_0001439
novel_circ_0001440
novel_circ_0001441
novel_circ_0001442
novel_circ_0001443
novel_circ_0001446
novel_circ_0001447
novel_circ_0001450
novel_circ_0001453
novel_circ_0001454
novel_circ_0001455
novel_circ_0001456
novel_circ_0001459
novel_circ_0001460
novel_circ_0001463
novel_circ_0001466
novel_circ_0001468
novel_circ_0001469
novel_circ_0001470
novel_circ_0001472
novel_circ_0001474
novel_circ_0001476
novel_circ_0001477
novel_circ_0001479
novel_circ_0001481
novel_circ_0001482
novel_circ_0001483
novel_circ_0001486
novel_circ_0001487
novel_circ_0001488
novel_circ_0001489
novel_circ_0001490
novel_circ_0001491
novel_circ_0001493
novel_circ_0001496
novel_circ_0001498
novel_circ_0001500
novel_circ_0001501
novel_circ_0001507
novel_circ_0001508
novel_circ_0001509
novel_circ_0001510
novel_circ_0001511
novel_circ_0001513
novel_circ_0001514
novel_circ_0001516
novel_circ_0001517
novel_circ_0001518
novel_circ_0001519
novel_circ_0001520
novel_circ_0001521
novel_circ_0001522
novel_circ_0001523
novel_circ_0001526
novel_circ_0001527
novel_circ_0001528
novel_circ_0001529
novel_circ_0001530
novel_circ_0001531
novel_circ_0001532
novel_circ_0001533
novel_circ_0001540
novel_circ_0001541
novel_circ_0001542
novel_circ_0001543
novel_circ_0001547
novel_circ_0001548
novel_circ_0001549
novel_circ_0001551
novel_circ_0001552
novel_circ_0001554
novel_circ_0001555
novel_circ_0001556
novel_circ_0001558
novel_circ_0001559
novel_circ_0001560
novel_circ_0001562
novel_circ_0001563
novel_circ_0001564
novel_circ_0001566
novel_circ_0001567
novel_circ_0001569
novel_circ_0001570
novel_circ_0001572
novel_circ_0001574
novel_circ_0001577
novel_circ_0001578
novel_circ_0001579
novel_circ_0001580
novel_circ_0001581
novel_circ_0001582
novel_circ_0001586
novel_circ_0001588
novel_circ_0001589
novel_circ_0001593
novel_circ_0001597
novel_circ_0001598
novel_circ_0001599
novel_circ_0001600
novel_circ_0001602
novel_circ_0001603
novel_circ_0001604
novel_circ_0001605
novel_circ_0001607
novel_circ_0001612
novel_circ_0001613
novel_circ_0001618
novel_circ_0001619
novel_circ_0001620
novel_circ_0001622
novel_circ_0001623
novel_circ_0001624
novel_circ_0001626
novel_circ_0001628
novel_circ_0001629
novel_circ_0001630
novel_circ_0001631
novel_circ_0001632
novel_circ_0001633
novel_circ_0001634
novel_circ_0001635
novel_circ_0001636
novel_circ_0001637
novel_circ_0001638
novel_circ_0001639
novel_circ_0001640
novel_circ_0001646
novel_circ_0001648
novel_circ_0001649
novel_circ_0001650
novel_circ_0001654
novel_circ_0001655
novel_circ_0001656
novel_circ_0001657
novel_circ_0001658
novel_circ_0001659
novel_circ_0001660
novel_circ_0001661
novel_circ_0001662
novel_circ_0001663
novel_circ_0001664
novel_circ_0001665
novel_circ_0001666
novel_circ_0001667
novel_circ_0001668
novel_circ_0001669
novel_circ_0001670
novel_circ_0001671
novel_circ_0001672
novel_circ_0001673
novel_circ_0001675
novel_circ_0001677
novel_circ_0001678
novel_circ_0001679
novel_circ_0001680
novel_circ_0001681
novel_circ_0001682
novel_circ_0001683
novel_circ_0001686
novel_circ_0001688
novel_circ_0001692
novel_circ_0001694
novel_circ_0001697
novel_circ_0001700
novel_circ_0001701
novel_circ_0001702
novel_circ_0001705
novel_circ_0001707
novel_circ_0001708
novel_circ_0001711
novel_circ_0001712
novel_circ_0001713
novel_circ_0001714
novel_circ_0001715
novel_circ_0001718
novel_circ_0001719
novel_circ_0001720
novel_circ_0001722
novel_circ_0001723
novel_circ_0001724
novel_circ_0001725
novel_circ_0001726
novel_circ_0001728
novel_circ_0001730
novel_circ_0001731
novel_circ_0001732
novel_circ_0001733
novel_circ_0001734
novel_circ_0001735
novel_circ_0001736
novel_circ_0001737
novel_circ_0001738
novel_circ_0001739
novel_circ_0001740
novel_circ_0001741
novel_circ_0001743
novel_circ_0001744
novel_circ_0001745
novel_circ_0001746
novel_circ_0001747
novel_circ_0001748
novel_circ_0001749
novel_circ_0001750
novel_circ_0001751
novel_circ_0001752
novel_circ_0001753
novel_circ_0001754
novel_circ_0001755
novel_circ_0001756
novel_circ_0001757
novel_circ_0001758
novel_circ_0001759
novel_circ_0001761
novel_circ_0001765
novel_circ_0001766
novel_circ_0001767
novel_circ_0001769
novel_circ_0001770
novel_circ_0001772
novel_circ_0001773
novel_circ_0001774
novel_circ_0001775
novel_circ_0001777
novel_circ_0001779
novel_circ_0001780
novel_circ_0001781
novel_circ_0001782
novel_circ_0001786
novel_circ_0001790
novel_circ_0001796
novel_circ_0001797
novel_circ_0001798
novel_circ_0001799
novel_circ_0001801
novel_circ_0001802
novel_circ_0001803
novel_circ_0001804
novel_circ_0001806
novel_circ_0001807
novel_circ_0001808
novel_circ_0001809
novel_circ_0001811
novel_circ_0001812
novel_circ_0001813
novel_circ_0001814
novel_circ_0001815
novel_circ_0001816
novel_circ_0001817
novel_circ_0001818
novel_circ_0001819
novel_circ_0001821
novel_circ_0001822
novel_circ_0001823
novel_circ_0001828
novel_circ_0001829
novel_circ_0001831
novel_circ_0001833
novel_circ_0001834
novel_circ_0001835
novel_circ_0001836
novel_circ_0001837
novel_circ_0001839
novel_circ_0001840
novel_circ_0001841
novel_circ_0001842
novel_circ_0001843
novel_circ_0001844
novel_circ_0001845
novel_circ_0001846
novel_circ_0001847
novel_circ_0001850
novel_circ_0001851
novel_circ_0001852
novel_circ_0001854
novel_circ_0001855
novel_circ_0001856
novel_circ_0001857
novel_circ_0001858
novel_circ_0001859
novel_circ_0001862
novel_circ_0001864
novel_circ_0001865
novel_circ_0001867
novel_circ_0001868
novel_circ_0001869
novel_circ_0001870
novel_circ_0001872
novel_circ_0001873
novel_circ_0001874
novel_circ_0001875
novel_circ_0001876
novel_circ_0001877
novel_circ_0001878
novel_circ_0001879
novel_circ_0001880
novel_circ_0001881
novel_circ_0001883
novel_circ_0001884
novel_circ_0001885
novel_circ_0001886
novel_circ_0001887
novel_circ_0001888
novel_circ_0001891
novel_circ_0001893
novel_circ_0001895
novel_circ_0001896
novel_circ_0001897
novel_circ_0001898
novel_circ_0001899
novel_circ_0001901
novel_circ_0001902
novel_circ_0001903
novel_circ_0001904
novel_circ_0001905
novel_circ_0001907
novel_circ_0001909
novel_circ_0001910
novel_circ_0001911
novel_circ_0001913
novel_circ_0001915
novel_circ_0001916
novel_circ_0001917
novel_circ_0001919
novel_circ_0001920
novel_circ_0001923
novel_circ_0001924
novel_circ_0001927
novel_circ_0001928
novel_circ_0001929
novel_circ_0001930
novel_circ_0001931
novel_circ_0001932
novel_circ_0001933
novel_circ_0001936
novel_circ_0001937
novel_circ_0001938
novel_circ_0001939
novel_circ_0001940
novel_circ_0001941
novel_circ_0001943
novel_circ_0001944
novel_circ_0001946
novel_circ_0001947
novel_circ_0001949
novel_circ_0001952
novel_circ_0001953
novel_circ_0001954
novel_circ_0001957
novel_circ_0001958
novel_circ_0001959
novel_circ_0001960
novel_circ_0001963
novel_circ_0001964
novel_circ_0001965
novel_circ_0001966
novel_circ_0001968
novel_circ_0001971
novel_circ_0001973
novel_circ_0001974
novel_circ_0001976
novel_circ_0001977
novel_circ_0001978
novel_circ_0001984
novel_circ_0001985
novel_circ_0001992
novel_circ_0001993
novel_circ_0001994
novel_circ_0001996
novel_circ_0001997
novel_circ_0001998
novel_circ_0002001
novel_circ_0002003
novel_circ_0002005
novel_circ_0002007
novel_circ_0002010
novel_circ_0002011
novel_circ_0002012
novel_circ_0002013
novel_circ_0002014
novel_circ_0002015
novel_circ_0002016
novel_circ_0002017
novel_circ_0002020
novel_circ_0002021
novel_circ_0002022
novel_circ_0002023
novel_circ_0002025
novel_circ_0002027
novel_circ_0002031
novel_circ_0002032
novel_circ_0002033
novel_circ_0002037
novel_circ_0002039
novel_circ_0002041
novel_circ_0002042
novel_circ_0002046
novel_circ_0002048
novel_circ_0002049
novel_circ_0002051
novel_circ_0002052
novel_circ_0002053
novel_circ_0002054
novel_circ_0002055
novel_circ_0002056
novel_circ_0002058
novel_circ_0002059
novel_circ_0002060
novel_circ_0002061
novel_circ_0002062
novel_circ_0002064
novel_circ_0002065
novel_circ_0002066
novel_circ_0002067
novel_circ_0002068
novel_circ_0002069
novel_circ_0002070
novel_circ_0002071
novel_circ_0002072
novel_circ_0002073
novel_circ_0002075
novel_circ_0002079
novel_circ_0002080
novel_circ_0002081
novel_circ_0002082
novel_circ_0002083
novel_circ_0002086
novel_circ_0002087
novel_circ_0002088
novel_circ_0002089
novel_circ_0002090
novel_circ_0002095
novel_circ_0002096
novel_circ_0002097
novel_circ_0002098
novel_circ_0002099
novel_circ_0002100
novel_circ_0002101
novel_circ_0002102
novel_circ_0002103
novel_circ_0002104
novel_circ_0002105
novel_circ_0002106
novel_circ_0002108
novel_circ_0002109
novel_circ_0002112
novel_circ_0002113
novel_circ_0002114
novel_circ_0002115
novel_circ_0002117
novel_circ_0002118
novel_circ_0002119
novel_circ_0002121
novel_circ_0002124
novel_circ_0002125
novel_circ_0002126
novel_circ_0002129
novel_circ_0002130
novel_circ_0002132
novel_circ_0002134
novel_circ_0002135
novel_circ_0002136
novel_circ_0002137
novel_circ_0002138
novel_circ_0002139
novel_circ_0002140
novel_circ_0002144
novel_circ_0002145
novel_circ_0002147
novel_circ_0002151
novel_circ_0002152
novel_circ_0002153
novel_circ_0002154
novel_circ_0002158
novel_circ_0002159
novel_circ_0002161
novel_circ_0002162
novel_circ_0002164
novel_circ_0002165
novel_circ_0002166
novel_circ_0002167
novel_circ_0002169
novel_circ_0002170
novel_circ_0002171
novel_circ_0002175
novel_circ_0002176
novel_circ_0002177
novel_circ_0002178
novel_circ_0002179
novel_circ_0002180
novel_circ_0002181
novel_circ_0002182
novel_circ_0002187
novel_circ_0002193
novel_circ_0002194
novel_circ_0002196
novel_circ_0002197
novel_circ_0002198
novel_circ_0002200
novel_circ_0002202
novel_circ_0002203
novel_circ_0002205
novel_circ_0002206
novel_circ_0002210
novel_circ_0002211
novel_circ_0002213
novel_circ_0002215
novel_circ_0002216
novel_circ_0002217
novel_circ_0002218
novel_circ_0002219
novel_circ_0002220
novel_circ_0002221
novel_circ_0002223
novel_circ_0002224
novel_circ_0002225
novel_circ_0002226
novel_circ_0002227
novel_circ_0002229
novel_circ_0002230
novel_circ_0002231
novel_circ_0002232
novel_circ_0002233
novel_circ_0002234
novel_circ_0002235
novel_circ_0002236
novel_circ_0002237
novel_circ_0002239
novel_circ_0002240
novel_circ_0002242
novel_circ_0002243
novel_circ_0002244
novel_circ_0002249
novel_circ_0002250
novel_circ_0002251
novel_circ_0002252
novel_circ_0002256
novel_circ_0002258
novel_circ_0002259
novel_circ_0002260
novel_circ_0002261
novel_circ_0002262
novel_circ_0002263
novel_circ_0002265
novel_circ_0002266
novel_circ_0002270
novel_circ_0002272
novel_circ_0002275
novel_circ_0002277
novel_circ_0002278
novel_circ_0002279
novel_circ_0002280
novel_circ_0002281
novel_circ_0002283
novel_circ_0002285
novel_circ_0002287
novel_circ_0002288
novel_circ_0002290
novel_circ_0002292
novel_circ_0002293
novel_circ_0002295
novel_circ_0002298
novel_circ_0002300
novel_circ_0002302
novel_circ_0002303
novel_circ_0002308
novel_circ_0002310
novel_circ_0002312
novel_circ_0002315
novel_circ_0002317
novel_circ_0002323
novel_circ_0002324
novel_circ_0002325
novel_circ_0002326
novel_circ_0002328
novel_circ_0002331
novel_circ_0002332
novel_circ_0002334
novel_circ_0002339
novel_circ_0002345
novel_circ_0002346
novel_circ_0002350
novel_circ_0002351
novel_circ_0002352
novel_circ_0002353
novel_circ_0002354
novel_circ_0002355
novel_circ_0002357
novel_circ_0002358
novel_circ_0002359
novel_circ_0002361
novel_circ_0002364
novel_circ_0002371
novel_circ_0002373
novel_circ_0002375
novel_circ_0002376
novel_circ_0002377
novel_circ_0002379
novel_circ_0002380
novel_circ_0002382
novel_circ_0002388
novel_circ_0002389
novel_circ_0002390
novel_circ_0002391
novel_circ_0002392
novel_circ_0002393
novel_circ_0002396
novel_circ_0002397
novel_circ_0002398
novel_circ_0002399
novel_circ_0002400
novel_circ_0002401
novel_circ_0002404
novel_circ_0002405
novel_circ_0002410
novel_circ_0002414
novel_circ_0002415
novel_circ_0002416
novel_circ_0002417
novel_circ_0002420
novel_circ_0002421
novel_circ_0002423
novel_circ_0002427
novel_circ_0002428
novel_circ_0002430
novel_circ_0002431
novel_circ_0002433
novel_circ_0002434
novel_circ_0002435
novel_circ_0002436
novel_circ_0002437
novel_circ_0002438
novel_circ_0002440
novel_circ_0002442
novel_circ_0002445
novel_circ_0002446
novel_circ_0002447
novel_circ_0002448
novel_circ_0002449
novel_circ_0002450
novel_circ_0002452
novel_circ_0002454
novel_circ_0002455
novel_circ_0002458
novel_circ_0002459
novel_circ_0002460
novel_circ_0002461
novel_circ_0002462
novel_circ_0002463
novel_circ_0002464
novel_circ_0002466
novel_circ_0002467
novel_circ_0002468
novel_circ_0002469
novel_circ_0002471
novel_circ_0002472
novel_circ_0002473
novel_circ_0002477
novel_circ_0002479
novel_circ_0002485
novel_circ_0002486
novel_circ_0002487
novel_circ_0002488
novel_circ_0002490
novel_circ_0002492
novel_circ_0002494
novel_circ_0002495
novel_circ_0002496
novel_circ_0002499
novel_circ_0002505
novel_circ_0002506
novel_circ_0002507
novel_circ_0002508
novel_circ_0002510
novel_circ_0002512
novel_circ_0002514
novel_circ_0002516
novel_circ_0002518
novel_circ_0002519
novel_circ_0002522
novel_circ_0002523
novel_circ_0002525
novel_circ_0002526
novel_circ_0002527
novel_circ_0002528
novel_circ_0002529
novel_circ_0002531
novel_circ_0002532
novel_circ_0002533
novel_circ_0002534
novel_circ_0002535
novel_circ_0002536
novel_circ_0002539
novel_circ_0002540
novel_circ_0002542
novel_circ_0002543
novel_circ_0002544
novel_circ_0002546
novel_circ_0002547
novel_circ_0002548
novel_circ_0002551
novel_circ_0002552
novel_circ_0002554
novel_circ_0002556
novel_circ_0002557
novel_circ_0002558
novel_circ_0002561
novel_circ_0002563
novel_circ_0002564
novel_circ_0002567
novel_circ_0002568
novel_circ_0002569
novel_circ_0002570
novel_circ_0002571
novel_circ_0002572
novel_circ_0002573
novel_circ_0002577
novel_circ_0002578
novel_circ_0002579
novel_circ_0002580
novel_circ_0002581
novel_circ_0002582
novel_circ_0002583
novel_circ_0002584
novel_circ_0002586
novel_circ_0002590
novel_circ_0002591
novel_circ_0002592
novel_circ_0002593
novel_circ_0002594
novel_circ_0002595
novel_circ_0002596
novel_circ_0002597
novel_circ_0002598
novel_circ_0002599
novel_circ_0002600
novel_circ_0002601
novel_circ_0002602
novel_circ_0002604
novel_circ_0002607
novel_circ_0002608
novel_circ_0002609
novel_circ_0002612
novel_circ_0002613
novel_circ_0002615
novel_circ_0002616
novel_circ_0002617
novel_circ_0002618
novel_circ_0002619
novel_circ_0002620
novel_circ_0002621
novel_circ_0002624
novel_circ_0002625
novel_circ_0002627
novel_circ_0002628
novel_circ_0002629
novel_circ_0002630
novel_circ_0002631
novel_circ_0002632
novel_circ_0002633
novel_circ_0002634
novel_circ_0002636
novel_circ_0002638
novel_circ_0002639
novel_circ_0002640
novel_circ_0002641
novel_circ_0002642
novel_circ_0002646
novel_circ_0002647
novel_circ_0002648
novel_circ_0002649
novel_circ_0002650
novel_circ_0002653
novel_circ_0002654
novel_circ_0002655
novel_circ_0002656
novel_circ_0002658
novel_circ_0002660
novel_circ_0002661
novel_circ_0002663
novel_circ_0002666
novel_circ_0002670
novel_circ_0002676
novel_circ_0002682
novel_circ_0002685
novel_circ_0002686
novel_circ_0002687
novel_circ_0002689
novel_circ_0002690
novel_circ_0002691
novel_circ_0002692
novel_circ_0002693
novel_circ_0002695
novel_circ_0002697
novel_circ_0002698
novel_circ_0002699
novel_circ_0002700
novel_circ_0002703
novel_circ_0002705
novel_circ_0002708
novel_circ_0002709
novel_circ_0002712
novel_circ_0002713
novel_circ_0002714
novel_circ_0002715
novel_circ_0002717
novel_circ_0002718
novel_circ_0002719
novel_circ_0002720
novel_circ_0002721
novel_circ_0002722
novel_circ_0002723
novel_circ_0002724
novel_circ_0002725
novel_circ_0002726
novel_circ_0002727
novel_circ_0002728
novel_circ_0002730
novel_circ_0002731
novel_circ_0002732
novel_circ_0002733
novel_circ_0002735
novel_circ_0002736
novel_circ_0002737
novel_circ_0002738
novel_circ_0002740
novel_circ_0002741
novel_circ_0002742
novel_circ_0002743
novel_circ_0002744
novel_circ_0002745
novel_circ_0002747
novel_circ_0002748
novel_circ_0002750
novel_circ_0002752
novel_circ_0002753
novel_circ_0002754
novel_circ_0002757
novel_circ_0002758
novel_circ_0002759
novel_circ_0002760
novel_circ_0002761
novel_circ_0002762
novel_circ_0002763
novel_circ_0002767
novel_circ_0002770
novel_circ_0002771
novel_circ_0002772
novel_circ_0002773
novel_circ_0002774
novel_circ_0002775
novel_circ_0002777
novel_circ_0002778
novel_circ_0002781
novel_circ_0002782
novel_circ_0002783
novel_circ_0002784
novel_circ_0002786
novel_circ_0002787
novel_circ_0002788
novel_circ_0002789
novel_circ_0002796
novel_circ_0002798
novel_circ_0002799
novel_circ_0002805
novel_circ_0002806
novel_circ_0002808
novel_circ_0002809
novel_circ_0002811
novel_circ_0002812
novel_circ_0002814
novel_circ_0002817
novel_circ_0002819
novel_circ_0002820
novel_circ_0002822
novel_circ_0002824
novel_circ_0002826
novel_circ_0002828
novel_circ_0002829
novel_circ_0002830
novel_circ_0002831
novel_circ_0002832
novel_circ_0002833
novel_circ_0002835
novel_circ_0002836
novel_circ_0002837
novel_circ_0002840
novel_circ_0002847
novel_circ_0002850
novel_circ_0002851
novel_circ_0002852
novel_circ_0002853
novel_circ_0002855
novel_circ_0002856
novel_circ_0002857
novel_circ_0002859
novel_circ_0002860
novel_circ_0002865
novel_circ_0002868
novel_circ_0002869
novel_circ_0002870
novel_circ_0002871
novel_circ_0002874
novel_circ_0002876
novel_circ_0002878
novel_circ_0002880
novel_circ_0002882
novel_circ_0002883
novel_circ_0002890
novel_circ_0002900
novel_circ_0002903
novel_circ_0002904
novel_circ_0002906
novel_circ_0002907
novel_circ_0002908
novel_circ_0002910
novel_circ_0002913
novel_circ_0002915
novel_circ_0002916
novel_circ_0002917
novel_circ_0002918
novel_circ_0002921
novel_circ_0002923
novel_circ_0002924
novel_circ_0002925
novel_circ_0002927
novel_circ_0002928
novel_circ_0002929
novel_circ_0002931
novel_circ_0002932
novel_circ_0002933
novel_circ_0002941
novel_circ_0002946
novel_circ_0002947
novel_circ_0002949
novel_circ_0002951
novel_circ_0002953
novel_circ_0002954
novel_circ_0002955
novel_circ_0002956
novel_circ_0002957
novel_circ_0002958
novel_circ_0002962
novel_circ_0002964
novel_circ_0002966
novel_circ_0002968
novel_circ_0002969
novel_circ_0002970
novel_circ_0002971
novel_circ_0002972
novel_circ_0002975
novel_circ_0002976
novel_circ_0002978
novel_circ_0002980
novel_circ_0002982
novel_circ_0002983
novel_circ_0002986
novel_circ_0002987
novel_circ_0002988
novel_circ_0002989
novel_circ_0002990
novel_circ_0002991
novel_circ_0002994
novel_circ_0002995
novel_circ_0002996
novel_circ_0002997
novel_circ_0002999
novel_circ_0003000
novel_circ_0003001
novel_circ_0003002
novel_circ_0003003
novel_circ_0003004
novel_circ_0003007
novel_circ_0003009
novel_circ_0003010
novel_circ_0003011
novel_circ_0003012
novel_circ_0003015
novel_circ_0003016
novel_circ_0003018
novel_circ_0003019
novel_circ_0003020
novel_circ_0003023
novel_circ_0003024
novel_circ_0003025
novel_circ_0003026
novel_circ_0003027
novel_circ_0003032
novel_circ_0003033
novel_circ_0003034
novel_circ_0003035
novel_circ_0003036
novel_circ_0003037
novel_circ_0003038
novel_circ_0003039
novel_circ_0003040
novel_circ_0003041
novel_circ_0003043
novel_circ_0003044
novel_circ_0003045
novel_circ_0003046
novel_circ_0003047
novel_circ_0003048
novel_circ_0003049
novel_circ_0003050
novel_circ_0003055
novel_circ_0003058
novel_circ_0003060
novel_circ_0003061
novel_circ_0003062
novel_circ_0003064
novel_circ_0003067
novel_circ_0003068
novel_circ_0003070
novel_circ_0003071
novel_circ_0003072
novel_circ_0003073
novel_circ_0003074
novel_circ_0003075
novel_circ_0003079
novel_circ_0003080
novel_circ_0003082
novel_circ_0003086
novel_circ_0003088
novel_circ_0003089
novel_circ_0003092
novel_circ_0003094
novel_circ_0003095
novel_circ_0003099
novel_circ_0003102
novel_circ_0003103
novel_circ_0003104
novel_circ_0003105
novel_circ_0003106
novel_circ_0003108
novel_circ_0003109
novel_circ_0003110
novel_circ_0003117
novel_circ_0003118
novel_circ_0003119
novel_circ_0003120
novel_circ_0003125
novel_circ_0003126
novel_circ_0003127
novel_circ_0003128
novel_circ_0003131
novel_circ_0003132
novel_circ_0003133
novel_circ_0003137
novel_circ_0003140
novel_circ_0003141
novel_circ_0003143
novel_circ_0003144
novel_circ_0003145
novel_circ_0003147
novel_circ_0003148
novel_circ_0003149
novel_circ_0003151
novel_circ_0003152
novel_circ_0003153
novel_circ_0003155
novel_circ_0003156
novel_circ_0003157
novel_circ_0003158
novel_circ_0003159
novel_circ_0003160
novel_circ_0003161
novel_circ_0003162
novel_circ_0003164
novel_circ_0003166
novel_circ_0003168
novel_circ_0003170
novel_circ_0003171
novel_circ_0003172
novel_circ_0003173
novel_circ_0003182
novel_circ_0003183
novel_circ_0003184
novel_circ_0003185
novel_circ_0003187
novel_circ_0003190
novel_circ_0003191
novel_circ_0003192
novel_circ_0003195
novel_circ_0003196
novel_circ_0003198
novel_circ_0003200
novel_circ_0003203
novel_circ_0003204
novel_circ_0003206
novel_circ_0003207
novel_circ_0003208
novel_circ_0003209
novel_circ_0003210
novel_circ_0003211
novel_circ_0003214
novel_circ_0003215
novel_circ_0003216
novel_circ_0003217
novel_circ_0003219
novel_circ_0003220
novel_circ_0003221
novel_circ_0003224
novel_circ_0003225
novel_circ_0003229
novel_circ_0003230
novel_circ_0003231
novel_circ_0003232
novel_circ_0003233
novel_circ_0003235
novel_circ_0003236
novel_circ_0003238
novel_circ_0003239
novel_circ_0003240
novel_circ_0003241
novel_circ_0003242
novel_circ_0003245
novel_circ_0003247
novel_circ_0003250
novel_circ_0003251
novel_circ_0003252
novel_circ_0003253
novel_circ_0003256
novel_circ_0003260
novel_circ_0003262
novel_circ_0003263
novel_circ_0003264
novel_circ_0003265
novel_circ_0003266
novel_circ_0003267
novel_circ_0003268
novel_circ_0003272
novel_circ_0003274
novel_circ_0003275
novel_circ_0003276
[truncated: 8,046 more rows]
