# Supplementary material for: RNA-Seq Analysis Revealed circRNAs Associated with Resveratrol-Induced Apoptosis of Porcine Ovarian Granulosa Cells
Source: Cells. 2024 Sep 19;13(18):1571. doi: 10.3390/cells13181571 (PMC11429535; doi:10.3390/cells13181571)
Supplement: Supplementary file 1 [file cells-13-01571-s001.zip › Table S2.xlsx]

## Sheet: All DE-circRNA
circRNA	CON_1	CON_2	CON_3	LOW_1	LOW_2	LOW_3	HIGH_1	HIGH_2	HIGH_3
novel_circ_0000039	133.099	93.1185	124.378	117.931	0	0	0	0	0
novel_circ_0000153	159.719	248.316	62.1891	0	0	0	0	0	103.236
novel_circ_0000357	133.099	124.158	155.473	176.897	0	198.965	0	0	0
novel_circ_0000441	0	0	0	176.897	147.388	99.4827	0	0	0
novel_circ_0000475	0	0	0	88.4486	88.433	66.3218	108.096	287.38	51.6182
novel_circ_0000532	133.099	248.316	124.378	147.414	117.911	0	0	0	0
novel_circ_0000896	239.578	372.474	217.662	560.175	648.508	431.092	684.611	903.194	438.755
novel_circ_0000964	319.438	248.316	217.662	206.38	0	0	0	82.1085	51.6182
novel_circ_0000972	0	62.079	124.378	324.312	353.732	165.804	288.257	328.434	361.328
novel_circ_0000983	0	0	0	0	147.388	66.3218	144.129	82.1085	180.664
novel_circ_0001024	266.198	124.158	186.567	0	0	0	0	0	0
novel_circ_0001042	292.818	279.356	217.662	0	147.388	99.4827	0	82.1085	103.236
novel_circ_0001244	106.479	186.237	155.473	117.931	88.433	66.3218	0	0	0
novel_circ_0001283	79.8594	0	0	147.414	0	198.965	396.354	164.217	103.236
novel_circ_0001385	0	0	0	147.414	0	0	144.129	164.217	103.236
novel_circ_0001511	106.479	372.474	93.2836	117.931	58.9553	66.3218	0	0	0
novel_circ_0001639	0	0	0	117.931	294.777	165.804	216.193	0	103.236
novel_circ_0001819	133.099	217.277	124.378	88.4486	88.433	232.126	0	0	0
novel_circ_0001834	0	0	0	0	88.433	132.644	144.129	164.217	77.4273
novel_circ_0001870	0	0	62.1891	176.897	58.9553	0	72.0643	451.597	129.046
novel_circ_0002041	399.297	403.514	217.662	176.897	0	132.644	216.193	287.38	103.236
novel_circ_0002058	159.719	62.079	155.473	0	0	0	0	0	51.6182
novel_circ_0002227	106.479	62.079	217.662	0	0	0	0	0	0
novel_circ_0002266	0	0	0	176.897	176.866	132.644	0	82.1085	103.236
novel_circ_0002361	0	0	0	235.863	117.911	99.4827	0	0	0
novel_circ_0002397	0	62.079	155.473	353.794	206.344	331.609	0	287.38	129.046
novel_circ_0002427	0	0	0	147.414	117.911	99.4827	180.161	164.217	129.046
novel_circ_0002473	239.578	403.514	217.662	117.931	0	364.77	0	0	103.236
novel_circ_0002714	53.2396	62.079	248.756	58.9657	58.9553	0	0	0	0
novel_circ_0002763	399.297	403.514	404.229	147.414	442.165	0	144.129	246.326	103.236
novel_circ_0002975	2182.82	2545.24	1772.39	2771.39	2918.29	2984.48	4395.92	5419.16	4103.65
novel_circ_0003143	0	0	0	0	58.9553	0	576.514	164.217	232.282
novel_circ_0003210	239.578	93.1185	155.473	530.692	383.21	364.77	108.096	246.326	387.137
novel_circ_0003406	53.2396	248.316	62.1891	0	58.9553	99.4827	0	0	0
novel_circ_0003669	372.677	341.435	124.378	0	88.433	0	144.129	0	154.855
novel_circ_0003753	106.479	217.277	124.378	0	0	0	0	0	103.236
novel_circ_0003755	452.537	341.435	435.323	117.931	353.732	298.448	144.129	164.217	180.664
novel_circ_0004127	0	0	62.1891	147.414	294.777	198.965	72.0643	0	0
novel_circ_0004128	159.719	186.237	124.378	88.4486	117.911	0	0	0	0
novel_circ_0004246	0	93.1185	0	147.414	324.254	132.644	72.0643	246.326	129.046
novel_circ_0004266	133.099	372.474	93.2836	0	147.388	0	0	82.1085	0
novel_circ_0004273	239.578	465.593	310.945	353.794	412.687	795.862	648.579	656.868	800.083
novel_circ_0004309	638.876	434.553	684.08	206.38	707.464	497.413	180.161	287.38	387.137
novel_circ_0004325	106.479	0	0	117.931	147.388	132.644	324.289	123.163	206.473
novel_circ_0004343	0	0	0	0	0	0	180.161	82.1085	154.855
novel_circ_0004434	212.959	155.198	342.04	147.414	0	232.126	72.0643	82.1085	0
novel_circ_0004449	0	62.079	0	58.9657	265.299	198.965	0	123.163	77.4273
novel_circ_0004711	532.396	682.869	528.607	294.829	294.777	265.287	576.514	533.706	232.282
novel_circ_0004762	53.2396	93.1185	217.662	0	0	0	0	0	0
novel_circ_0005141	292.818	589.751	497.512	619.14	943.285	497.413	900.804	862.14	1032.36
novel_circ_0005323	106.479	124.158	0	471.726	501.12	265.287	0	410.543	232.282
novel_circ_0005528	1623.81	1769.25	2021.14	1238.28	1090.67	1094.31	648.579	821.085	1161.41
novel_circ_0005609	106.479	0	0	176.897	265.299	331.609	288.257	328.434	154.855
novel_circ_0005762	79.8594	124.158	217.662	88.4486	294.777	198.965	324.289	410.543	464.564
novel_circ_0006068	79.8594	155.198	0	294.829	0	99.4827	360.321	369.488	206.473
novel_circ_0006178	79.8594	0	0	58.9657	0	0	288.257	164.217	180.664
novel_circ_0006217	1091.41	744.948	808.458	707.589	825.374	663.218	432.386	451.597	438.755
novel_circ_0006427	372.677	465.593	590.796	206.38	88.433	331.609	864.771	492.651	516.182
novel_circ_0006431	0	0	0	235.863	58.9553	99.4827	180.161	0	77.4273
novel_circ_0006473	186.339	310.395	124.378	0	0	0	144.129	0	77.4273
novel_circ_0006872	0	0	0	0	88.433	0	108.096	123.163	154.855
novel_circ_0006986	133.099	0	186.567	324.312	560.075	165.804	0	451.597	206.473
novel_circ_0007189	319.438	465.593	404.229	147.414	147.388	165.804	252.225	246.326	154.855
novel_circ_0007220	0	0	0	147.414	176.866	132.644	0	0	0
novel_circ_0007346	0	0	0	88.4486	58.9553	132.644	72.0643	205.271	129.046
novel_circ_0007449	266.198	124.158	155.473	117.931	0	0	0	0	0
novel_circ_0007538	612.256	682.869	715.174	412.76	353.732	165.804	360.321	328.434	258.091
novel_circ_0007585	53.2396	217.277	124.378	0	0	0	180.161	205.271	0
novel_circ_0007636	79.8594	93.1185	186.567	0	0	0	0	0	0
novel_circ_0007689	133.099	93.1185	217.662	88.4486	0	0	0	0	0
novel_circ_0007702	0	0	0	176.897	0	232.126	0	0	0
novel_circ_0007801	0	0	0	147.414	0	265.287	0	164.217	51.6182
novel_circ_0007945	0	0	0	235.863	117.911	132.644	0	205.271	0
novel_circ_0008027	0	0	0	0	294.777	0	108.096	246.326	129.046
novel_circ_0008092	0	0	0	117.931	265.299	0	0	205.271	0
novel_circ_0008101	133.099	155.198	186.567	176.897	412.687	563.735	468.418	533.706	438.755
novel_circ_0008183	133.099	155.198	155.473	0	0	0	0	164.217	0
novel_circ_0008185	53.2396	155.198	279.851	0	58.9553	0	0	0	0
novel_circ_0008305	239.578	279.356	155.473	117.931	88.433	99.4827	0	0	0
novel_circ_0008324	133.099	341.435	217.662	0	0	0	360.321	0	154.855
novel_circ_0008388	159.719	124.158	62.1891	0	0	0	0	0	103.236
novel_circ_0008560	159.719	248.316	217.662	0	0	0	0	0	103.236
novel_circ_0008566	106.479	0	62.1891	147.414	58.9553	99.4827	252.225	164.217	464.564
novel_circ_0008595	692.115	744.948	528.607	265.346	530.598	66.3218	540.482	738.977	490.373
novel_circ_0008609	186.339	124.158	62.1891	58.9657	58.9553	0	0	0	0
novel_circ_0008660	186.339	124.158	155.473	0	117.911	99.4827	0	0	0
novel_circ_0008756	133.099	62.079	155.473	235.863	442.165	331.609	468.418	123.163	335.519
novel_circ_0008821	79.8594	186.237	124.378	0	0	0	0	123.163	0
novel_circ_0008836	292.818	124.158	124.378	0	0	66.3218	0	123.163	180.664
novel_circ_0008889	0	0	0	176.897	206.344	0	0	0	77.4273
novel_circ_0009102	186.339	434.553	342.04	412.76	324.254	0	1153.03	1190.57	877.51
novel_circ_0009153	159.719	186.237	124.378	0	0	66.3218	0	0	0
novel_circ_0009191	0	0	0	206.38	88.433	99.4827	360.321	0	0
novel_circ_0009292	186.339	155.198	155.473	0	58.9553	0	0	0	0
novel_circ_0009428	0	0	0	265.346	0	0	180.161	82.1085	154.855
novel_circ_0009501	133.099	62.079	186.567	0	0	0	108.096	164.217	103.236
novel_circ_0009537	79.8594	62.079	279.851	206.38	0	0	0	0	0
novel_circ_0009552	106.479	62.079	0	265.346	294.777	563.735	216.193	205.271	103.236
novel_circ_0009712	79.8594	372.474	279.851	501.209	383.21	795.862	360.321	574.76	593.61
novel_circ_0009864	0	62.079	62.1891	0	0	198.965	144.129	328.434	283.9
novel_circ_0009913	479.157	372.474	373.134	117.931	88.433	232.126	324.289	369.488	51.6182
novel_circ_0009932	798.594	651.83	528.607	471.726	619.031	298.448	180.161	246.326	180.664
novel_circ_0009994	559.016	217.277	186.567	88.4486	0	132.644	216.193	123.163	129.046
novel_circ_0009999	585.636	558.711	279.851	353.794	88.433	66.3218	180.161	0	412.946
novel_circ_0010123	159.719	155.198	124.378	294.829	294.777	198.965	756.675	205.271	412.946
novel_circ_0010203	266.198	93.1185	310.945	147.414	147.388	66.3218	0	0	77.4273
novel_circ_0010444	0	0	0	147.414	0	66.3218	180.161	205.271	129.046
novel_circ_0010446	0	0	0	58.9657	235.821	165.804	108.096	0	129.046
novel_circ_0010460	0	0	0	58.9657	353.732	165.804	144.129	82.1085	77.4273
novel_circ_0010487	0	0	0	117.931	0	0	288.257	82.1085	51.6182
novel_circ_0010551	53.2396	0	0	147.414	265.299	132.644	108.096	123.163	0
novel_circ_0010615	159.719	124.158	124.378	58.9657	147.388	165.804	0	0	0
novel_circ_0010729	212.959	186.237	342.04	88.4486	88.433	0	108.096	123.163	154.855
novel_circ_0010853	79.8594	217.277	124.378	0	176.866	132.644	0	0	0
novel_circ_0010973	79.8594	0	0	88.4486	324.254	265.287	144.129	0	129.046
novel_circ_0010980	133.099	248.316	155.473	560.175	648.508	464.253	252.225	246.326	206.473
novel_circ_0011006	106.479	279.356	279.851	176.897	176.866	132.644	0	0	103.236
novel_circ_0011050	79.8594	0	0	117.931	235.821	397.931	0	82.1085	129.046
novel_circ_0011165	239.578	124.158	217.662	117.931	117.911	0	0	0	51.6182
novel_circ_0011190	0	0	0	324.312	147.388	198.965	108.096	328.434	232.282
novel_circ_0011276	79.8594	248.316	497.512	147.414	0	66.3218	0	82.1085	51.6182
novel_circ_0011355	0	0	0	147.414	0	66.3218	144.129	328.434	129.046
novel_circ_0011457	53.2396	248.316	93.2836	0	0	0	0	0	103.236
novel_circ_0011557	0	0	62.1891	147.414	206.344	165.804	0	0	0
novel_circ_0011601	212.959	0	186.567	0	0	0	0	0	103.236
novel_circ_0011624	292.818	372.474	404.229	117.931	176.866	198.965	72.0643	205.271	77.4273
novel_circ_0011749	106.479	93.1185	186.567	147.414	58.9553	99.4827	0	0	0
novel_circ_0011783	0	0	0	206.38	176.866	132.644	576.514	123.163	232.282
novel_circ_0011879	0	0	0	58.9657	88.433	198.965	252.225	164.217	129.046
novel_circ_0011945	0	0	0	235.863	88.433	132.644	252.225	0	129.046
novel_circ_0011979	212.959	62.079	124.378	176.897	206.344	364.77	432.386	533.706	283.9
novel_circ_0012015	53.2396	62.079	0	0	0	331.609	180.161	328.434	129.046
novel_circ_0012176	186.339	217.277	248.756	88.4486	0	0	396.354	287.38	103.236
novel_circ_0012495	186.339	279.356	93.2836	88.4486	0	0	0	0	51.6182
novel_circ_0012649	106.479	155.198	0	58.9657	265.299	232.126	468.418	164.217	309.709
novel_circ_0012687	0	0	0	235.863	147.388	99.4827	0	0	51.6182
novel_circ_0012748	79.8594	124.158	0	206.38	294.777	298.448	72.0643	82.1085	77.4273
novel_circ_0012827	79.8594	186.237	93.2836	206.38	265.299	331.609	468.418	410.543	206.473
novel_circ_0012838	0	0	0	58.9657	147.388	0	468.418	82.1085	77.4273
novel_circ_0012875	106.479	186.237	124.378	0	0	0	144.129	123.163	0
novel_circ_0012954	133.099	0	124.378	383.277	560.075	298.448	396.354	533.706	232.282
novel_circ_0012963	106.479	155.198	93.2836	0	0	0	108.096	0	77.4273
novel_circ_0012999	0	0	0	265.346	0	132.644	72.0643	123.163	0
novel_circ_0013020	266.198	93.1185	310.945	0	0	66.3218	0	0	77.4273
novel_circ_0013035	319.438	155.198	217.662	471.726	589.553	596.896	432.386	492.651	516.182
novel_circ_0013060	0	93.1185	0	147.414	0	0	360.321	205.271	77.4273
novel_circ_0013114	53.2396	217.277	124.378	353.794	501.12	298.448	288.257	82.1085	180.664
novel_circ_0013182	106.479	155.198	93.2836	88.4486	176.866	132.644	0	0	0
novel_circ_0013193	79.8594	186.237	124.378	88.4486	0	132.644	0	0	0
novel_circ_0013223	346.058	465.593	248.756	0	0	0	0	0	0
novel_circ_0013242	53.2396	186.237	248.756	0	0	0	108.096	0	77.4273
novel_circ_0013384	0	62.079	0	117.931	147.388	0	180.161	369.488	129.046
novel_circ_0013500	0	0	0	88.4486	117.911	232.126	72.0643	0	0
novel_circ_0013584	133.099	279.356	93.2836	0	0	0	0	0	129.046
novel_circ_0013621	0	0	0	88.4486	117.911	165.804	72.0643	0	206.473
novel_circ_0013626	159.719	341.435	373.134	88.4486	88.433	165.804	180.161	82.1085	0
novel_circ_0013796	292.818	527.672	435.323	176.897	324.254	364.77	252.225	82.1085	180.664
novel_circ_0013967	0	0	0	206.38	0	66.3218	108.096	82.1085	180.664
novel_circ_0014087	133.099	124.158	93.2836	0	0	66.3218	0	0	0
novel_circ_0014148	186.339	310.395	248.756	0	0	0	0	0	154.855
novel_circ_0014196	106.479	93.1185	217.662	117.931	58.9553	0	0	0	0
novel_circ_0014303	0	0	0	117.931	88.433	165.804	0	0	0
novel_circ_0014355	79.8594	124.158	186.567	0	0	0	180.161	0	103.236
novel_circ_0014425	159.719	124.158	62.1891	0	0	0	72.0643	0	0
novel_circ_0014553	771.975	993.264	652.985	560.175	265.299	132.644	360.321	82.1085	438.755
novel_circ_0014609	53.2396	217.277	124.378	147.414	206.344	0	0	0	0
novel_circ_0014656	745.355	434.553	1119.4	294.829	501.12	265.287	504.45	903.194	464.564
novel_circ_0014703	0	0	0	117.931	206.344	99.4827	144.129	0	77.4273
novel_circ_0014758	612.256	341.435	404.229	383.277	383.21	232.126	252.225	0	180.664
novel_circ_0014911	319.438	310.395	248.756	589.657	353.732	961.666	288.257	410.543	490.373
novel_circ_0015102	585.636	682.869	559.701	176.897	324.254	397.931	396.354	656.868	335.519
novel_circ_0015104	292.818	372.474	217.662	206.38	235.821	132.644	108.096	0	103.236
novel_circ_0015146	0	0	0	147.414	147.388	99.4827	0	0	206.473
novel_circ_0015322	559.016	620.79	839.552	442.243	353.732	331.609	432.386	205.271	361.328
novel_circ_0015391	0	0	0	147.414	235.821	198.965	0	0	103.236
novel_circ_0015419	0	0	0	176.897	147.388	99.4827	72.0643	0	0
novel_circ_0015476	133.099	248.316	155.473	117.931	58.9553	198.965	0	0	0
novel_circ_0015603	53.2396	217.277	93.2836	0	0	0	0	123.163	0
novel_circ_0015697	186.339	186.237	435.323	442.243	206.344	464.253	792.707	492.651	438.755
novel_circ_0015749	159.719	124.158	62.1891	0	0	0	144.129	0	77.4273
novel_circ_0015823	79.8594	93.1185	342.04	0	0	0	144.129	0	103.236
novel_circ_0015921	239.578	248.316	124.378	353.794	560.075	563.735	360.321	328.434	180.664
novel_circ_0016080	106.479	155.198	0	619.14	471.642	298.448	504.45	738.977	619.419
novel_circ_0016150	106.479	93.1185	155.473	88.4486	206.344	0	0	0	0
novel_circ_0016263	106.479	62.079	248.756	0	58.9553	66.3218	0	0	0
novel_circ_0016277	106.479	62.079	217.662	176.897	0	397.931	216.193	410.543	593.61
novel_circ_0016393	133.099	62.079	217.662	88.4486	88.433	99.4827	0	0	0
novel_circ_0016424	0	0	0	88.4486	0	165.804	180.161	328.434	103.236
novel_circ_0016528	346.058	186.237	373.134	206.38	147.388	265.287	144.129	0	103.236
novel_circ_0016545	319.438	310.395	124.378	117.931	235.821	165.804	0	0	51.6182

## Sheet: LOW vs. CON
ID	log2FoldChange
novel_circ_0013223	-5.9799
novel_circ_0000153	-4.8088
novel_circ_0000441	4.7009
novel_circ_0000972	2.2319
novel_circ_0001024	-5.1117
novel_circ_0001639	5.141
novel_circ_0002041	-1.7425
novel_circ_0002058	-4.4942
novel_circ_0002227	-4.5156
novel_circ_0002266	4.8963
novel_circ_0002361	4.8019
novel_circ_0002397	2.0772
novel_circ_0002427	4.4823
novel_circ_0003210	1.3627
novel_circ_0003669	-3.2279
novel_circ_0003753	-4.7301
novel_circ_0004127	3.4168
novel_circ_0004246	2.7421
novel_circ_0004449	3.1078
novel_circ_0004711	-1.0321
novel_circ_0004762	-4.4204
novel_circ_0005323	2.4017
novel_circ_0005609	2.7395
novel_circ_0006427	-1.211
novel_circ_0006431	4.6014
novel_circ_0006473	-5.2065
novel_circ_0006986	1.7079
novel_circ_0007189	-1.3736
novel_circ_0007220	4.8038
novel_circ_0007538	-1.0962
novel_circ_0007585	-4.5398
novel_circ_0007636	-4.4089
novel_circ_0007702	4.6336
novel_circ_0007801	4.6404
novel_circ_0007945	4.8999
novel_circ_0008092	4.5634
novel_circ_0008183	-4.72
novel_circ_0008324	-5.3527
novel_circ_0008388	-4.3748
novel_circ_0008560	-5.2119
novel_circ_0008595	-1.1763
novel_circ_0008756	1.508
novel_circ_0008821	-4.5287
novel_circ_0008836	-3.1426
novel_circ_0008889	4.5683
novel_circ_0009191	4.5991
novel_circ_0009501	-4.505
novel_circ_0009552	2.6631
novel_circ_0009712	1.2084
novel_circ_0009913	-1.5199
novel_circ_0009994	-2.1832
novel_circ_0009999	-1.4769
novel_circ_0010446	4.8057
novel_circ_0010460	5.1378
novel_circ_0010551	3.2423
novel_circ_0010729	-2.0324
novel_circ_0010973	2.9625
novel_circ_0010980	1.6473
novel_circ_0011050	3.1001
novel_circ_0011190	5.362
novel_circ_0011457	-4.5405
novel_circ_0011557	3.111
novel_circ_0011601	-4.5837
novel_circ_0011783	4.9831
novel_circ_0011945	4.8097
novel_circ_0012176	-2.8397
novel_circ_0012687	4.8926
novel_circ_0012748	1.9455
novel_circ_0012875	-4.6278
novel_circ_0012954	2.2384
novel_circ_0012963	-4.3988
novel_circ_0012999	4.613
novel_circ_0013020	-3.4413
novel_circ_0013035	1.2286
novel_circ_0013114	1.5704
novel_circ_0013242	-4.8414
novel_circ_0013500	4.7279
novel_circ_0013584	-4.9074
novel_circ_0013621	4.497
novel_circ_0014148	-5.4641
novel_circ_0014303	4.4995
novel_circ_0014355	-4.5274
novel_circ_0014425	-4.3748
novel_circ_0014553	-1.3198
novel_circ_0014656	-1.115
novel_circ_0014703	4.6966
novel_circ_0014911	1.0884
novel_circ_0015102	-1.0457
novel_circ_0015146	4.5945
novel_circ_0015391	5.1486
novel_circ_0015419	4.7009
novel_circ_0015603	-4.4232
novel_circ_0015749	-4.3748
novel_circ_0015823	-4.9203
novel_circ_0015921	1.2461
novel_circ_0016080	2.396

## Sheet: HIGH vs. CON
ID	log2FoldChange
novel_circ_0002975	1.05
novel_circ_0013223	-5.8716
novel_circ_0003143	5.8646
novel_circ_0009102	1.712
novel_circ_0016080	2.7783
novel_circ_0011783	5.8066
novel_circ_0005528	-1.0371
novel_circ_0008305	-5.2205
novel_circ_0009932	-1.7647
novel_circ_0011190	5.3152
novel_circ_0000039	-4.2781
novel_circ_0000357	-4.5104
novel_circ_0000475	4.6968
novel_circ_0000532	-4.7998
novel_circ_0000896	1.224
novel_circ_0000964	-2.6095
novel_circ_0000972	2.4124
novel_circ_0000983	4.6289
novel_circ_0001024	-5.002
novel_circ_0001042	-2.07
novel_circ_0001244	-4.6243
novel_circ_0001283	2.9057
novel_circ_0001385	4.6099
novel_circ_0001511	-4.9729
novel_circ_0001819	-4.7095
novel_circ_0001834	4.5091
novel_circ_0001870	3.3642
novel_circ_0002227	-4.4128
novel_circ_0002427	4.8177
novel_circ_0002473	-2.833
novel_circ_0002714	-4.3211
novel_circ_0002763	-1.3817
novel_circ_0003406	-4.3179
novel_circ_0003755	-1.3551
novel_circ_0004128	-4.6995
novel_circ_0004266	-3.1073
novel_circ_0004273	1.0419
novel_circ_0004309	-1.0421
novel_circ_0004325	2.5031
novel_circ_0004343	4.6567
novel_circ_0004434	-2.3745
novel_circ_0004762	-4.3205
novel_circ_0005141	1.0103
novel_circ_0005609	2.6993
novel_circ_0005762	1.5025
novel_circ_0006068	1.9333
novel_circ_0006178	2.854
novel_circ_0006217	-1.0419
novel_circ_0006872	4.5405
novel_circ_0007346	4.5924
novel_circ_0007449	-4.9234
novel_circ_0007538	-1.1368
novel_circ_0007636	-4.3064
novel_circ_0007689	-4.6145
novel_circ_0008027	4.8361
novel_circ_0008101	1.5647
novel_circ_0008185	-4.7413
novel_circ_0008566	2.3496
novel_circ_0008609	-4.3722
novel_circ_0008660	-4.6899
novel_circ_0009153	-4.6995
novel_circ_0009292	-4.7814
novel_circ_0009428	4.6567
novel_circ_0009537	-4.5353
novel_circ_0009864	2.6201
novel_circ_0010123	1.617
novel_circ_0010203	-2.9036
novel_circ_0010444	4.9311
novel_circ_0010487	4.6449
novel_circ_0010615	-4.4984
novel_circ_0010853	-4.533
novel_circ_0011006	-2.4812
novel_circ_0011165	-3.2685
novel_circ_0011276	-2.6603
novel_circ_0011355	5.1411
novel_circ_0011624	-1.6874
novel_circ_0011749	-4.4122
novel_circ_0011879	5.0205
novel_circ_0011979	1.5552
novel_circ_0012015	2.3782
novel_circ_0012495	-3.2121
novel_circ_0012649	1.8161
novel_circ_0012827	1.5431
novel_circ_0012838	5.2215
novel_circ_0012954	2.0795
novel_circ_0013020	-2.9036
novel_circ_0013060	2.771
novel_circ_0013182	-4.2913
novel_circ_0013193	-4.4237
novel_circ_0013384	3.4338
novel_circ_0013626	-1.8572
novel_circ_0013796	-1.2846
novel_circ_0013967	4.4981
novel_circ_0014087	-4.2776
novel_circ_0014196	-4.5229
novel_circ_0014553	-1.4127
novel_circ_0014609	-4.436
novel_circ_0014758	-1.6295
novel_circ_0015104	-2.0076
novel_circ_0015322	-1.0198
novel_circ_0015476	-4.885
novel_circ_0015697	1.0599
novel_circ_0016150	-4.2923
novel_circ_0016263	-4.5234
novel_circ_0016277	1.659
novel_circ_0016393	-4.5114
novel_circ_0016424	5.16
novel_circ_0016528	-1.8449
novel_circ_0016545	-3.6237
