# Supplementary material for: RNA-Seq Analysis Revealed circRNAs Associated with Resveratrol-Induced Apoptosis of Porcine Ovarian Granulosa Cells
Source: Cells. 2024 Sep 19;13(18):1571. doi: 10.3390/cells13181571 (PMC11429535; doi:10.3390/cells13181571)
Supplement: Supplementary file 1 [file cells-13-01571-s001.zip › Table S3.xlsx]

## Sheet: TableS3A
TableS3A. GO enrichment in LOW vs. CON group.
id	num	pvalue	per	ratio	class	ID	Descrption	Pvalue	Qvalue	Up	Down	fg_num	bg_num
GO:0005622 intracellular anatomical structure	74	1.81872e-07	92.5	0.006	Cellular Component	GO:0005622	intracellular anatomical structure	1.81872e-07	5.20154e-05	39	35	74	12279
GO:0043229 intracellular organelle	67	3.13594e-06	83.75	0.006	Cellular Component	GO:0043229	intracellular organelle	3.13594e-06	0.000448439	35	32	67	10754
GO:0043226 organelle	67	1.19532e-05	83.75	0.006	Cellular Component	GO:0043226	organelle	1.19532e-05	0.00113954	35	32	67	11057
GO:0031213 RSF complex	2	1.95116e-05	2.5	1	Cellular Component	GO:0031213	RSF complex	1.95116e-05	0.00139508	1	1	2	2
GO:0005737 cytoplasm	57	0.000116402	71.25	0.006	Cellular Component	GO:0005737	cytoplasm	0.000116402	0.00665819	32	25	57	9069
GO:0005768 endosome	11	0.000179824	13.75	0.016	Cellular Component	GO:0005768	endosome	0.000179824	0.00775663	4	7	11	671
GO:0036464 cytoplasmic ribonucleoprotein granule	6	0.000189847	7.5	0.032	Cellular Component	GO:0036464	cytoplasmic ribonucleoprotein granule	0.000189847	0.00775663	4	2	6	188
GO:0035770 ribonucleoprotein granule	6	0.000287193	7.5	0.03	Cellular Component	GO:0035770	ribonucleoprotein granule	0.000287193	0.00919355	4	2	6	203
GO:0097422 tubular endosome	2	0.000289307	2.5	0.333	Cellular Component	GO:0097422	tubular endosome	0.000289307	0.00919355	1	1	2	6
GO:0005829 cytosol	26	0.000474779	32.5	0.009	Cellular Component	GO:0005829	cytosol	0.000474779	0.0135787	15	11	26	3043
GO:0043232 intracellular non-membrane-bounded organelle	30	0.000840078	37.5	0.008	Cellular Component	GO:0043232	intracellular non-membrane-bounded organelle	0.000840078	0.0183806	17	13	30	3885
GO:0043228 non-membrane-bounded organelle	30	0.000843811	37.5	0.008	Cellular Component	GO:0043228	non-membrane-bounded organelle	0.000843811	0.0183806	17	13	30	3886
GO:0031010 ISWI-type complex	2	0.000857952	2.5	0.2	Cellular Component	GO:0031010	ISWI-type complex	0.000857952	0.0183806	1	1	2	10
GO:0005773 vacuole	8	0.000899751	10	0.018	Cellular Component	GO:0005773	vacuole	0.000899751	0.0183806	3	5	8	453
GO:0071203 WASH complex	2	0.00104559	2.5	0.182	Cellular Component	GO:0071203	WASH complex	0.00104559	0.0185927	0	2	2	11
GO:0005769 early endosome	6	0.00107643	7.5	0.023	Cellular Component	GO:0005769	early endosome	0.00107643	0.0185927	3	3	6	261
GO:0000323 lytic vacuole	7	0.00117017	8.75	0.019	Cellular Component	GO:0000323	lytic vacuole	0.00117017	0.0185927	2	5	7	364
GO:0005764 lysosome	7	0.00117017	8.75	0.019	Cellular Component	GO:0005764	lysosome	0.00117017	0.0185927	2	5	7	364
GO:0010008 endosome membrane	6	0.00130524	7.5	0.022	Cellular Component	GO:0010008	endosome membrane	0.00130524	0.0196473	2	4	6	271
GO:0043227 membrane-bounded organelle	57	0.00194495	71.25	0.006	Cellular Component	GO:0043227	membrane-bounded organelle	0.00194495	0.0276319	28	29	57	9876
GO:0030659 cytoplasmic vesicle membrane	8	0.00202892	10	0.016	Cellular Component	GO:0030659	cytoplasmic vesicle membrane	0.00202892	0.0276319	4	4	8	515
GO:0005488 binding	70	8.87901e-05	90.909	0.006	Molecular Function	GO:0005488	binding	8.87901e-05	0.0290344	36	34	70	12198
GO:0012506 vesicle membrane	8	0.00239587	10	0.015	Cellular Component	GO:0012506	vesicle membrane	0.00239587	0.0311464	4	4	8	529
GO:0032456 endocytic recycling	5	1.66059e-05	6.579	0.069	Biological Process	GO:0032456	endocytic recycling	1.66059e-05	0.0315678	2	3	5	72
GO:0016234 inclusion body	3	0.00289909	3.75	0.047	Cellular Component	GO:0016234	inclusion body	0.00289909	0.034944	3	0	3	64
GO:0000932 P-body	3	0.00316392	3.75	0.045	Cellular Component	GO:0000932	P-body	0.00316392	0.034944	2	1	3	66
GO:0010494 cytoplasmic stress granule	3	0.00316392	3.75	0.045	Cellular Component	GO:0010494	cytoplasmic stress granule	0.00316392	0.034944	2	1	3	66
GO:0030904 retromer complex	2	0.00317673	2.5	0.105	Cellular Component	GO:0030904	retromer complex	0.00317673	0.034944	1	1	2	19
GO:0005515 protein binding	50	0.000247114	64.935	0.007	Molecular Function	GO:0005515	protein binding	0.000247114	0.0404031	25	25	50	7448
GO:0044233 mitochondria-associated endoplasmic reticulum membrane	2	0.00387886	2.5	0.095	Cellular Component	GO:0044233	mitochondria-associated endoplasmic reticulum membrane	0.00387886	0.0410081	1	1	2	21
GO:0005868 cytoplasmic dynein complex	2	0.00425449	2.5	0.091	Cellular Component	GO:0005868	cytoplasmic dynein complex	0.00425449	0.0410081	2	0	2	22
GO:0090536 NoRC complex	1	0.00444494	1.25	1	Cellular Component	GO:0090536	NoRC complex	0.00444494	0.0410081	0	1	1	1
GO:0098898 dense core granule lumen	1	0.00444494	1.25	1	Cellular Component	GO:0098898	dense core granule lumen	0.00444494	0.0410081	0	1	1	1
GO:0099013 neuronal dense core vesicle lumen	1	0.00444494	1.25	1	Cellular Component	GO:0099013	neuronal dense core vesicle lumen	0.00444494	0.0410081	0	1	1	1
GO:0043231 intracellular membrane-bounded organelle	54	0.00480907	67.5	0.006	Cellular Component	GO:0043231	intracellular membrane-bounded organelle	0.00480907	0.0429811	28	26	54	9467
GO:0044265 cellular macromolecule catabolic process	14	5.98898e-05	18.421	0.015	Biological Process	GO:0044265	cellular macromolecule catabolic process	5.98898e-05	0.0451821	7	7	14	944
GO:0033962 P-body assembly	3	9.03212e-05	3.947	0.15	Biological Process	GO:0033962	P-body assembly	9.03212e-05	0.0451821	2	1	3	20
GO:0009057 macromolecule catabolic process	15	9.50702e-05	19.737	0.013	Biological Process	GO:0009057	macromolecule catabolic process	9.50702e-05	0.0451821	8	7	15	1115
GO:0005765 lysosomal membrane	4	0.00614379	5	0.024	Cellular Component	GO:0005765	lysosomal membrane	0.00614379	0.050116	0	4	4	164
GO:0098852 lytic vacuole membrane	4	0.00614379	5	0.024	Cellular Component	GO:0098852	lytic vacuole membrane	0.00614379	0.050116	0	4	4	164
GO:0031410 cytoplasmic vesicle	13	0.0062319	16.25	0.01	Cellular Component	GO:0031410	cytoplasmic vesicle	0.0062319	0.050116	5	8	13	1348
GO:0097708 intracellular vesicle	13	0.00630831	16.25	0.01	Cellular Component	GO:0097708	intracellular vesicle	0.00630831	0.050116	5	8	13	1350
GO:0015630 microtubule cytoskeleton	11	0.00811356	13.75	0.01	Cellular Component	GO:0015630	microtubule cytoskeleton	0.00811356	0.0563761	9	2	11	1081
GO:0002169 3-methylcrotonyl-CoA carboxylase complex, mitochondrial	1	0.00887037	1.25	0.5	Cellular Component	GO:0002169	3-methylcrotonyl-CoA carboxylase complex, mitochondrial	0.00887037	0.0563761	0	1	1	2
GO:0016590 ACF complex	1	0.00887037	1.25	0.5	Cellular Component	GO:0016590	ACF complex	0.00887037	0.0563761	0	1	1	2
GO:0031251 PAN complex	1	0.00887037	1.25	0.5	Cellular Component	GO:0031251	PAN complex	0.00887037	0.0563761	1	0	1	2
GO:0070691 P-TEFb complex	1	0.00887037	1.25	0.5	Cellular Component	GO:0070691	P-TEFb complex	0.00887037	0.0563761	0	1	1	2
GO:0090535 WICH complex	1	0.00887037	1.25	0.5	Cellular Component	GO:0090535	WICH complex	0.00887037	0.0563761	0	1	1	2
GO:1902500 vacuolar HOPS complex	1	0.00887037	1.25	0.5	Cellular Component	GO:1902500	vacuolar HOPS complex	0.00887037	0.0563761	0	1	1	2
GO:1902501 lysosomal HOPS complex	1	0.00887037	1.25	0.5	Cellular Component	GO:1902501	lysosomal HOPS complex	0.00887037	0.0563761	0	1	1	2
GO:1905202 methylcrotonoyl-CoA carboxylase complex	1	0.00887037	1.25	0.5	Cellular Component	GO:1905202	methylcrotonoyl-CoA carboxylase complex	0.00887037	0.0563761	0	1	1	2
GO:0031090 organelle membrane	18	0.00908118	22.5	0.008	Cellular Component	GO:0031090	organelle membrane	0.00908118	0.0564613	10	8	18	2255
GO:0098876 vesicle-mediated transport to the plasma membrane	5	0.000215178	6.579	0.041	Biological Process	GO:0098876	vesicle-mediated transport to the plasma membrane	0.000215178	0.0594268	2	3	5	123
GO:0006996 organelle organization	27	0.000250794	35.526	0.009	Biological Process	GO:0006996	organelle organization	0.000250794	0.0594268	15	12	27	3124
GO:0010606 positive regulation of cytoplasmic mRNA processing body assembly	2	0.000287416	2.632	0.333	Biological Process	GO:0010606	positive regulation of cytoplasmic mRNA processing body assembly	0.000287416	0.0594268	1	1	2	6
GO:0017148 negative regulation of translation	5	0.000298665	6.579	0.038	Biological Process	GO:0017148	negative regulation of translation	0.000298665	0.0594268	2	3	5	132
GO:0007034 vacuolar transport	5	0.000309268	6.579	0.038	Biological Process	GO:0007034	vacuolar transport	0.000309268	0.0594268	1	4	5	133
GO:1902117 positive regulation of organelle assembly	4	0.000324034	5.263	0.054	Biological Process	GO:1902117	positive regulation of organelle assembly	0.000324034	0.0594268	3	1	4	74
GO:0006623 protein targeting to vacuole	3	0.000343869	3.947	0.097	Biological Process	GO:0006623	protein targeting to vacuole	0.000343869	0.0594268	0	3	3	31
GO:0010608 posttranscriptional regulation of gene expression	8	0.000461855	10.526	0.019	Biological Process	GO:0010608	posttranscriptional regulation of gene expression	0.000461855	0.0633783	4	4	8	411
GO:0034249 negative regulation of cellular amide metabolic process	5	0.000489755	6.579	0.034	Biological Process	GO:0034249	negative regulation of cellular amide metabolic process	0.000489755	0.0633783	2	3	5	147
GO:0044248 cellular catabolic process	18	0.000494388	23.684	0.01	Biological Process	GO:0044248	cellular catabolic process	0.000494388	0.0633783	10	8	18	1745
GO:0010603 regulation of cytoplasmic mRNA processing body assembly	2	0.000533432	2.632	0.25	Biological Process	GO:0010603	regulation of cytoplasmic mRNA processing body assembly	0.000533432	0.0633783	1	1	2	8
GO:0051775 response to redox state	2	0.000533432	2.632	0.25	Biological Process	GO:0051775	response to redox state	0.000533432	0.0633783	2	0	2	8
GO:0031982 vesicle	13	0.0110201	16.25	0.009	Cellular Component	GO:0031982	vesicle	0.0110201	0.0670583	5	8	13	1447
GO:0005770 late endosome	4	0.0119353	5	0.02	Cellular Component	GO:0005770	late endosome	0.0119353	0.0711146	2	2	4	199
GO:0012505 endomembrane system	22	0.0121908	27.5	0.007	Cellular Component	GO:0012505	endomembrane system	0.0121908	0.0711543	13	9	22	3053
GO:0018444 translation release factor complex	1	0.0132764	1.25	0.333	Cellular Component	GO:0018444	translation release factor complex	0.0132764	0.0712362	0	1	1	3
GO:0030906 retromer, cargo-selective complex	1	0.0132764	1.25	0.333	Cellular Component	GO:0030906	retromer, cargo-selective complex	0.0132764	0.0712362	1	0	1	3
GO:0099073 mitochondrion-derived vesicle	1	0.0132764	1.25	0.333	Cellular Component	GO:0099073	mitochondrion-derived vesicle	0.0132764	0.0712362	1	0	1	3
GO:1990131 Gtr1-Gtr2 GTPase complex	1	0.0132764	1.25	0.333	Cellular Component	GO:1990131	Gtr1-Gtr2 GTPase complex	0.0132764	0.0712362	1	0	1	3
GO:0005856 cytoskeleton	15	0.0134502	18.75	0.008	Cellular Component	GO:0005856	cytoskeleton	0.0134502	0.0712362	10	5	15	1821
GO:0044232 organelle membrane contact site	2	0.014302	2.5	0.049	Cellular Component	GO:0044232	organelle membrane contact site	0.014302	0.0743704	1	1	2	41
GO:0005774 vacuolar membrane	4	0.015221	5	0.019	Cellular Component	GO:0005774	vacuolar membrane	0.015221	0.0777356	0	4	4	214
GO:0098992 neuronal dense core vesicle	1	0.017663	1.25	0.25	Cellular Component	GO:0098992	neuronal dense core vesicle	0.017663	0.087097	0	1	1	4
GO:1990513 CLOCK-BMAL transcription complex	1	0.017663	1.25	0.25	Cellular Component	GO:1990513	CLOCK-BMAL transcription complex	0.017663	0.087097	1	0	1	4
GO:0044260 cellular macromolecule metabolic process	45	0.000840426	59.211	0.006	Biological Process	GO:0044260	cellular macromolecule metabolic process	0.000840426	0.087811	24	21	45	6980
GO:0072666 establishment of protein localization to vacuole	3	0.000908742	3.947	0.07	Biological Process	GO:0072666	establishment of protein localization to vacuole	0.000908742	0.087811	0	3	3	43
GO:0034248 regulation of cellular amide metabolic process	7	0.000923256	9.211	0.02	Biological Process	GO:0034248	regulation of cellular amide metabolic process	0.000923256	0.087811	3	4	7	351
GO:0044257 cellular protein catabolic process	10	0.00092384	13.158	0.014	Biological Process	GO:0044257	cellular protein catabolic process	0.00092384	0.087811	5	5	10	692
GO:0019083 viral transcription	3	0.00103828	3.947	0.067	Biological Process	GO:0019083	viral transcription	0.00103828	0.0895239	2	1	3	45
GO:0009056 catabolic process	19	0.00105575	25	0.009	Biological Process	GO:0009056	catabolic process	0.00105575	0.0895239	11	8	19	2022
GO:0030163 protein catabolic process	11	0.00110081	14.474	0.013	Biological Process	GO:0030163	protein catabolic process	0.00110081	0.0895239	6	5	11	837
GO:0007041 lysosomal transport	4	0.00113023	5.263	0.039	Biological Process	GO:0007041	lysosomal transport	0.00113023	0.0895239	1	3	4	103
GO:0016043 cellular component organization	35	0.00119646	46.053	0.007	Biological Process	GO:0016043	cellular component organization	0.00119646	0.0909792	18	17	35	4978
GO:0030286 dynein complex	2	0.0192848	2.5	0.042	Cellular Component	GO:0030286	dynein complex	0.0192848	0.0934823	2	0	2	48
GO:0098588 bounding membrane of organelle	10	0.0215303	12.5	0.009	Cellular Component	GO:0098588	bounding membrane of organelle	0.0215303	0.0954652	4	6	10	1084
GO:0016589 NURF complex	1	0.0220304	1.25	0.2	Cellular Component	GO:0016589	NURF complex	0.0220304	0.0954652	0	1	1	5
GO:0030015 CCR4-NOT core complex	1	0.0220304	1.25	0.2	Cellular Component	GO:0030015	CCR4-NOT core complex	0.0220304	0.0954652	0	1	1	5
GO:0034774 secretory granule lumen	1	0.0220304	1.25	0.2	Cellular Component	GO:0034774	secretory granule lumen	0.0220304	0.0954652	0	1	1	5
GO:0045180 basal cortex	1	0.0220304	1.25	0.2	Cellular Component	GO:0045180	basal cortex	0.0220304	0.0954652	1	0	1	5
GO:0071439 clathrin complex	1	0.0220304	1.25	0.2	Cellular Component	GO:0071439	clathrin complex	0.0220304	0.0954652	0	1	1	5
GO:0110016 B-WICH complex	1	0.0220304	1.25	0.2	Cellular Component	GO:0110016	B-WICH complex	0.0220304	0.0954652	0	1	1	5
GO:0060712 spongiotrophoblast layer development	2	0.00146479	2.632	0.154	Biological Process	GO:0060712	spongiotrophoblast layer development	0.00146479	0.106642	1	1	2	13
GO:0044267 cellular protein metabolic process	31	0.0015199	40.789	0.007	Biological Process	GO:0044267	cellular protein metabolic process	0.0015199	0.106642	14	17	31	4250
GO:0016197 endosomal transport	5	0.00177549	6.579	0.026	Biological Process	GO:0016197	endosomal transport	0.00177549	0.106642	2	3	5	196
GO:0002244 hematopoietic progenitor cell differentiation	4	0.00180888	5.263	0.034	Biological Process	GO:0002244	hematopoietic progenitor cell differentiation	0.00180888	0.106642	1	3	4	117
GO:1903204 negative regulation of oxidative stress-induced neuron death	2	0.00196054	2.632	0.133	Biological Process	GO:1903204	negative regulation of oxidative stress-induced neuron death	0.00196054	0.106642	2	0	2	15
GO:0030522 intracellular receptor signaling pathway	5	0.00202561	6.579	0.025	Biological Process	GO:0030522	intracellular receptor signaling pathway	0.00202561	0.106642	4	1	5	202
GO:0031323 regulation of cellular metabolic process	34	0.00218624	44.737	0.007	Biological Process	GO:0031323	regulation of cellular metabolic process	0.00218624	0.106642	22	12	34	4936
GO:0007017 microtubule-based process	10	0.00223375	13.158	0.013	Biological Process	GO:0007017	microtubule-based process	0.00223375	0.106642	7	3	10	779
GO:0043488 regulation of mRNA stability	4	0.00223626	5.263	0.032	Biological Process	GO:0043488	regulation of mRNA stability	0.00223626	0.106642	2	2	4	124
GO:0006417 regulation of translation	6	0.00228295	7.895	0.02	Biological Process	GO:0006417	regulation of translation	0.00228295	0.106642	2	4	6	304
GO:0072665 protein localization to vacuole	3	0.00238755	3.947	0.05	Biological Process	GO:0072665	protein localization to vacuole	0.00238755	0.106642	0	3	3	60
GO:0071840 cellular component organization or biogenesis	35	0.00244646	46.053	0.007	Biological Process	GO:0071840	cellular component organization or biogenesis	0.00244646	0.106642	18	17	35	5169
GO:0019080 viral gene expression	3	0.0025031	3.947	0.049	Biological Process	GO:0019080	viral gene expression	0.0025031	0.106642	2	1	3	61
GO:0051130 positive regulation of cellular component organization	10	0.00251936	13.158	0.013	Biological Process	GO:0051130	positive regulation of cellular component organization	0.00251936	0.106642	6	4	10	792
GO:0043923 positive regulation by host of viral transcription	2	0.00252484	2.632	0.118	Biological Process	GO:0043923	positive regulation by host of viral transcription	0.00252484	0.106642	1	1	2	17
GO:1902774 late endosome to lysosome transport	2	0.00252484	2.632	0.118	Biological Process	GO:1902774	late endosome to lysosome transport	0.00252484	0.106642	1	1	2	17
GO:0033043 regulation of organelle organization	11	0.0026243	14.474	0.012	Biological Process	GO:0033043	regulation of organelle organization	0.0026243	0.106642	7	4	11	934
GO:0051603 proteolysis involved in cellular protein catabolic process	9	0.00274094	11.842	0.013	Biological Process	GO:0051603	proteolysis involved in cellular protein catabolic process	0.00274094	0.106642	5	4	9	669
GO:0000289 nuclear-transcribed mRNA poly(A) tail shortening	2	0.00283231	2.632	0.111	Biological Process	GO:0000289	nuclear-transcribed mRNA poly(A) tail shortening	0.00283231	0.106642	1	1	2	18
GO:0050775 positive regulation of dendrite morphogenesis	2	0.00283231	2.632	0.111	Biological Process	GO:0050775	positive regulation of dendrite morphogenesis	0.00283231	0.106642	0	2	2	18
GO:0043487 regulation of RNA stability	4	0.00288204	5.263	0.03	Biological Process	GO:0043487	regulation of RNA stability	0.00288204	0.106642	2	2	4	133
GO:0044089 positive regulation of cellular component biogenesis	7	0.00296798	9.211	0.016	Biological Process	GO:0044089	positive regulation of cellular component biogenesis	0.00296798	0.106642	5	2	7	431
GO:0035195 gene silencing by miRNA	3	0.00299972	3.947	0.046	Biological Process	GO:0035195	gene silencing by miRNA	0.00299972	0.106642	2	1	3	65
GO:0044237 cellular metabolic process	53	0.00302647	69.737	0.006	Biological Process	GO:0044237	cellular metabolic process	0.00302647	0.106642	28	25	53	9197
GO:0048585 negative regulation of response to stimulus	13	0.00304625	17.105	0.01	Biological Process	GO:0048585	negative regulation of response to stimulus	0.00304625	0.106642	10	3	13	1245
GO:0010646 regulation of cell communication	21	0.00315184	27.632	0.008	Biological Process	GO:0010646	regulation of cell communication	0.00315184	0.106642	17	4	21	2567
GO:1903203 regulation of oxidative stress-induced neuron death	2	0.00315646	2.632	0.105	Biological Process	GO:1903203	regulation of oxidative stress-induced neuron death	0.00315646	0.106642	2	0	2	19
GO:0061013 regulation of mRNA catabolic process	4	0.00320619	5.263	0.029	Biological Process	GO:0061013	regulation of mRNA catabolic process	0.00320619	0.106642	2	2	4	137
GO:0023051 regulation of signaling	21	0.00333587	27.632	0.008	Biological Process	GO:0023051	regulation of signaling	0.00333587	0.106642	17	4	21	2579
GO:0061157 mRNA destabilization	3	0.00340921	3.947	0.044	Biological Process	GO:0061157	mRNA destabilization	0.00340921	0.106642	1	2	3	68
GO:0006511 ubiquitin-dependent protein catabolic process	8	0.00352203	10.526	0.014	Biological Process	GO:0006511	ubiquitin-dependent protein catabolic process	0.00352203	0.106642	4	4	8	566
GO:0051128 regulation of cellular component organization	16	0.00357329	21.053	0.009	Biological Process	GO:0051128	regulation of cellular component organization	0.00357329	0.106642	9	7	16	1742
GO:0035194 post-transcriptional gene silencing by RNA	3	0.00385134	3.947	0.042	Biological Process	GO:0035194	post-transcriptional gene silencing by RNA	0.00385134	0.106642	2	1	3	71
GO:0050779 RNA destabilization	3	0.00385134	3.947	0.042	Biological Process	GO:0050779	RNA destabilization	0.00385134	0.106642	1	2	3	71
GO:0036475 neuron death in response to oxidative stress	2	0.00385421	2.632	0.095	Biological Process	GO:0036475	neuron death in response to oxidative stress	0.00385421	0.106642	2	0	2	21
GO:0016458 gene silencing	4	0.0039275	5.263	0.028	Biological Process	GO:0016458	gene silencing	0.0039275	0.106642	2	2	4	145
GO:0019941 modification-dependent protein catabolic process	8	0.00395576	10.526	0.014	Biological Process	GO:0019941	modification-dependent protein catabolic process	0.00395576	0.106642	4	4	8	577
GO:0061014 positive regulation of mRNA catabolic process	3	0.00400611	3.947	0.042	Biological Process	GO:0061014	positive regulation of mRNA catabolic process	0.00400611	0.106642	1	2	3	72
GO:0016441 posttranscriptional gene silencing	3	0.00416462	3.947	0.041	Biological Process	GO:0016441	posttranscriptional gene silencing	0.00416462	0.106642	2	1	3	73
GO:0019222 regulation of metabolic process	36	0.00419088	47.368	0.007	Biological Process	GO:0019222	regulation of metabolic process	0.00419088	0.106642	22	14	36	5530
GO:0039529 RIG-I signaling pathway	2	0.00422751	2.632	0.091	Biological Process	GO:0039529	RIG-I signaling pathway	0.00422751	0.106642	2	0	2	22
GO:1903311 regulation of mRNA metabolic process	5	0.00424602	6.579	0.021	Biological Process	GO:1903311	regulation of mRNA metabolic process	0.00424602	0.106642	2	3	5	240
GO:0043632 modification-dependent macromolecule catabolic process	8	0.00434057	10.526	0.014	Biological Process	GO:0043632	modification-dependent macromolecule catabolic process	0.00434057	0.106642	4	4	8	586
GO:0016256 N-glycan processing to lysosome	1	0.00443175	1.316	1	Biological Process	GO:0016256	N-glycan processing to lysosome	0.00443175	0.106642	0	1	1	1
GO:0031335 regulation of sulfur amino acid metabolic process	1	0.00443175	1.316	1	Biological Process	GO:0031335	regulation of sulfur amino acid metabolic process	0.00443175	0.106642	1	0	1	1
GO:1901494 regulation of cysteine metabolic process	1	0.00443175	1.316	1	Biological Process	GO:1901494	regulation of cysteine metabolic process	0.00443175	0.106642	1	0	1	1
GO:1902822 regulation of late endosome to lysosome transport	1	0.00443175	1.316	1	Biological Process	GO:1902822	regulation of late endosome to lysosome transport	0.00443175	0.106642	1	0	1	1
GO:1902823 negative regulation of late endosome to lysosome transport	1	0.00443175	1.316	1	Biological Process	GO:1902823	negative regulation of late endosome to lysosome transport	0.00443175	0.106642	1	0	1	1
GO:1903335 regulation of vacuolar transport	1	0.00443175	1.316	1	Biological Process	GO:1903335	regulation of vacuolar transport	0.00443175	0.106642	1	0	1	1
GO:1903336 negative regulation of vacuolar transport	1	0.00443175	1.316	1	Biological Process	GO:1903336	negative regulation of vacuolar transport	0.00443175	0.106642	1	0	1	1
GO:1903690 negative regulation of wound healing, spreading of epidermal cells	1	0.00443175	1.316	1	Biological Process	GO:1903690	negative regulation of wound healing, spreading of epidermal cells	0.00443175	0.106642	1	0	1	1
GO:1990968 modulation by host of RNA binding by virus	1	0.00443175	1.316	1	Biological Process	GO:1990968	modulation by host of RNA binding by virus	0.00443175	0.106642	1	0	1	1
GO:1990969 modulation by host of viral RNA-binding transcription factor activity	1	0.00443175	1.316	1	Biological Process	GO:1990969	modulation by host of viral RNA-binding transcription factor activity	0.00443175	0.106642	1	0	1	1
GO:2000331 regulation of terminal button organization	1	0.00443175	1.316	1	Biological Process	GO:2000331	regulation of terminal button organization	0.00443175	0.106642	1	0	1	1
GO:0005794 Golgi apparatus	10	0.0250294	12.5	0.009	Cellular Component	GO:0005794	Golgi apparatus	0.0250294	0.106842	6	4	10	1111
GO:0004535 poly(A)-specific ribonuclease activity	2	0.00134269	2.597	0.167	Molecular Function	GO:0004535	poly(A)-specific ribonuclease activity	0.00134269	0.107386	1	1	2	12
GO:0005096 GTPase activator activity	7	0.00171944	9.091	0.019	Molecular Function	GO:0005096	GTPase activator activity	0.00171944	0.107386	2	5	7	376
GO:0030695 GTPase regulator activity	7	0.00217618	9.091	0.018	Molecular Function	GO:0030695	GTPase regulator activity	0.00217618	0.107386	2	5	7	392
GO:0060589 nucleoside-triphosphatase regulator activity	7	0.00217618	9.091	0.018	Molecular Function	GO:0060589	nucleoside-triphosphatase regulator activity	0.00217618	0.107386	2	5	7	392
GO:0005085 guanyl-nucleotide exchange factor activity	5	0.00229879	6.494	0.025	Molecular Function	GO:0005085	guanyl-nucleotide exchange factor activity	0.00229879	0.107386	1	4	5	200
GO:0008290 F-actin capping protein complex	1	0.0263786	1.25	0.167	Cellular Component	GO:0008290	F-actin capping protein complex	0.0263786	0.107776	0	1	1	6
GO:0036396 RNA N6-methyladenosine methyltransferase complex	1	0.0263786	1.25	0.167	Cellular Component	GO:0036396	RNA N6-methyladenosine methyltransferase complex	0.0263786	0.107776	0	1	1	6
GO:0045293 mRNA editing complex	1	0.0263786	1.25	0.167	Cellular Component	GO:0045293	mRNA editing complex	0.0263786	0.107776	0	1	1	6
GO:0048583 regulation of response to stimulus	23	0.00465714	30.263	0.008	Biological Process	GO:0048583	regulation of response to stimulus	0.00465714	0.110665	18	5	23	3014
GO:0050727 regulation of inflammatory response	5	0.0047926	6.579	0.02	Biological Process	GO:0050727	regulation of inflammatory response	0.0047926	0.112478	5	0	5	247
GO:0099080 supramolecular complex	9	0.0280461	11.25	0.009	Cellular Component	GO:0099080	supramolecular complex	0.0280461	0.112974	6	3	9	971
GO:0046329 negative regulation of JNK cascade	2	0.00502222	2.632	0.083	Biological Process	GO:0046329	negative regulation of JNK cascade	0.00502222	0.11643	2	0	2	24
GO:0060205 cytoplasmic vesicle lumen	1	0.0307078	1.25	0.143	Cellular Component	GO:0060205	cytoplasmic vesicle lumen	0.0307078	0.117099	0	1	1	7
GO:0097449 astrocyte projection	1	0.0307078	1.25	0.143	Cellular Component	GO:0097449	astrocyte projection	0.0307078	0.117099	1	0	1	7
GO:0099523 presynaptic cytosol	1	0.0307078	1.25	0.143	Cellular Component	GO:0099523	presynaptic cytosol	0.0307078	0.117099	1	0	1	7
GO:0099524 postsynaptic cytosol	1	0.0307078	1.25	0.143	Cellular Component	GO:0099524	postsynaptic cytosol	0.0307078	0.117099	1	0	1	7
GO:0005815 microtubule organizing center	7	0.0316268	8.75	0.01	Cellular Component	GO:0005815	microtubule organizing center	0.0316268	0.11884	5	2	7	681
GO:0099023 vesicle tethering complex	2	0.0319953	2.5	0.032	Cellular Component	GO:0099023	vesicle tethering complex	0.0319953	0.11884	1	1	2	63
GO:0080090 regulation of primary metabolic process	32	0.00530141	42.105	0.007	Biological Process	GO:0080090	regulation of primary metabolic process	0.00530141	0.121421	20	12	32	4783
GO:0034063 stress granule assembly	2	0.00544333	2.632	0.08	Biological Process	GO:0034063	stress granule assembly	0.00544333	0.123188	2	0	2	25
GO:0008024 cyclin/CDK positive transcription elongation factor complex	1	0.0350179	1.25	0.125	Cellular Component	GO:0008024	cyclin/CDK positive transcription elongation factor complex	0.0350179	0.125189	0	1	1	8
GO:0031466 Cul5-RING ubiquitin ligase complex	1	0.0350179	1.25	0.125	Cellular Component	GO:0031466	Cul5-RING ubiquitin ligase complex	0.0350179	0.125189	0	1	1	8
GO:0031983 vesicle lumen	1	0.0350179	1.25	0.125	Cellular Component	GO:0031983	vesicle lumen	0.0350179	0.125189	0	1	1	8
GO:2000113 negative regulation of cellular macromolecule biosynthetic process	12	0.00563992	15.789	0.01	Biological Process	GO:2000113	negative regulation of cellular macromolecule biosynthetic process	0.00563992	0.126135	6	6	12	1184
GO:0039528 cytoplasmic pattern recognition receptor signaling pathway in response to virus	2	0.0058801	2.632	0.077	Biological Process	GO:0039528	cytoplasmic pattern recognition receptor signaling pathway in response to virus	0.0058801	0.12906	2	0	2	26
GO:0010558 negative regulation of macromolecule biosynthetic process	12	0.00590648	15.789	0.01	Biological Process	GO:0010558	negative regulation of macromolecule biosynthetic process	0.00590648	0.12906	6	6	12	1191
GO:0046907 intracellular transport	12	0.00598446	15.789	0.01	Biological Process	GO:0046907	intracellular transport	0.00598446	0.129278	5	7	12	1193
GO:0022607 cellular component assembly	19	0.00608914	25	0.008	Biological Process	GO:0022607	cellular component assembly	0.00608914	0.130061	11	8	19	2356
GO:0032269 negative regulation of cellular protein metabolic process	9	0.00629871	11.842	0.012	Biological Process	GO:0032269	negative regulation of cellular protein metabolic process	0.00629871	0.133024	5	4	9	760
GO:0030518 intracellular steroid hormone receptor signaling pathway	3	0.0063678	3.947	0.035	Biological Process	GO:0030518	intracellular steroid hormone receptor signaling pathway	0.0063678	0.133024	2	1	3	85
GO:0005903 brush border	2	0.0377858	2.5	0.029	Cellular Component	GO:0005903	brush border	0.0377858	0.133417	1	1	2	69
GO:0005641 nuclear envelope lumen	1	0.0393091	1.25	0.111	Cellular Component	GO:0005641	nuclear envelope lumen	0.0393091	0.135451	1	0	1	9
GO:0005677 chromatin silencing complex	1	0.0393091	1.25	0.111	Cellular Component	GO:0005677	chromatin silencing complex	0.0393091	0.135451	0	1	1	9
GO:0004686 elongation factor-2 kinase activity	1	0.00460829	1.299	1	Molecular Function	GO:0004686	elongation factor-2 kinase activity	0.00460829	0.136033	0	1	1	1
GO:0043813 phosphatidylinositol-3,5-bisphosphate 5-phosphatase activity	1	0.00460829	1.299	1	Molecular Function	GO:0043813	phosphatidylinositol-3,5-bisphosphate 5-phosphatase activity	0.00460829	0.136033	0	1	1	1
GO:0061547 glycogen synthase activity, transferring glucose-1-phosphate	1	0.00460829	1.299	1	Molecular Function	GO:0061547	glycogen synthase activity, transferring glucose-1-phosphate	0.00460829	0.136033	1	0	1	1
GO:0062104 pumilio-response element binding	1	0.00460829	1.299	1	Molecular Function	GO:0062104	pumilio-response element binding	0.00460829	0.136033	1	0	1	1
GO:0005154 epidermal growth factor receptor binding	2	0.0063415	2.597	0.077	Molecular Function	GO:0005154	epidermal growth factor receptor binding	0.0063415	0.136033	2	0	2	26
GO:0019899 enzyme binding	15	0.00675018	19.481	0.009	Molecular Function	GO:0019899	enzyme binding	0.00675018	0.136033	6	9	15	1627
GO:0000175 3'-5'-exoribonuclease activity	2	0.00733193	2.597	0.071	Molecular Function	GO:0000175	3'-5'-exoribonuclease activity	0.00733193	0.136033	1	1	2	28
GO:0030331 estrogen receptor binding	2	0.00733193	2.597	0.071	Molecular Function	GO:0030331	estrogen receptor binding	0.00733193	0.136033	1	1	2	28
GO:0004843 thiol-dependent deubiquitinase	3	0.00907262	3.896	0.032	Molecular Function	GO:0004843	thiol-dependent deubiquitinase	0.00907262	0.136033	2	1	3	93
GO:0001093 TFIIB-class transcription factor binding	1	0.00919563	1.299	0.5	Molecular Function	GO:0001093	TFIIB-class transcription factor binding	0.00919563	0.136033	1	0	1	2
GO:0003976 UDP-N-acetylglucosamine-lysosomal-enzyme N-acetylglucosaminephosphotransferase activity	1	0.00919563	1.299	0.5	Molecular Function	GO:0003976	UDP-N-acetylglucosamine-lysosomal-enzyme N-acetylglucosaminephosphotransferase activity	0.00919563	0.136033	0	1	1	2
GO:0004485 methylcrotonoyl-CoA carboxylase activity	1	0.00919563	1.299	0.5	Molecular Function	GO:0004485	methylcrotonoyl-CoA carboxylase activity	0.00919563	0.136033	0	1	1	2
GO:0004817 cysteine-tRNA ligase activity	1	0.00919563	1.299	0.5	Molecular Function	GO:0004817	cysteine-tRNA ligase activity	0.00919563	0.136033	0	1	1	2
GO:0031748 D1 dopamine receptor binding	1	0.00919563	1.299	0.5	Molecular Function	GO:0031748	D1 dopamine receptor binding	0.00919563	0.136033	1	0	1	2
GO:0016896 exoribonuclease activity, producing 5'-phosphomonoesters	2	0.00950713	2.597	0.062	Molecular Function	GO:0016896	exoribonuclease activity, producing 5'-phosphomonoesters	0.00950713	0.136033	1	1	2	32
GO:0004532 exoribonuclease activity	2	0.0100905	2.597	0.061	Molecular Function	GO:0004532	exoribonuclease activity	0.0100905	0.136033	1	1	2	33
GO:0017111 nucleoside-triphosphatase activity	7	0.0103994	9.091	0.013	Molecular Function	GO:0017111	nucleoside-triphosphatase activity	0.0103994	0.136033	3	4	7	524
GO:0101005 deubiquitinase activity	3	0.0104613	3.896	0.031	Molecular Function	GO:0101005	deubiquitinase activity	0.0104613	0.136033	2	1	3	98
GO:0008242 omega peptidase activity	3	0.0113505	3.896	0.03	Molecular Function	GO:0008242	omega peptidase activity	0.0113505	0.136033	2	1	3	101
GO:0046872 metal ion binding	22	0.0120989	28.571	0.007	Molecular Function	GO:0046872	metal ion binding	0.0120989	0.136033	9	13	22	2950
GO:0004373 glycogen (starch) synthase activity	1	0.0137621	1.299	0.333	Molecular Function	GO:0004373	glycogen (starch) synthase activity	0.0137621	0.136033	1	0	1	3
GO:0016422 mRNA (2'-O-methyladenosine-N6-)-methyltransferase activity	1	0.0137621	1.299	0.333	Molecular Function	GO:0016422	mRNA (2'-O-methyladenosine-N6-)-methyltransferase activity	0.0137621	0.136033	0	1	1	3
GO:0030284 estrogen receptor activity	1	0.0137621	1.299	0.333	Molecular Function	GO:0030284	estrogen receptor activity	0.0137621	0.136033	1	0	1	3
GO:0050436 microfibril binding	1	0.0137621	1.299	0.333	Molecular Function	GO:0050436	microfibril binding	0.0137621	0.136033	0	1	1	3
GO:0140684 histone H3-tri/dimethyl-lysine-9 demethylase activity	1	0.0137621	1.299	0.333	Molecular Function	GO:0140684	histone H3-tri/dimethyl-lysine-9 demethylase activity	0.0137621	0.136033	0	1	1	3
GO:1990518 single-stranded 3'-5' DNA helicase activity	1	0.0137621	1.299	0.333	Molecular Function	GO:1990518	single-stranded 3'-5' DNA helicase activity	0.0137621	0.136033	0	1	1	3
GO:0016922 nuclear receptor binding	3	0.0142738	3.896	0.027	Molecular Function	GO:0016922	nuclear receptor binding	0.0142738	0.136033	1	2	3	110
GO:0032266 phosphatidylinositol-3-phosphate binding	2	0.0146004	2.597	0.05	Molecular Function	GO:0032266	phosphatidylinositol-3-phosphate binding	0.0146004	0.136033	1	1	2	40
GO:0019783 ubiquitin-like protein-specific protease activity	3	0.0149761	3.896	0.027	Molecular Function	GO:0019783	ubiquitin-like protein-specific protease activity	0.0149761	0.136033	2	1	3	112
GO:0070925 organelle assembly	9	0.00684291	11.842	0.012	Biological Process	GO:0070925	organelle assembly	0.00684291	0.136688	7	2	9	770
GO:0044087 regulation of cellular component biogenesis	9	0.00689927	11.842	0.012	Biological Process	GO:0044087	regulation of cellular component biogenesis	0.00689927	0.136688	5	4	9	771
GO:0051171 regulation of nitrogen compound metabolic process	31	0.00701475	40.789	0.007	Biological Process	GO:0051171	regulation of nitrogen compound metabolic process	0.00701475	0.136688	19	12	31	4665
GO:1901575 organic substance catabolic process	15	0.00705155	19.737	0.009	Biological Process	GO:1901575	organic substance catabolic process	0.00705155	0.136688	8	7	15	1701
GO:0043170 macromolecule metabolic process	48	0.00705404	63.158	0.006	Biological Process	GO:0043170	macromolecule metabolic process	0.00705404	0.136688	24	24	48	8318
GO:1901532 regulation of hematopoietic progenitor cell differentiation	2	0.00728289	2.632	0.069	Biological Process	GO:1901532	regulation of hematopoietic progenitor cell differentiation	0.00728289	0.136688	0	2	2	29
GO:0031047 gene silencing by RNA	3	0.00745566	3.947	0.033	Biological Process	GO:0031047	gene silencing by RNA	0.00745566	0.136688	2	1	3	90
GO:0019538 protein metabolic process	32	0.00761492	42.105	0.007	Biological Process	GO:0019538	protein metabolic process	0.00761492	0.136688	14	18	32	4892
GO:0031327 negative regulation of cellular biosynthetic process	12	0.00767714	15.789	0.01	Biological Process	GO:0031327	negative regulation of cellular biosynthetic process	0.00767714	0.136688	6	6	12	1232
GO:1902115 regulation of organelle assembly	4	0.00775044	5.263	0.023	Biological Process	GO:1902115	regulation of organelle assembly	0.00775044	0.136688	3	1	4	176
GO:0051668 localization within membrane	7	0.00807421	9.211	0.013	Biological Process	GO:0051668	localization within membrane	0.00807421	0.136688	3	4	7	519
GO:1903202 negative regulation of oxidative stress-induced cell death	2	0.00829374	2.632	0.065	Biological Process	GO:1903202	negative regulation of oxidative stress-induced cell death	0.00829374	0.136688	2	0	2	31
GO:0009896 positive regulation of catabolic process	6	0.0083989	7.895	0.015	Biological Process	GO:0009896	positive regulation of catabolic process	0.0083989	0.136688	4	2	6	398
GO:0009890 negative regulation of biosynthetic process	12	0.00852461	15.789	0.01	Biological Process	GO:0009890	negative regulation of biosynthetic process	0.00852461	0.136688	6	6	12	1249
GO:0032873 negative regulation of stress-activated MAPK cascade	2	0.00882144	2.632	0.062	Biological Process	GO:0032873	negative regulation of stress-activated MAPK cascade	0.00882144	0.136688	2	0	2	32
GO:0070303 negative regulation of stress-activated protein kinase signaling cascade	2	0.00882144	2.632	0.062	Biological Process	GO:0070303	negative regulation of stress-activated protein kinase signaling cascade	0.00882144	0.136688	2	0	2	32
GO:0006423 cysteinyl-tRNA aminoacylation	1	0.00884411	1.316	0.5	Biological Process	GO:0006423	cysteinyl-tRNA aminoacylation	0.00884411	0.136688	0	1	1	2
GO:0035544 negative regulation of SNARE complex assembly	1	0.00884411	1.316	0.5	Biological Process	GO:0035544	negative regulation of SNARE complex assembly	0.00884411	0.136688	0	1	1	2
GO:0043921 modulation by host of viral transcription	1	0.00884411	1.316	0.5	Biological Process	GO:0043921	modulation by host of viral transcription	0.00884411	0.136688	1	0	1	2
GO:0060523 prostate epithelial cord elongation	1	0.00884411	1.316	0.5	Biological Process	GO:0060523	prostate epithelial cord elongation	0.00884411	0.136688	1	0	1	2
GO:0071620 phosphorylation of RNA polymerase II C-terminal domain serine 5 residues	1	0.00884411	1.316	0.5	Biological Process	GO:0071620	phosphorylation of RNA polymerase II C-terminal domain serine 5 residues	0.00884411	0.136688	0	1	1	2
GO:0106104 regulation of glutamate receptor clustering	1	0.00884411	1.316	0.5	Biological Process	GO:0106104	regulation of glutamate receptor clustering	0.00884411	0.136688	1	0	1	2
GO:1900408 negative regulation of cellular response to oxidative stress	1	0.00884411	1.316	0.5	Biological Process	GO:1900408	negative regulation of cellular response to oxidative stress	0.00884411	0.136688	1	0	1	2
GO:1902340 negative regulation of chromosome condensation	1	0.00884411	1.316	0.5	Biological Process	GO:1902340	negative regulation of chromosome condensation	0.00884411	0.136688	0	1	1	2
GO:1903379 regulation of mitotic chromosome condensation	1	0.00884411	1.316	0.5	Biological Process	GO:1903379	regulation of mitotic chromosome condensation	0.00884411	0.136688	0	1	1	2
GO:1903654 phosphorylation of RNA polymerase II C-terminal domain serine 5 residues involved in positive regulation of transcription elongation from RNA polymerase II promoter	1	0.00884411	1.316	0.5	Biological Process	GO:1903654	phosphorylation of RNA polymerase II C-terminal domain serine 5 residues involved in positive regulation of transcription elongation from RNA polymerase II promoter	0.00884411	0.136688	0	1	1	2
GO:1903655 phosphorylation of RNA polymerase II C-terminal domain serine 2 residues involved in positive regulation of transcription elongation from RNA polymerase II promoter	1	0.00884411	1.316	0.5	Biological Process	GO:1903655	phosphorylation of RNA polymerase II C-terminal domain serine 2 residues involved in positive regulation of transcription elongation from RNA polymerase II promoter	0.00884411	0.136688	0	1	1	2
GO:1903786 regulation of glutathione biosynthetic process	1	0.00884411	1.316	0.5	Biological Process	GO:1903786	regulation of glutathione biosynthetic process	0.00884411	0.136688	1	0	1	2
GO:1904717 regulation of AMPA glutamate receptor clustering	1	0.00884411	1.316	0.5	Biological Process	GO:1904717	regulation of AMPA glutamate receptor clustering	0.00884411	0.136688	1	0	1	2
GO:1905213 negative regulation of mitotic chromosome condensation	1	0.00884411	1.316	0.5	Biological Process	GO:1905213	negative regulation of mitotic chromosome condensation	0.00884411	0.136688	0	1	1	2
GO:1905289 regulation of CAMKK-AMPK signaling cascade	1	0.00884411	1.316	0.5	Biological Process	GO:1905289	regulation of CAMKK-AMPK signaling cascade	0.00884411	0.136688	1	0	1	2
GO:1905793 protein localization to pericentriolar material	1	0.00884411	1.316	0.5	Biological Process	GO:1905793	protein localization to pericentriolar material	0.00884411	0.136688	1	0	1	2
GO:0043169 cation binding	22	0.016311	28.571	0.007	Molecular Function	GO:0043169	cation binding	0.016311	0.138307	9	13	22	3030
GO:0016462 pyrophosphatase activity	7	0.0167571	9.091	0.012	Molecular Function	GO:0016462	pyrophosphatase activity	0.0167571	0.138307	3	4	7	576
GO:0016818 hydrolase activity, acting on acid anhydrides, in phosphorus-containing anhydrides	7	0.0177862	9.091	0.012	Molecular Function	GO:0016818	hydrolase activity, acting on acid anhydrides, in phosphorus-containing anhydrides	0.0177862	0.138307	3	4	7	583
GO:0016817 hydrolase activity, acting on acid anhydrides	7	0.0179368	9.091	0.012	Molecular Function	GO:0016817	hydrolase activity, acting on acid anhydrides	0.0179368	0.138307	3	4	7	584
GO:0034056 estrogen response element binding	1	0.0183078	1.299	0.25	Molecular Function	GO:0034056	estrogen response element binding	0.0183078	0.138307	1	0	1	4
GO:0048273 mitogen-activated protein kinase p38 binding	1	0.0183078	1.299	0.25	Molecular Function	GO:0048273	mitogen-activated protein kinase p38 binding	0.0183078	0.138307	1	0	1	4
GO:1990460 leptin receptor binding	1	0.0183078	1.299	0.25	Molecular Function	GO:1990460	leptin receptor binding	0.0183078	0.138307	1	0	1	4
GO:0008408 3'-5' exonuclease activity	2	0.019033	2.597	0.043	Molecular Function	GO:0008408	3'-5' exonuclease activity	0.019033	0.138307	1	1	2	46
GO:0016796 exonuclease activity, active with either ribo- or deoxyribonucleic acids and producing 5'-phosphomonoesters	2	0.019033	2.597	0.043	Molecular Function	GO:0016796	exonuclease activity, active with either ribo- or deoxyribonucleic acids and producing 5'-phosphomonoesters	0.019033	0.138307	1	1	2	46
GO:1901565 organonitrogen compound catabolic process	11	0.00904998	14.474	0.01	Biological Process	GO:1901565	organonitrogen compound catabolic process	0.00904998	0.138684	6	5	11	1103
GO:0043401 steroid hormone mediated signaling pathway	3	0.0091531	3.947	0.031	Biological Process	GO:0043401	steroid hormone mediated signaling pathway	0.0091531	0.138684	2	1	3	97
GO:0010468 regulation of gene expression	27	0.0091921	35.526	0.007	Biological Process	GO:0010468	regulation of gene expression	0.0091921	0.138684	14	13	27	3952
GO:0033144 negative regulation of intracellular steroid hormone receptor signaling pathway	2	0.00936381	2.632	0.061	Biological Process	GO:0033144	negative regulation of intracellular steroid hormone receptor signaling pathway	0.00936381	0.139675	1	1	2	33
GO:0032101 regulation of response to external stimulus	8	0.00940471	10.526	0.012	Biological Process	GO:0032101	regulation of response to external stimulus	0.00940471	0.139675	8	0	8	669
GO:1903313 positive regulation of mRNA metabolic process	3	0.00967616	3.947	0.03	Biological Process	GO:1903313	positive regulation of mRNA metabolic process	0.00967616	0.140741	1	2	3	99
GO:0051248 negative regulation of protein metabolic process	9	0.00975452	11.842	0.011	Biological Process	GO:0051248	negative regulation of protein metabolic process	0.00975452	0.140741	5	4	9	815
GO:0010647 positive regulation of cell communication	12	0.00978695	15.789	0.009	Biological Process	GO:0010647	positive regulation of cell communication	0.00978695	0.140741	10	2	12	1272
GO:0009966 regulation of signal transduction	18	0.00986654	23.684	0.008	Biological Process	GO:0009966	regulation of signal transduction	0.00986654	0.140741	14	4	18	2287
GO:0006402 mRNA catabolic process	4	0.00989708	5.263	0.021	Biological Process	GO:0006402	mRNA catabolic process	0.00989708	0.140741	2	2	4	189
GO:0060964 regulation of gene silencing by miRNA	2	0.0099207	2.632	0.059	Biological Process	GO:0060964	regulation of gene silencing by miRNA	0.0099207	0.140741	2	0	2	34
GO:0001527 microfibril	1	0.0435814	1.25	0.1	Cellular Component	GO:0001527	microfibril	0.0435814	0.14164	0	1	1	10
GO:0030123 AP-3 adaptor complex	1	0.0435814	1.25	0.1	Cellular Component	GO:0030123	AP-3 adaptor complex	0.0435814	0.14164	0	1	1	10
GO:0033391 chromatoid body	1	0.0435814	1.25	0.1	Cellular Component	GO:0033391	chromatoid body	0.0435814	0.14164	1	0	1	10
GO:0097224 sperm connecting piece	1	0.0435814	1.25	0.1	Cellular Component	GO:0097224	sperm connecting piece	0.0435814	0.14164	0	1	1	10
GO:0097550 transcription preinitiation complex	1	0.0435814	1.25	0.1	Cellular Component	GO:0097550	transcription preinitiation complex	0.0435814	0.14164	1	0	1	10
GO:0023056 positive regulation of signaling	12	0.0101989	15.789	0.009	Biological Process	GO:0023056	positive regulation of signaling	0.0101989	0.142952	10	2	12	1279
GO:0048523 negative regulation of cellular process	26	0.0102269	34.211	0.007	Biological Process	GO:0048523	negative regulation of cellular process	0.0102269	0.142952	15	11	26	3788
GO:0005802 trans-Golgi network	3	0.0461824	3.75	0.017	Cellular Component	GO:0005802	trans-Golgi network	0.0461824	0.143507	2	1	3	180
GO:0030897 HOPS complex	1	0.047835	1.25	0.091	Cellular Component	GO:0030897	HOPS complex	0.047835	0.143507	0	1	1	11
GO:0031045 dense core granule	1	0.047835	1.25	0.091	Cellular Component	GO:0031045	dense core granule	0.047835	0.143507	0	1	1	11
GO:0042555 MCM complex	1	0.047835	1.25	0.091	Cellular Component	GO:0042555	MCM complex	0.047835	0.143507	0	1	1	11
GO:0071162 CMG complex	1	0.047835	1.25	0.091	Cellular Component	GO:0071162	CMG complex	0.047835	0.143507	0	1	1	11
GO:0099522 cytosolic region	1	0.047835	1.25	0.091	Cellular Component	GO:0099522	cytosolic region	0.047835	0.143507	1	0	1	11
GO:1990124 messenger ribonucleoprotein complex	1	0.047835	1.25	0.091	Cellular Component	GO:1990124	messenger ribonucleoprotein complex	0.047835	0.143507	1	0	1	11
GO:0005819 spindle	4	0.0493223	5	0.013	Cellular Component	GO:0005819	spindle	0.0493223	0.143507	4	0	4	310
GO:0005811 lipid droplet	2	0.0493393	2.5	0.025	Cellular Component	GO:0005811	lipid droplet	0.0493393	0.143507	0	2	2	80
GO:0031514 motile cilium	3	0.0500427	3.75	0.016	Cellular Component	GO:0031514	motile cilium	0.0500427	0.143507	0	3	3	186
GO:0070603 SWI/SNF superfamily-type complex	2	0.050446	2.5	0.025	Cellular Component	GO:0070603	SWI/SNF superfamily-type complex	0.050446	0.143507	1	1	2	81
GO:0019908 nuclear cyclin-dependent protein kinase holoenzyme complex	1	0.0520699	1.25	0.083	Cellular Component	GO:0019908	nuclear cyclin-dependent protein kinase holoenzyme complex	0.0520699	0.143507	0	1	1	12
GO:0031261 DNA replication preinitiation complex	1	0.0520699	1.25	0.083	Cellular Component	GO:0031261	DNA replication preinitiation complex	0.0520699	0.143507	0	1	1	12
GO:0044322 endoplasmic reticulum quality control compartment	1	0.0520699	1.25	0.083	Cellular Component	GO:0044322	endoplasmic reticulum quality control compartment	0.0520699	0.143507	1	0	1	12
GO:1990023 mitotic spindle midzone	1	0.0520699	1.25	0.083	Cellular Component	GO:1990023	mitotic spindle midzone	0.0520699	0.143507	1	0	1	12
GO:0031901 early endosome membrane	2	0.0526862	2.5	0.024	Cellular Component	GO:0031901	early endosome membrane	0.0526862	0.143507	1	1	2	83
GO:1904949 ATPase complex	2	0.0526862	2.5	0.024	Cellular Component	GO:1904949	ATPase complex	0.0526862	0.143507	1	1	2	83
GO:0007005 mitochondrion organization	6	0.0104228	7.895	0.014	Biological Process	GO:0007005	mitochondrion organization	0.0104228	0.143978	5	1	6	417
GO:0099173 postsynapse organization	3	0.0104929	3.947	0.029	Biological Process	GO:0099173	postsynapse organization	0.0104929	0.143978	2	1	3	102
GO:0000226 microtubule cytoskeleton organization	7	0.0105986	9.211	0.013	Biological Process	GO:0000226	microtubule cytoskeleton organization	0.0105986	0.143978	6	1	7	547
GO:0008152 metabolic process	55	0.0106034	72.368	0.005	Biological Process	GO:0008152	metabolic process	0.0106034	0.143978	28	27	55	10113
GO:0010821 regulation of mitochondrion organization	3	0.0107738	3.947	0.029	Biological Process	GO:0010821	regulation of mitochondrion organization	0.0107738	0.14462	3	0	3	103
GO:0009968 negative regulation of signal transduction	10	0.0108499	13.158	0.01	Biological Process	GO:0009968	negative regulation of signal transduction	0.0108499	0.14462	7	3	10	978
GO:0031347 regulation of defense response	6	0.011742	7.895	0.014	Biological Process	GO:0031347	regulation of defense response	0.011742	0.14462	6	0	6	428
GO:0045184 establishment of protein localization	11	0.011996	14.474	0.01	Biological Process	GO:0045184	establishment of protein localization	0.011996	0.14462	7	4	11	1148
GO:0080134 regulation of response to stress	10	0.012225	13.158	0.01	Biological Process	GO:0080134	regulation of response to stress	0.012225	0.14462	10	0	10	996
GO:0048814 regulation of dendrite morphogenesis	2	0.0122909	2.632	0.053	Biological Process	GO:0048814	regulation of dendrite morphogenesis	0.0122909	0.14462	0	2	2	38
GO:0060147 regulation of posttranscriptional gene silencing	2	0.0122909	2.632	0.053	Biological Process	GO:0060147	regulation of posttranscriptional gene silencing	0.0122909	0.14462	2	0	2	38
GO:0090503 RNA phosphodiester bond hydrolysis, exonucleolytic	2	0.0122909	2.632	0.053	Biological Process	GO:0090503	RNA phosphodiester bond hydrolysis, exonucleolytic	0.0122909	0.14462	1	1	2	38
GO:0006352 DNA-templated transcription, initiation	3	0.0125505	3.947	0.028	Biological Process	GO:0006352	DNA-templated transcription, initiation	0.0125505	0.14462	2	1	3	109
GO:0002904 positive regulation of B cell apoptotic process	1	0.0132372	1.316	0.333	Biological Process	GO:0002904	positive regulation of B cell apoptotic process	0.0132372	0.14462	0	1	1	3
GO:0030382 sperm mitochondrion organization	1	0.0132372	1.316	0.333	Biological Process	GO:0030382	sperm mitochondrion organization	0.0132372	0.14462	0	1	1	3
GO:0031339 negative regulation of vesicle fusion	1	0.0132372	1.316	0.333	Biological Process	GO:0031339	negative regulation of vesicle fusion	0.0132372	0.14462	0	1	1	3
GO:0031585 regulation of inositol 1,4,5-trisphosphate-sensitive calcium-release channel activity	1	0.0132372	1.316	0.333	Biological Process	GO:0031585	regulation of inositol 1,4,5-trisphosphate-sensitive calcium-release channel activity	0.0132372	0.14462	1	0	1	3
GO:0031587 positive regulation of inositol 1,4,5-trisphosphate-sensitive calcium-release channel activity	1	0.0132372	1.316	0.333	Biological Process	GO:0031587	positive regulation of inositol 1,4,5-trisphosphate-sensitive calcium-release channel activity	0.0132372	0.14462	1	0	1	3
GO:0034775 glutathione transmembrane transport	1	0.0132372	1.316	0.333	Biological Process	GO:0034775	glutathione transmembrane transport	0.0132372	0.14462	1	0	1	3
GO:0035443 tripeptide transmembrane transport	1	0.0132372	1.316	0.333	Biological Process	GO:0035443	tripeptide transmembrane transport	0.0132372	0.14462	1	0	1	3
GO:0042297 vocal learning	1	0.0132372	1.316	0.333	Biological Process	GO:0042297	vocal learning	0.0132372	0.14462	1	0	1	3
GO:0044868 modulation by host of viral molecular function	1	0.0132372	1.316	0.333	Biological Process	GO:0044868	modulation by host of viral molecular function	0.0132372	0.14462	1	0	1	3
GO:0045204 MAPK export from nucleus	1	0.0132372	1.316	0.333	Biological Process	GO:0045204	MAPK export from nucleus	0.0132372	0.14462	1	0	1	3
GO:0050434 positive regulation of viral transcription	1	0.0132372	1.316	0.333	Biological Process	GO:0050434	positive regulation of viral transcription	0.0132372	0.14462	1	0	1	3
GO:0060737 prostate gland morphogenetic growth	1	0.0132372	1.316	0.333	Biological Process	GO:0060737	prostate gland morphogenetic growth	0.0132372	0.14462	1	0	1	3
GO:0071619 phosphorylation of RNA polymerase II C-terminal domain serine 2 residues	1	0.0132372	1.316	0.333	Biological Process	GO:0071619	phosphorylation of RNA polymerase II C-terminal domain serine 2 residues	0.0132372	0.14462	0	1	1	3
GO:0098596 imitative learning	1	0.0132372	1.316	0.333	Biological Process	GO:0098596	imitative learning	0.0132372	0.14462	1	0	1	3
GO:0098597 observational learning	1	0.0132372	1.316	0.333	Biological Process	GO:0098597	observational learning	0.0132372	0.14462	1	0	1	3
GO:0099074 mitochondrion to lysosome transport	1	0.0132372	1.316	0.333	Biological Process	GO:0099074	mitochondrion to lysosome transport	0.0132372	0.14462	1	0	1	3
GO:0099075 mitochondrion-derived vesicle mediated transport	1	0.0132372	1.316	0.333	Biological Process	GO:0099075	mitochondrion-derived vesicle mediated transport	0.0132372	0.14462	1	0	1	3
GO:0110011 regulation of basement membrane organization	1	0.0132372	1.316	0.333	Biological Process	GO:0110011	regulation of basement membrane organization	0.0132372	0.14462	1	0	1	3
GO:1904259 regulation of basement membrane assembly involved in embryonic body morphogenesis	1	0.0132372	1.316	0.333	Biological Process	GO:1904259	regulation of basement membrane assembly involved in embryonic body morphogenesis	0.0132372	0.14462	1	0	1	3
GO:1904261 positive regulation of basement membrane assembly involved in embryonic body morphogenesis	1	0.0132372	1.316	0.333	Biological Process	GO:1904261	positive regulation of basement membrane assembly involved in embryonic body morphogenesis	0.0132372	0.14462	1	0	1	3
GO:1905335 regulation of aggrephagy	1	0.0132372	1.316	0.333	Biological Process	GO:1905335	regulation of aggrephagy	0.0132372	0.14462	1	0	1	3
GO:1905337 positive regulation of aggrephagy	1	0.0132372	1.316	0.333	Biological Process	GO:1905337	positive regulation of aggrephagy	0.0132372	0.14462	1	0	1	3
GO:1990108 protein linear deubiquitination	1	0.0132372	1.316	0.333	Biological Process	GO:1990108	protein linear deubiquitination	0.0132372	0.14462	1	0	1	3
GO:2000211 regulation of glutamate metabolic process	1	0.0132372	1.316	0.333	Biological Process	GO:2000211	regulation of glutamate metabolic process	0.0132372	0.14462	1	0	1	3
GO:2001197 basement membrane assembly involved in embryonic body morphogenesis	1	0.0132372	1.316	0.333	Biological Process	GO:2001197	basement membrane assembly involved in embryonic body morphogenesis	0.0132372	0.14462	1	0	1	3
GO:0030520 intracellular estrogen receptor signaling pathway	2	0.0135597	2.632	0.05	Biological Process	GO:0030520	intracellular estrogen receptor signaling pathway	0.0135597	0.145633	1	1	2	40
GO:0060966 regulation of gene silencing by RNA	2	0.0135597	2.632	0.05	Biological Process	GO:0060966	regulation of gene silencing by RNA	0.0135597	0.145633	2	0	2	40
GO:0097061 dendritic spine organization	2	0.0135597	2.632	0.05	Biological Process	GO:0097061	dendritic spine organization	0.0135597	0.145633	1	1	2	40
GO:0033554 cellular response to stress	13	0.0136625	17.105	0.009	Biological Process	GO:0033554	cellular response to stress	0.0136625	0.145912	8	5	13	1495
GO:0035196 production of miRNAs involved in gene silencing by miRNA	2	0.0142146	2.632	0.049	Biological Process	GO:0035196	production of miRNAs involved in gene silencing by miRNA	0.0142146	0.15096	2	0	2	41
GO:0090734 site of DNA damage	2	0.0561119	2.5	0.023	Cellular Component	GO:0090734	site of DNA damage	0.0561119	0.151396	0	2	2	86
GO:0060828 regulation of canonical Wnt signaling pathway	4	0.0143468	5.263	0.019	Biological Process	GO:0060828	regulation of canonical Wnt signaling pathway	0.0143468	0.151518	3	1	4	211
GO:0008104 protein localization	15	0.0148446	19.737	0.008	Biological Process	GO:0008104	protein localization	0.0148446	0.153714	9	6	15	1852
GO:0002753 cytoplasmic pattern recognition receptor signaling pathway	2	0.0148829	2.632	0.048	Biological Process	GO:0002753	cytoplasmic pattern recognition receptor signaling pathway	0.0148829	0.153714	2	0	2	42
GO:0032008 positive regulation of TOR signaling	2	0.0148829	2.632	0.048	Biological Process	GO:0032008	positive regulation of TOR signaling	0.0148829	0.153714	1	1	2	42
GO:0051172 negative regulation of nitrogen compound metabolic process	15	0.0153954	19.737	0.008	Biological Process	GO:0051172	negative regulation of nitrogen compound metabolic process	0.0153954	0.153714	9	6	15	1860
GO:2001236 regulation of extrinsic apoptotic signaling pathway	3	0.0155131	3.947	0.025	Biological Process	GO:2001236	regulation of extrinsic apoptotic signaling pathway	0.0155131	0.153714	3	0	3	118
GO:0060688 regulation of morphogenesis of a branching structure	2	0.0155645	2.632	0.047	Biological Process	GO:0060688	regulation of morphogenesis of a branching structure	0.0155645	0.153714	1	1	2	43
GO:0120031 plasma membrane bounded cell projection assembly	6	0.015627	7.895	0.013	Biological Process	GO:0120031	plasma membrane bounded cell projection assembly	0.015627	0.153714	4	2	6	456
GO:0010648 negative regulation of cell communication	10	0.0158503	13.158	0.01	Biological Process	GO:0010648	negative regulation of cell communication	0.0158503	0.153714	7	3	10	1037
GO:0010970 transport along microtubule	3	0.0158645	3.947	0.025	Biological Process	GO:0010970	transport along microtubule	0.0158645	0.153714	2	1	3	119
GO:0044085 cellular component biogenesis	19	0.0160649	25	0.007	Biological Process	GO:0044085	cellular component biogenesis	0.0160649	0.153714	11	8	19	2587
GO:0060255 regulation of macromolecule metabolic process	32	0.0161836	42.105	0.006	Biological Process	GO:0060255	regulation of macromolecule metabolic process	0.0161836	0.153714	18	14	32	5139
GO:0023057 negative regulation of signaling	10	0.016442	13.158	0.01	Biological Process	GO:0023057	negative regulation of signaling	0.016442	0.153714	7	3	10	1043
GO:0043043 peptide biosynthetic process	8	0.016484	10.526	0.011	Biological Process	GO:0043043	peptide biosynthetic process	0.016484	0.153714	3	5	8	740
GO:0031050 dsRNA processing	2	0.0169674	2.632	0.044	Biological Process	GO:0031050	dsRNA processing	0.0169674	0.153714	2	0	2	45
GO:0070918 production of small RNA involved in gene silencing by RNA	2	0.0169674	2.632	0.044	Biological Process	GO:0070918	production of small RNA involved in gene silencing by RNA	0.0169674	0.153714	2	0	2	45
GO:1903201 regulation of oxidative stress-induced cell death	2	0.0169674	2.632	0.044	Biological Process	GO:1903201	regulation of oxidative stress-induced cell death	0.0169674	0.153714	2	0	2	45
GO:0030031 cell projection assembly	6	0.0170458	7.895	0.013	Biological Process	GO:0030031	cell projection assembly	0.0170458	0.153714	4	2	6	465
GO:0031326 regulation of cellular biosynthetic process	23	0.0170808	30.263	0.007	Biological Process	GO:0031326	regulation of cellular biosynthetic process	0.0170808	0.153714	13	10	23	3358
GO:0006950 response to stress	20	0.0170921	26.316	0.007	Biological Process	GO:0006950	response to stress	0.0170921	0.153714	15	5	20	2789
GO:0006401 RNA catabolic process	4	0.0172336	5.263	0.018	Biological Process	GO:0006401	RNA catabolic process	0.0172336	0.153714	2	2	4	223
GO:0033036 macromolecule localization	17	0.0172731	22.368	0.008	Biological Process	GO:0033036	macromolecule localization	0.0172731	0.153714	10	7	17	2241
GO:0048519 negative regulation of biological process	27	0.0175054	35.526	0.007	Biological Process	GO:0048519	negative regulation of biological process	0.0175054	0.153714	16	11	27	4150
GO:0021861 forebrain radial glial cell differentiation	1	0.017611	1.316	0.25	Biological Process	GO:0021861	forebrain radial glial cell differentiation	0.017611	0.153714	0	1	1	4
GO:0033029 regulation of neutrophil apoptotic process	1	0.017611	1.316	0.25	Biological Process	GO:0033029	regulation of neutrophil apoptotic process	0.017611	0.153714	1	0	1	4
GO:0035542 regulation of SNARE complex assembly	1	0.017611	1.316	0.25	Biological Process	GO:0035542	regulation of SNARE complex assembly	0.017611	0.153714	0	1	1	4
GO:0035583 sequestering of TGFbeta in extracellular matrix	1	0.017611	1.316	0.25	Biological Process	GO:0035583	sequestering of TGFbeta in extracellular matrix	0.017611	0.153714	0	1	1	4
GO:0045053 protein retention in Golgi apparatus	1	0.017611	1.316	0.25	Biological Process	GO:0045053	protein retention in Golgi apparatus	0.017611	0.153714	0	1	1	4
GO:0045899 positive regulation of RNA polymerase II transcription preinitiation complex assembly	1	0.017611	1.316	0.25	Biological Process	GO:0045899	positive regulation of RNA polymerase II transcription preinitiation complex assembly	0.017611	0.153714	1	0	1	4
GO:0060161 positive regulation of dopamine receptor signaling pathway	1	0.017611	1.316	0.25	Biological Process	GO:0060161	positive regulation of dopamine receptor signaling pathway	0.017611	0.153714	1	0	1	4
GO:0060708 spongiotrophoblast differentiation	1	0.017611	1.316	0.25	Biological Process	GO:0060708	spongiotrophoblast differentiation	0.017611	0.153714	0	1	1	4
GO:0060750 epithelial cell proliferation involved in mammary gland duct elongation	1	0.017611	1.316	0.25	Biological Process	GO:0060750	epithelial cell proliferation involved in mammary gland duct elongation	0.017611	0.153714	1	0	1	4
GO:0072553 terminal button organization	1	0.017611	1.316	0.25	Biological Process	GO:0072553	terminal button organization	0.017611	0.153714	1	0	1	4
GO:1902083 negative regulation of peptidyl-cysteine S-nitrosylation	1	0.017611	1.316	0.25	Biological Process	GO:1902083	negative regulation of peptidyl-cysteine S-nitrosylation	0.017611	0.153714	1	0	1	4
GO:1903593 regulation of histamine secretion by mast cell	1	0.017611	1.316	0.25	Biological Process	GO:1903593	regulation of histamine secretion by mast cell	0.017611	0.153714	1	0	1	4
GO:1903595 positive regulation of histamine secretion by mast cell	1	0.017611	1.316	0.25	Biological Process	GO:1903595	positive regulation of histamine secretion by mast cell	0.017611	0.153714	1	0	1	4
GO:1903689 regulation of wound healing, spreading of epidermal cells	1	0.017611	1.316	0.25	Biological Process	GO:1903689	regulation of wound healing, spreading of epidermal cells	0.017611	0.153714	1	0	1	4
GO:2000074 regulation of type B pancreatic cell development	1	0.017611	1.316	0.25	Biological Process	GO:2000074	regulation of type B pancreatic cell development	0.017611	0.153714	1	0	1	4
GO:0099175 regulation of postsynapse organization	2	0.0176883	2.632	0.043	Biological Process	GO:0099175	regulation of postsynapse organization	0.0176883	0.153714	1	1	2	46
GO:0015031 protein transport	10	0.0177808	13.158	0.009	Biological Process	GO:0015031	protein transport	0.0177808	0.153714	6	4	10	1056
GO:0009894 regulation of catabolic process	8	0.0178558	10.526	0.011	Biological Process	GO:0009894	regulation of catabolic process	0.0178558	0.153714	6	2	8	751
GO:0031331 positive regulation of cellular catabolic process	5	0.0178699	6.579	0.015	Biological Process	GO:0031331	positive regulation of cellular catabolic process	0.0178699	0.153714	3	2	5	342
GO:0032268 regulation of cellular protein metabolic process	15	0.0179961	19.737	0.008	Biological Process	GO:0032268	regulation of cellular protein metabolic process	0.0179961	0.154101	7	8	15	1895
GO:0005509 calcium ion binding	7	0.0227073	9.091	0.011	Molecular Function	GO:0005509	calcium ion binding	0.0227073	0.155548	3	4	7	613
GO:0008432 JUN kinase binding	1	0.0228328	1.299	0.2	Molecular Function	GO:0008432	JUN kinase binding	0.0228328	0.155548	1	0	1	5
GO:0042030 ATPase inhibitor activity	1	0.0228328	1.299	0.2	Molecular Function	GO:0042030	ATPase inhibitor activity	0.0228328	0.155548	0	1	1	5
GO:0048513 animal organ development	19	0.0185458	25	0.007	Biological Process	GO:0048513	animal organ development	0.0185458	0.158096	12	7	19	2625
GO:0016887 ATP hydrolysis activity	4	0.023864	5.195	0.017	Molecular Function	GO:0016887	ATP hydrolysis activity	0.023864	0.159256	1	3	4	237
GO:0030008 TRAPP complex	1	0.060484	1.25	0.071	Cellular Component	GO:0030008	TRAPP complex	0.060484	0.160065	1	0	1	14
GO:0030014 CCR4-NOT complex	1	0.060484	1.25	0.071	Cellular Component	GO:0030014	CCR4-NOT complex	0.060484	0.160065	0	1	1	14
GO:0031974 membrane-enclosed lumen	23	0.0621233	28.75	0.006	Cellular Component	GO:0031974	membrane-enclosed lumen	0.0621233	0.160065	12	11	23	3779
GO:0043233 organelle lumen	23	0.0621233	28.75	0.006	Cellular Component	GO:0043233	organelle lumen	0.0621233	0.160065	12	11	23	3779
GO:0070013 intracellular organelle lumen	23	0.0621233	28.75	0.006	Cellular Component	GO:0070013	intracellular organelle lumen	0.0621233	0.160065	12	11	23	3779
GO:0106027 neuron projection organization	2	0.0191685	2.632	0.042	Biological Process	GO:0106027	neuron projection organization	0.0191685	0.161128	1	1	2	48
GO:0010629 negative regulation of gene expression	8	0.019173	10.526	0.011	Biological Process	GO:0010629	negative regulation of gene expression	0.019173	0.161128	4	4	8	761
GO:0071383 cellular response to steroid hormone stimulus	3	0.0192293	3.947	0.023	Biological Process	GO:0071383	cellular response to steroid hormone stimulus	0.0192293	0.161128	2	1	3	128
GO:0034645 cellular macromolecule biosynthetic process	27	0.0192404	35.526	0.006	Biological Process	GO:0034645	cellular macromolecule biosynthetic process	0.0192404	0.161128	15	12	27	4181
GO:0009889 regulation of biosynthetic process	23	0.0196429	30.263	0.007	Biological Process	GO:0009889	regulation of biosynthetic process	0.0196429	0.163777	13	10	23	3400
GO:0031329 regulation of cellular catabolic process	7	0.0204673	9.211	0.011	Biological Process	GO:0031329	regulation of cellular catabolic process	0.0204673	0.165394	5	2	7	624
GO:0000288 nuclear-transcribed mRNA catabolic process, deadenylation-dependent decay	2	0.020699	2.632	0.04	Biological Process	GO:0000288	nuclear-transcribed mRNA catabolic process, deadenylation-dependent decay	0.020699	0.165394	1	1	2	50
GO:0009059 macromolecule biosynthetic process	27	0.0208009	35.526	0.006	Biological Process	GO:0009059	macromolecule biosynthetic process	0.0208009	0.165394	15	12	27	4207
GO:2000112 regulation of cellular macromolecule biosynthetic process	22	0.0210508	28.947	0.007	Biological Process	GO:2000112	regulation of cellular macromolecule biosynthetic process	0.0210508	0.165394	12	10	22	3228
GO:0002221 pattern recognition receptor signaling pathway	3	0.0212564	3.947	0.023	Biological Process	GO:0002221	pattern recognition receptor signaling pathway	0.0212564	0.165394	3	0	3	133
GO:0001781 neutrophil apoptotic process	1	0.0219657	1.316	0.2	Biological Process	GO:0001781	neutrophil apoptotic process	0.0219657	0.165394	1	0	1	5
GO:0034635 glutathione transport	1	0.0219657	1.316	0.2	Biological Process	GO:0034635	glutathione transport	0.0219657	0.165394	1	0	1	5
GO:0042939 tripeptide transport	1	0.0219657	1.316	0.2	Biological Process	GO:0042939	tripeptide transport	0.0219657	0.165394	1	0	1	5
GO:0044359 modulation of molecular function in other organism	1	0.0219657	1.316	0.2	Biological Process	GO:0044359	modulation of molecular function in other organism	0.0219657	0.165394	1	0	1	5
GO:0052205 modulation of molecular function in other organism involved in symbiotic interaction	1	0.0219657	1.316	0.2	Biological Process	GO:0052205	modulation of molecular function in other organism involved in symbiotic interaction	0.0219657	0.165394	1	0	1	5
GO:0052422 modulation by host of symbiont catalytic activity	1	0.0219657	1.316	0.2	Biological Process	GO:0052422	modulation by host of symbiont catalytic activity	0.0219657	0.165394	1	0	1	5
GO:0060526 prostate glandular acinus morphogenesis	1	0.0219657	1.316	0.2	Biological Process	GO:0060526	prostate glandular acinus morphogenesis	0.0219657	0.165394	1	0	1	5
GO:0060527 prostate epithelial cord arborization involved in prostate glandular acinus morphogenesis	1	0.0219657	1.316	0.2	Biological Process	GO:0060527	prostate epithelial cord arborization involved in prostate glandular acinus morphogenesis	0.0219657	0.165394	1	0	1	5
GO:0060687 regulation of branching involved in prostate gland morphogenesis	1	0.0219657	1.316	0.2	Biological Process	GO:0060687	regulation of branching involved in prostate gland morphogenesis	0.0219657	0.165394	1	0	1	5
GO:0060751 branch elongation involved in mammary gland duct branching	1	0.0219657	1.316	0.2	Biological Process	GO:0060751	branch elongation involved in mammary gland duct branching	0.0219657	0.165394	1	0	1	5
GO:0090461 glutamate homeostasis	1	0.0219657	1.316	0.2	Biological Process	GO:0090461	glutamate homeostasis	0.0219657	0.165394	1	0	1	5
GO:0098598 learned vocalization behavior or vocal learning	1	0.0219657	1.316	0.2	Biological Process	GO:0098598	learned vocalization behavior or vocal learning	0.0219657	0.165394	1	0	1	5
GO:0140205 oligopeptide import across plasma membrane	1	0.0219657	1.316	0.2	Biological Process	GO:0140205	oligopeptide import across plasma membrane	0.0219657	0.165394	1	0	1	5
GO:0140206 dipeptide import across plasma membrane	1	0.0219657	1.316	0.2	Biological Process	GO:0140206	dipeptide import across plasma membrane	0.0219657	0.165394	1	0	1	5
GO:1904502 regulation of lipophagy	1	0.0219657	1.316	0.2	Biological Process	GO:1904502	regulation of lipophagy	0.0219657	0.165394	1	0	1	5
GO:1904504 positive regulation of lipophagy	1	0.0219657	1.316	0.2	Biological Process	GO:1904504	positive regulation of lipophagy	0.0219657	0.165394	1	0	1	5
GO:2000169 regulation of peptidyl-cysteine S-nitrosylation	1	0.0219657	1.316	0.2	Biological Process	GO:2000169	regulation of peptidyl-cysteine S-nitrosylation	0.0219657	0.165394	1	0	1	5
GO:2000322 regulation of glucocorticoid receptor signaling pathway	1	0.0219657	1.316	0.2	Biological Process	GO:2000322	regulation of glucocorticoid receptor signaling pathway	0.0219657	0.165394	1	0	1	5
GO:2000323 negative regulation of glucocorticoid receptor signaling pathway	1	0.0219657	1.316	0.2	Biological Process	GO:2000323	negative regulation of glucocorticoid receptor signaling pathway	0.0219657	0.165394	1	0	1	5
GO:0009755 hormone-mediated signaling pathway	3	0.0220989	3.947	0.022	Biological Process	GO:0009755	hormone-mediated signaling pathway	0.0220989	0.165394	2	1	3	135
GO:0016579 protein deubiquitination	3	0.0220989	3.947	0.022	Biological Process	GO:0016579	protein deubiquitination	0.0220989	0.165394	2	1	3	135
GO:0010770 positive regulation of cell morphogenesis involved in differentiation	2	0.0222789	2.632	0.038	Biological Process	GO:0010770	positive regulation of cell morphogenesis involved in differentiation	0.0222789	0.165438	0	2	2	52
GO:1900407 regulation of cellular response to oxidative stress	2	0.0222789	2.632	0.038	Biological Process	GO:1900407	regulation of cellular response to oxidative stress	0.0222789	0.165438	2	0	2	52
GO:0010556 regulation of macromolecule biosynthetic process	22	0.022486	28.947	0.007	Biological Process	GO:0010556	regulation of macromolecule biosynthetic process	0.022486	0.166326	12	10	22	3248
GO:0043161 proteasome-mediated ubiquitin-dependent protein catabolic process	5	0.0229365	6.579	0.014	Biological Process	GO:0043161	proteasome-mediated ubiquitin-dependent protein catabolic process	0.0229365	0.168347	2	3	5	365
GO:1902850 microtubule cytoskeleton organization involved in mitosis	3	0.0229595	3.947	0.022	Biological Process	GO:1902850	microtubule cytoskeleton organization involved in mitosis	0.0229595	0.168347	3	0	3	137
GO:1905330 regulation of morphogenesis of an epithelium	2	0.0230871	2.632	0.038	Biological Process	GO:1905330	regulation of morphogenesis of an epithelium	0.0230871	0.168347	1	1	2	53
GO:0009267 cellular response to starvation	3	0.0233965	3.947	0.022	Biological Process	GO:0009267	cellular response to starvation	0.0233965	0.168347	1	2	3	138
GO:0030032 lamellipodium assembly	2	0.0239072	2.632	0.037	Biological Process	GO:0030032	lamellipodium assembly	0.0239072	0.168347	1	1	2	54
GO:0051641 cellular localization	17	0.0239152	22.368	0.007	Biological Process	GO:0051641	cellular localization	0.0239152	0.168347	9	8	17	2324
GO:0022603 regulation of anatomical structure morphogenesis	7	0.0240113	9.211	0.011	Biological Process	GO:0022603	regulation of anatomical structure morphogenesis	0.0240113	0.168347	3	4	7	645
GO:0051252 regulation of RNA metabolic process	21	0.0242771	27.632	0.007	Biological Process	GO:0051252	regulation of RNA metabolic process	0.0242771	0.168347	12	9	21	3079
GO:0050807 regulation of synapse organization	3	0.0242843	3.947	0.021	Biological Process	GO:0050807	regulation of synapse organization	0.0242843	0.168347	2	1	3	140
GO:0008333 endosome to lysosome transport	2	0.0247392	2.632	0.036	Biological Process	GO:0008333	endosome to lysosome transport	0.0247392	0.168347	0	2	2	55
GO:0071705 nitrogen compound transport	12	0.0248047	15.789	0.008	Biological Process	GO:0071705	nitrogen compound transport	0.0248047	0.168347	6	6	12	1447
GO:0031324 negative regulation of cellular metabolic process	15	0.0252178	19.737	0.008	Biological Process	GO:0031324	negative regulation of cellular metabolic process	0.0252178	0.168347	9	6	15	1975
GO:0010822 positive regulation of mitochondrion organization	2	0.0255829	2.632	0.036	Biological Process	GO:0010822	positive regulation of mitochondrion organization	0.0255829	0.168347	2	0	2	56
GO:0050773 regulation of dendrite development	2	0.0255829	2.632	0.036	Biological Process	GO:0050773	regulation of dendrite development	0.0255829	0.168347	0	2	2	56
GO:0048522 positive regulation of cellular process	28	0.0256164	36.842	0.006	Biological Process	GO:0048522	positive regulation of cellular process	0.0256164	0.168347	19	9	28	4481
GO:1901215 negative regulation of neuron death	3	0.0256498	3.947	0.021	Biological Process	GO:1901215	negative regulation of neuron death	0.0256498	0.168347	3	0	3	143
GO:0048584 positive regulation of response to stimulus	13	0.0259797	17.105	0.008	Biological Process	GO:0048584	positive regulation of response to stimulus	0.0259797	0.168347	10	3	13	1629
GO:0050803 regulation of synapse structure or activity	3	0.026114	3.947	0.021	Biological Process	GO:0050803	regulation of synapse structure or activity	0.026114	0.168347	2	1	3	144
GO:0001821 histamine secretion	1	0.0263014	1.316	0.167	Biological Process	GO:0001821	histamine secretion	0.0263014	0.168347	1	0	1	6
GO:0002349 histamine production involved in inflammatory response	1	0.0263014	1.316	0.167	Biological Process	GO:0002349	histamine production involved in inflammatory response	0.0263014	0.168347	1	0	1	6
GO:0002441 histamine secretion involved in inflammatory response	1	0.0263014	1.316	0.167	Biological Process	GO:0002441	histamine secretion involved in inflammatory response	0.0263014	0.168347	1	0	1	6
GO:0002553 histamine secretion by mast cell	1	0.0263014	1.316	0.167	Biological Process	GO:0002553	histamine secretion by mast cell	0.0263014	0.168347	1	0	1	6
GO:0010172 embryonic body morphogenesis	1	0.0263014	1.316	0.167	Biological Process	GO:0010172	embryonic body morphogenesis	0.0263014	0.168347	1	0	1	6
GO:0031642 negative regulation of myelination	1	0.0263014	1.316	0.167	Biological Process	GO:0031642	negative regulation of myelination	0.0263014	0.168347	0	1	1	6
GO:0033299 secretion of lysosomal enzymes	1	0.0263014	1.316	0.167	Biological Process	GO:0033299	secretion of lysosomal enzymes	0.0263014	0.168347	0	1	1	6
GO:0035442 dipeptide transmembrane transport	1	0.0263014	1.316	0.167	Biological Process	GO:0035442	dipeptide transmembrane transport	0.0263014	0.168347	1	0	1	6
GO:0042938 dipeptide transport	1	0.0263014	1.316	0.167	Biological Process	GO:0042938	dipeptide transport	0.0263014	0.168347	1	0	1	6
GO:0045898 regulation of RNA polymerase II transcription preinitiation complex assembly	1	0.0263014	1.316	0.167	Biological Process	GO:0045898	regulation of RNA polymerase II transcription preinitiation complex assembly	0.0263014	0.168347	1	0	1	6
GO:0060159 regulation of dopamine receptor signaling pathway	1	0.0263014	1.316	0.167	Biological Process	GO:0060159	regulation of dopamine receptor signaling pathway	0.0263014	0.168347	1	0	1	6
GO:0060693 regulation of branching involved in salivary gland morphogenesis	1	0.0263014	1.316	0.167	Biological Process	GO:0060693	regulation of branching involved in salivary gland morphogenesis	0.0263014	0.168347	0	1	1	6
GO:0060736 prostate gland growth	1	0.0263014	1.316	0.167	Biological Process	GO:0060736	prostate gland growth	0.0263014	0.168347	1	0	1	6
GO:0060745 mammary gland branching involved in pregnancy	1	0.0263014	1.316	0.167	Biological Process	GO:0060745	mammary gland branching involved in pregnancy	0.0263014	0.168347	1	0	1	6
GO:0061762 CAMKK-AMPK signaling cascade	1	0.0263014	1.316	0.167	Biological Process	GO:0061762	CAMKK-AMPK signaling cascade	0.0263014	0.168347	1	0	1	6
GO:0071447 cellular response to hydroperoxide	1	0.0263014	1.316	0.167	Biological Process	GO:0071447	cellular response to hydroperoxide	0.0263014	0.168347	1	0	1	6
GO:0071694 maintenance of protein location in extracellular region	1	0.0263014	1.316	0.167	Biological Process	GO:0071694	maintenance of protein location in extracellular region	0.0263014	0.168347	0	1	1	6
GO:0097113 AMPA glutamate receptor clustering	1	0.0263014	1.316	0.167	Biological Process	GO:0097113	AMPA glutamate receptor clustering	0.0263014	0.168347	1	0	1	6
GO:0097688 glutamate receptor clustering	1	0.0263014	1.316	0.167	Biological Process	GO:0097688	glutamate receptor clustering	0.0263014	0.168347	1	0	1	6
GO:1902950 regulation of dendritic spine maintenance	1	0.0263014	1.316	0.167	Biological Process	GO:1902950	regulation of dendritic spine maintenance	0.0263014	0.168347	1	0	1	6
GO:1903753 negative regulation of p38MAPK cascade	1	0.0263014	1.316	0.167	Biological Process	GO:1903753	negative regulation of p38MAPK cascade	0.0263014	0.168347	1	0	1	6
GO:2000973 regulation of pro-B cell differentiation	1	0.0263014	1.316	0.167	Biological Process	GO:2000973	regulation of pro-B cell differentiation	0.0263014	0.168347	0	1	1	6
GO:0072384 organelle transport along microtubule	2	0.0264383	2.632	0.035	Biological Process	GO:0072384	organelle transport along microtubule	0.0264383	0.168655	2	0	2	57
GO:0010941 regulation of cell death	10	0.026568	13.158	0.009	Biological Process	GO:0010941	regulation of cell death	0.026568	0.168916	8	2	10	1127
GO:0043412 macromolecule modification	22	0.0268347	28.947	0.007	Biological Process	GO:0043412	macromolecule modification	0.0268347	0.170043	10	12	22	3303
GO:0008250 oligosaccharyltransferase complex	1	0.0688243	1.25	0.062	Cellular Component	GO:0008250	oligosaccharyltransferase complex	0.0688243	0.172665	1	0	1	16
GO:0030992 intraciliary transport particle B	1	0.0688243	1.25	0.062	Cellular Component	GO:0030992	intraciliary transport particle B	0.0688243	0.172665	0	1	1	16
GO:0097386 glial cell projection	1	0.0688243	1.25	0.062	Cellular Component	GO:0097386	glial cell projection	0.0688243	0.172665	1	0	1	16
GO:0006464 cellular protein modification process	21	0.0276629	27.632	0.007	Biological Process	GO:0006464	cellular protein modification process	0.0276629	0.174672	10	11	21	3119
GO:0065009 regulation of molecular function	17	0.0277491	22.368	0.007	Biological Process	GO:0065009	regulation of molecular function	0.0277491	0.174672	11	6	17	2364
GO:0030111 regulation of Wnt signaling pathway	4	0.0279724	5.263	0.015	Biological Process	GO:0030111	regulation of Wnt signaling pathway	0.0279724	0.175192	3	1	4	259
GO:0099111 microtubule-based transport	3	0.028016	3.947	0.02	Biological Process	GO:0099111	microtubule-based transport	0.028016	0.175192	2	1	3	148
GO:0051020 GTPase binding	4	0.0272389	5.195	0.016	Molecular Function	GO:0051020	GTPase binding	0.0272389	0.17528	1	3	4	247
GO:0016421 CoA carboxylase activity	1	0.0273372	1.299	0.167	Molecular Function	GO:0016421	CoA carboxylase activity	0.0273372	0.17528	0	1	1	6
GO:0060070 canonical Wnt signaling pathway	4	0.0283167	5.263	0.015	Biological Process	GO:0060070	canonical Wnt signaling pathway	0.0283167	0.175316	3	1	4	260
GO:0044238 primary metabolic process	49	0.0283307	64.474	0.005	Biological Process	GO:0044238	primary metabolic process	0.0283307	0.175316	26	23	49	9088
GO:0030705 cytoskeleton-dependent intracellular transport	3	0.0285028	3.947	0.02	Biological Process	GO:0030705	cytoskeleton-dependent intracellular transport	0.0285028	0.175316	2	1	3	149
GO:0036211 protein modification process	21	0.028839	27.632	0.007	Biological Process	GO:0036211	protein modification process	0.028839	0.175316	10	11	21	3132
GO:0048545 response to steroid hormone	3	0.028994	3.947	0.02	Biological Process	GO:0048545	response to steroid hormone	0.028994	0.175316	2	1	3	150
GO:0010605 negative regulation of macromolecule metabolic process	16	0.0290093	21.053	0.007	Biological Process	GO:0010605	negative regulation of macromolecule metabolic process	0.0290093	0.175316	10	6	16	2192
GO:0098586 cellular response to virus	2	0.0290729	2.632	0.033	Biological Process	GO:0098586	cellular response to virus	0.0290729	0.175316	2	0	2	60
GO:1902882 regulation of response to oxidative stress	2	0.0290729	2.632	0.033	Biological Process	GO:1902882	regulation of response to oxidative stress	0.0290729	0.175316	2	0	2	60
GO:0042594 response to starvation	3	0.0294898	3.947	0.02	Biological Process	GO:0042594	response to starvation	0.0294898	0.175316	1	2	3	151
GO:0006914 autophagy	5	0.0296954	6.579	0.013	Biological Process	GO:0006914	autophagy	0.0296954	0.175316	3	2	5	391
GO:0061919 process utilizing autophagic mechanism	5	0.0296954	6.579	0.013	Biological Process	GO:0061919	process utilizing autophagic mechanism	0.0296954	0.175316	3	2	5	391
GO:0016239 positive regulation of macroautophagy	2	0.0299735	2.632	0.033	Biological Process	GO:0016239	positive regulation of macroautophagy	0.0299735	0.175316	2	0	2	61
GO:0033143 regulation of intracellular steroid hormone receptor signaling pathway	2	0.0299735	2.632	0.033	Biological Process	GO:0033143	regulation of intracellular steroid hormone receptor signaling pathway	0.0299735	0.175316	1	1	2	61
GO:0000183 rDNA heterochromatin assembly	1	0.0306181	1.316	0.143	Biological Process	GO:0000183	rDNA heterochromatin assembly	0.0306181	0.175316	0	1	1	7
GO:0000820 regulation of glutamine family amino acid metabolic process	1	0.0306181	1.316	0.143	Biological Process	GO:0000820	regulation of glutamine family amino acid metabolic process	0.0306181	0.175316	1	0	1	7
GO:0016479 negative regulation of transcription by RNA polymerase I	1	0.0306181	1.316	0.143	Biological Process	GO:0016479	negative regulation of transcription by RNA polymerase I	0.0306181	0.175316	0	1	1	7
GO:0017014 protein nitrosylation	1	0.0306181	1.316	0.143	Biological Process	GO:0017014	protein nitrosylation	0.0306181	0.175316	1	0	1	7
GO:0018119 peptidyl-cysteine S-nitrosylation	1	0.0306181	1.316	0.143	Biological Process	GO:0018119	peptidyl-cysteine S-nitrosylation	0.0306181	0.175316	1	0	1	7
GO:0031223 auditory behavior	1	0.0306181	1.316	0.143	Biological Process	GO:0031223	auditory behavior	0.0306181	0.175316	1	0	1	7
GO:0031645 negative regulation of nervous system process	1	0.0306181	1.316	0.143	Biological Process	GO:0031645	negative regulation of nervous system process	0.0306181	0.175316	0	1	1	7
GO:0043508 negative regulation of JUN kinase activity	1	0.0306181	1.316	0.143	Biological Process	GO:0043508	negative regulation of JUN kinase activity	0.0306181	0.175316	1	0	1	7
GO:0048387 negative regulation of retinoic acid receptor signaling pathway	1	0.0306181	1.316	0.143	Biological Process	GO:0048387	negative regulation of retinoic acid receptor signaling pathway	0.0306181	0.175316	0	1	1	7
GO:0061724 lipophagy	1	0.0306181	1.316	0.143	Biological Process	GO:0061724	lipophagy	0.0306181	0.175316	1	0	1	7
GO:0080144 amino acid homeostasis	1	0.0306181	1.316	0.143	Biological Process	GO:0080144	amino acid homeostasis	0.0306181	0.175316	1	0	1	7
GO:0099004 calmodulin dependent kinase signaling pathway	1	0.0306181	1.316	0.143	Biological Process	GO:0099004	calmodulin dependent kinase signaling pathway	0.0306181	0.175316	1	0	1	7
GO:0099639 neurotransmitter receptor transport, endosome to plasma membrane	1	0.0306181	1.316	0.143	Biological Process	GO:0099639	neurotransmitter receptor transport, endosome to plasma membrane	0.0306181	0.175316	1	0	1	7
GO:1901203 positive regulation of extracellular matrix assembly	1	0.0306181	1.316	0.143	Biological Process	GO:1901203	positive regulation of extracellular matrix assembly	0.0306181	0.175316	1	0	1	7
GO:2000553 positive regulation of T-helper 2 cell cytokine production	1	0.0306181	1.316	0.143	Biological Process	GO:2000553	positive regulation of T-helper 2 cell cytokine production	0.0306181	0.175316	0	1	1	7
GO:0036473 cell death in response to oxidative stress	2	0.0308852	2.632	0.032	Biological Process	GO:0036473	cell death in response to oxidative stress	0.0308852	0.175413	2	0	2	62
GO:0071479 cellular response to ionizing radiation	2	0.0308852	2.632	0.032	Biological Process	GO:0071479	cellular response to ionizing radiation	0.0308852	0.175413	2	0	2	62
GO:0009967 positive regulation of signal transduction	10	0.0309376	13.158	0.009	Biological Process	GO:0009967	positive regulation of signal transduction	0.0309376	0.175413	8	2	10	1156
GO:0070646 protein modification by small protein removal	3	0.0310041	3.947	0.019	Biological Process	GO:0070646	protein modification by small protein removal	0.0310041	0.175413	2	1	3	154
GO:0005923 bicellular tight junction	2	0.073065	2.5	0.02	Cellular Component	GO:0005923	bicellular tight junction	0.073065	0.181709	1	1	2	100
GO:0060968 regulation of gene silencing	2	0.0327414	2.632	0.031	Biological Process	GO:0060968	regulation of gene silencing	0.0327414	0.184692	2	0	2	64
GO:0003747 translation release factor activity	1	0.0318211	1.299	0.143	Molecular Function	GO:0003747	translation release factor activity	0.0318211	0.185813	0	1	1	7
GO:0005522 profilin binding	1	0.0318211	1.299	0.143	Molecular Function	GO:0005522	profilin binding	0.0318211	0.185813	1	0	1	7
GO:0008079 translation termination factor activity	1	0.0318211	1.299	0.143	Molecular Function	GO:0008079	translation termination factor activity	0.0318211	0.185813	0	1	1	7
GO:0016885 ligase activity, forming carbon-carbon bonds	1	0.0318211	1.299	0.143	Molecular Function	GO:0016885	ligase activity, forming carbon-carbon bonds	0.0318211	0.185813	0	1	1	7
GO:0050780 dopamine receptor binding	1	0.0318211	1.299	0.143	Molecular Function	GO:0050780	dopamine receptor binding	0.0318211	0.185813	1	0	1	7
GO:0140297 DNA-binding transcription factor binding	5	0.0327216	6.494	0.013	Molecular Function	GO:0140297	DNA-binding transcription factor binding	0.0327216	0.187719	2	3	5	386
GO:0043604 amide biosynthetic process	8	0.0335163	10.526	0.009	Biological Process	GO:0043604	amide biosynthetic process	0.0335163	0.188031	3	5	8	847
GO:0065004 protein-DNA complex assembly	3	0.0336176	3.947	0.019	Biological Process	GO:0065004	protein-DNA complex assembly	0.0336176	0.188031	2	1	3	159
GO:0051246 regulation of protein metabolic process	15	0.0340718	19.737	0.007	Biological Process	GO:0051246	regulation of protein metabolic process	0.0340718	0.188031	7	8	15	2052
GO:0048731 system development	23	0.0341932	30.263	0.006	Biological Process	GO:0048731	system development	0.0341932	0.188031	12	11	23	3579
GO:0048856 anatomical structure development	27	0.0345144	35.526	0.006	Biological Process	GO:0048856	anatomical structure development	0.0345144	0.188031	13	14	27	4386
GO:0045185 maintenance of protein location	2	0.0346403	2.632	0.03	Biological Process	GO:0045185	maintenance of protein location	0.0346403	0.188031	0	2	2	66
GO:0015917 aminophospholipid transport	1	0.0349159	1.316	0.125	Biological Process	GO:0015917	aminophospholipid transport	0.0349159	0.188031	0	1	1	8
GO:0034058 endosomal vesicle fusion	1	0.0349159	1.316	0.125	Biological Process	GO:0034058	endosomal vesicle fusion	0.0349159	0.188031	0	1	1	8
GO:0035581 sequestering of extracellular ligand from receptor	1	0.0349159	1.316	0.125	Biological Process	GO:0035581	sequestering of extracellular ligand from receptor	0.0349159	0.188031	0	1	1	8
GO:0060068 vagina development	1	0.0349159	1.316	0.125	Biological Process	GO:0060068	vagina development	0.0349159	0.188031	1	0	1	8
GO:0060211 regulation of nuclear-transcribed mRNA poly(A) tail shortening	1	0.0349159	1.316	0.125	Biological Process	GO:0060211	regulation of nuclear-transcribed mRNA poly(A) tail shortening	0.0349159	0.188031	0	1	1	8
GO:0060213 positive regulation of nuclear-transcribed mRNA poly(A) tail shortening	1	0.0349159	1.316	0.125	Biological Process	GO:0060213	positive regulation of nuclear-transcribed mRNA poly(A) tail shortening	0.0349159	0.188031	0	1	1	8
GO:0060623 regulation of chromosome condensation	1	0.0349159	1.316	0.125	Biological Process	GO:0060623	regulation of chromosome condensation	0.0349159	0.188031	0	1	1	8
GO:1900246 positive regulation of RIG-I signaling pathway	1	0.0349159	1.316	0.125	Biological Process	GO:1900246	positive regulation of RIG-I signaling pathway	0.0349159	0.188031	1	0	1	8
GO:1905456 regulation of lymphoid progenitor cell differentiation	1	0.0349159	1.316	0.125	Biological Process	GO:1905456	regulation of lymphoid progenitor cell differentiation	0.0349159	0.188031	0	1	1	8
GO:1990700 nucleolar chromatin organization	1	0.0349159	1.316	0.125	Biological Process	GO:1990700	nucleolar chromatin organization	0.0349159	0.188031	0	1	1	8
GO:0007626 locomotory behavior	3	0.0352392	3.947	0.019	Biological Process	GO:0007626	locomotory behavior	0.0352392	0.188155	1	2	3	162
GO:0010769 regulation of cell morphogenesis involved in differentiation	2	0.0356056	2.632	0.03	Biological Process	GO:0010769	regulation of cell morphogenesis involved in differentiation	0.0356056	0.188155	0	2	2	67
GO:0071704 organic substance metabolic process	51	0.0357117	67.105	0.005	Biological Process	GO:0071704	organic substance metabolic process	0.0357117	0.188155	26	25	51	9655
GO:0010639 negative regulation of organelle organization	4	0.0357381	5.263	0.014	Biological Process	GO:0010639	negative regulation of organelle organization	0.0357381	0.188155	1	3	4	280
GO:0043087 regulation of GTPase activity	4	0.0361361	5.263	0.014	Biological Process	GO:0043087	regulation of GTPase activity	0.0361361	0.188155	2	2	4	281
GO:2000106 regulation of leukocyte apoptotic process	2	0.0365812	2.632	0.029	Biological Process	GO:2000106	regulation of leukocyte apoptotic process	0.0365812	0.188155	1	1	2	68
GO:0002009 morphogenesis of an epithelium	5	0.0366303	6.579	0.012	Biological Process	GO:0002009	morphogenesis of an epithelium	0.0366303	0.188155	2	3	5	414
GO:0051649 establishment of localization in cell	13	0.0369512	17.105	0.008	Biological Process	GO:0051649	establishment of localization in cell	0.0369512	0.188155	6	7	13	1712
GO:0006518 peptide metabolic process	8	0.0372591	10.526	0.009	Biological Process	GO:0006518	peptide metabolic process	0.0372591	0.188155	3	5	8	865
GO:1901564 organonitrogen compound metabolic process	33	0.037345	43.421	0.006	Biological Process	GO:1901564	organonitrogen compound metabolic process	0.037345	0.188155	15	18	33	5665
GO:0031669 cellular response to nutrient levels	3	0.0374635	3.947	0.018	Biological Process	GO:0031669	cellular response to nutrient levels	0.0374635	0.188155	1	2	3	166
GO:0097581 lamellipodium organization	2	0.0375671	2.632	0.029	Biological Process	GO:0097581	lamellipodium organization	0.0375671	0.188155	1	1	2	69
GO:0000727 double-strand break repair via break-induced replication	1	0.0391949	1.316	0.111	Biological Process	GO:0000727	double-strand break repair via break-induced replication	0.0391949	0.188155	0	1	1	9
GO:0002328 pro-B cell differentiation	1	0.0391949	1.316	0.111	Biological Process	GO:0002328	pro-B cell differentiation	0.0391949	0.188155	0	1	1	9
GO:0006449 regulation of translational termination	1	0.0391949	1.316	0.111	Biological Process	GO:0006449	regulation of translational termination	0.0391949	0.188155	0	1	1	9
GO:0006521 regulation of cellular amino acid metabolic process	1	0.0391949	1.316	0.111	Biological Process	GO:0006521	regulation of cellular amino acid metabolic process	0.0391949	0.188155	1	0	1	9
GO:0006534 cysteine metabolic process	1	0.0391949	1.316	0.111	Biological Process	GO:0006534	cysteine metabolic process	0.0391949	0.188155	1	0	1	9
GO:0006750 glutathione biosynthetic process	1	0.0391949	1.316	0.111	Biological Process	GO:0006750	glutathione biosynthetic process	0.0391949	0.188155	1	0	1	9
GO:0007638 mechanosensory behavior	1	0.0391949	1.316	0.111	Biological Process	GO:0007638	mechanosensory behavior	0.0391949	0.188155	1	0	1	9
GO:0033008 positive regulation of mast cell activation involved in immune response	1	0.0391949	1.316	0.111	Biological Process	GO:0033008	positive regulation of mast cell activation involved in immune response	0.0391949	0.188155	1	0	1	9
GO:0035646 endosome to melanosome transport	1	0.0391949	1.316	0.111	Biological Process	GO:0035646	endosome to melanosome transport	0.0391949	0.188155	0	1	1	9
GO:0035973 aggrephagy	1	0.0391949	1.316	0.111	Biological Process	GO:0035973	aggrephagy	0.0391949	0.188155	1	0	1	9
GO:0042762 regulation of sulfur metabolic process	1	0.0391949	1.316	0.111	Biological Process	GO:0042762	regulation of sulfur metabolic process	0.0391949	0.188155	1	0	1	9
GO:0043306 positive regulation of mast cell degranulation	1	0.0391949	1.316	0.111	Biological Process	GO:0043306	positive regulation of mast cell degranulation	0.0391949	0.188155	1	0	1	9
GO:0043476 pigment accumulation	1	0.0391949	1.316	0.111	Biological Process	GO:0043476	pigment accumulation	0.0391949	0.188155	0	1	1	9
GO:0043482 cellular pigment accumulation	1	0.0391949	1.316	0.111	Biological Process	GO:0043482	cellular pigment accumulation	0.0391949	0.188155	0	1	1	9
GO:0043485 endosome to pigment granule transport	1	0.0391949	1.316	0.111	Biological Process	GO:0043485	endosome to pigment granule transport	0.0391949	0.188155	0	1	1	9
GO:0043653 mitochondrial fragmentation involved in apoptotic process	1	0.0391949	1.316	0.111	Biological Process	GO:0043653	mitochondrial fragmentation involved in apoptotic process	0.0391949	0.188155	1	0	1	9
GO:0044829 positive regulation by host of viral genome replication	1	0.0391949	1.316	0.111	Biological Process	GO:0044829	positive regulation by host of viral genome replication	0.0391949	0.188155	1	0	1	9
GO:0048757 pigment granule maturation	1	0.0391949	1.316	0.111	Biological Process	GO:0048757	pigment granule maturation	0.0391949	0.188155	0	1	1	9
GO:0051608 histamine transport	1	0.0391949	1.316	0.111	Biological Process	GO:0051608	histamine transport	0.0391949	0.188155	1	0	1	9
GO:0051895 negative regulation of focal adhesion assembly	1	0.0391949	1.316	0.111	Biological Process	GO:0051895	negative regulation of focal adhesion assembly	0.0391949	0.188155	1	0	1	9
GO:0060525 prostate glandular acinus development	1	0.0391949	1.316	0.111	Biological Process	GO:0060525	prostate glandular acinus development	0.0391949	0.188155	1	0	1	9
GO:0061003 positive regulation of dendritic spine morphogenesis	1	0.0391949	1.316	0.111	Biological Process	GO:0061003	positive regulation of dendritic spine morphogenesis	0.0391949	0.188155	0	1	1	9
GO:0070544 histone H3-K36 demethylation	1	0.0391949	1.316	0.111	Biological Process	GO:0070544	histone H3-K36 demethylation	0.0391949	0.188155	0	1	1	9
GO:0071481 cellular response to X-ray	1	0.0391949	1.316	0.111	Biological Process	GO:0071481	cellular response to X-ray	0.0391949	0.188155	1	0	1	9
GO:0097062 dendritic spine maintenance	1	0.0391949	1.316	0.111	Biological Process	GO:0097062	dendritic spine maintenance	0.0391949	0.188155	1	0	1	9
GO:0150118 negative regulation of cell-substrate junction organization	1	0.0391949	1.316	0.111	Biological Process	GO:0150118	negative regulation of cell-substrate junction organization	0.0391949	0.188155	1	0	1	9
GO:1900115 extracellular regulation of signal transduction	1	0.0391949	1.316	0.111	Biological Process	GO:1900115	extracellular regulation of signal transduction	0.0391949	0.188155	0	1	1	9
GO:1900116 extracellular negative regulation of signal transduction	1	0.0391949	1.316	0.111	Biological Process	GO:1900116	extracellular negative regulation of signal transduction	0.0391949	0.188155	0	1	1	9
GO:1901388 regulation of transforming growth factor beta activation	1	0.0391949	1.316	0.111	Biological Process	GO:1901388	regulation of transforming growth factor beta activation	0.0391949	0.188155	0	1	1	9
GO:1903599 positive regulation of autophagy of mitochondrion	1	0.0391949	1.316	0.111	Biological Process	GO:1903599	positive regulation of autophagy of mitochondrion	0.0391949	0.188155	1	0	1	9
GO:1905214 regulation of RNA binding	1	0.0391949	1.316	0.111	Biological Process	GO:1905214	regulation of RNA binding	0.0391949	0.188155	1	0	1	9
GO:0140640 catalytic activity, acting on a nucleic acid	6	0.0342528	7.792	0.011	Molecular Function	GO:0140640	catalytic activity, acting on a nucleic acid	0.0342528	0.188335	1	5	6	526
GO:0035639 purine ribonucleoside triphosphate binding	13	0.0357562	16.883	0.008	Molecular Function	GO:0035639	purine ribonucleoside triphosphate binding	0.0357562	0.188335	4	9	13	1638
GO:0004176 ATP-dependent peptidase activity	1	0.0362847	1.299	0.125	Molecular Function	GO:0004176	ATP-dependent peptidase activity	0.0362847	0.188335	1	0	1	8
GO:0051864 histone H3-methyl-lysine-36 demethylase activity	1	0.0362847	1.299	0.125	Molecular Function	GO:0051864	histone H3-methyl-lysine-36 demethylase activity	0.0362847	0.188335	0	1	1	8
GO:0070016 armadillo repeat domain binding	1	0.0362847	1.299	0.125	Molecular Function	GO:0070016	armadillo repeat domain binding	0.0362847	0.188335	0	1	1	8
GO:0106018 phosphatidylinositol-3,5-bisphosphate phosphatase activity	1	0.0362847	1.299	0.125	Molecular Function	GO:0106018	phosphatidylinositol-3,5-bisphosphate phosphatase activity	0.0362847	0.188335	0	1	1	8
GO:0005694 chromosome	8	0.0768664	10	0.008	Cellular Component	GO:0005694	chromosome	0.0768664	0.188446	4	4	8	1003
GO:0032806 carboxy-terminal domain protein kinase complex	1	0.0770915	1.25	0.056	Cellular Component	GO:0032806	carboxy-terminal domain protein kinase complex	0.0770915	0.188446	0	1	1	18
GO:0005496 steroid binding	2	0.0382227	2.597	0.03	Molecular Function	GO:0005496	steroid binding	0.0382227	0.190257	2	0	2	67
GO:0030234 enzyme regulator activity	9	0.039293	11.688	0.009	Molecular Function	GO:0030234	enzyme regulator activity	0.039293	0.190257	3	6	9	997
GO:0016874 ligase activity	3	0.0406765	3.896	0.018	Molecular Function	GO:0016874	ligase activity	0.0406765	0.190257	0	3	3	165
GO:0070739 protein-glutamic acid ligase activity	1	0.0407279	1.299	0.111	Molecular Function	GO:0070739	protein-glutamic acid ligase activity	0.0407279	0.190257	0	1	1	9
GO:0070740 tubulin-glutamic acid ligase activity	1	0.0407279	1.299	0.111	Molecular Function	GO:0070740	tubulin-glutamic acid ligase activity	0.0407279	0.190257	0	1	1	9
GO:0097322 7SK snRNA binding	1	0.0407279	1.299	0.111	Molecular Function	GO:0097322	7SK snRNA binding	0.0407279	0.190257	0	1	1	9
GO:0106222 long noncoding RNA binding	1	0.0407279	1.299	0.111	Molecular Function	GO:0106222	long noncoding RNA binding	0.0407279	0.190257	1	0	1	9
GO:0004527 exonuclease activity	2	0.041384	2.597	0.029	Molecular Function	GO:0004527	exonuclease activity	0.041384	0.1906	1	1	2	70
GO:0032555 purine ribonucleotide binding	13	0.043782	16.883	0.008	Molecular Function	GO:0032555	purine ribonucleotide binding	0.043782	0.191745	4	9	13	1687
GO:0008234 cysteine-type peptidase activity	3	0.0450823	3.896	0.017	Molecular Function	GO:0008234	cysteine-type peptidase activity	0.0450823	0.191745	2	1	3	172
GO:0034452 dynactin binding	1	0.0451509	1.299	0.1	Molecular Function	GO:0034452	dynactin binding	0.0451509	0.191745	1	0	1	10
GO:0034595 phosphatidylinositol phosphate 5-phosphatase activity	1	0.0451509	1.299	0.1	Molecular Function	GO:0034595	phosphatidylinositol phosphate 5-phosphatase activity	0.0451509	0.191745	0	1	1	10
GO:0035255 ionotropic glutamate receptor binding	1	0.0451509	1.299	0.1	Molecular Function	GO:0035255	ionotropic glutamate receptor binding	0.0451509	0.191745	1	0	1	10
GO:0061578 Lys63-specific deubiquitinase activity	1	0.0451509	1.299	0.1	Molecular Function	GO:0061578	Lys63-specific deubiquitinase activity	0.0451509	0.191745	1	0	1	10
GO:0007033 vacuole organization	3	0.0403432	3.947	0.018	Biological Process	GO:0007033	vacuole organization	0.0403432	0.192748	1	2	3	171
GO:0006412 translation	7	0.0403544	9.211	0.01	Biological Process	GO:0006412	translation	0.0403544	0.192748	2	5	7	721
GO:2001237 negative regulation of extrinsic apoptotic signaling pathway	2	0.0405855	2.632	0.028	Biological Process	GO:2001237	negative regulation of extrinsic apoptotic signaling pathway	0.0405855	0.193354	2	0	2	72
GO:0002764 immune response-regulating signaling pathway	4	0.0406846	5.263	0.014	Biological Process	GO:0002764	immune response-regulating signaling pathway	0.0406846	0.193354	3	1	4	292
GO:0070160 tight junction	2	0.080776	2.5	0.019	Cellular Component	GO:0070160	tight junction	0.080776	0.194129	1	1	2	106
GO:0005634 nucleus	33	0.0808273	41.25	0.006	Cellular Component	GO:0005634	nucleus	0.0808273	0.194129	17	16	33	5978
GO:0005654 nucleoplasm	19	0.0814527	23.75	0.006	Cellular Component	GO:0005654	nucleoplasm	0.0814527	0.194129	10	9	19	3086
GO:0032553 ribonucleotide binding	13	0.0464774	16.883	0.008	Molecular Function	GO:0032553	ribonucleotide binding	0.0464774	0.194848	4	9	13	1702
GO:0017076 purine nucleotide binding	13	0.0472156	16.883	0.008	Molecular Function	GO:0017076	purine nucleotide binding	0.0472156	0.195437	4	9	13	1706
GO:0006839 mitochondrial transport	3	0.0415257	3.947	0.017	Biological Process	GO:0006839	mitochondrial transport	0.0415257	0.196286	2	1	3	173
GO:0032103 positive regulation of response to external stimulus	4	0.0415452	5.263	0.014	Biological Process	GO:0032103	positive regulation of response to external stimulus	0.0415452	0.196286	4	0	4	294
GO:0001892 embryonic placenta development	2	0.0416114	2.632	0.027	Biological Process	GO:0001892	embryonic placenta development	0.0416114	0.196286	1	1	2	73
GO:0008637 apoptotic mitochondrial changes	2	0.0426471	2.632	0.027	Biological Process	GO:0008637	apoptotic mitochondrial changes	0.0426471	0.199056	2	0	2	74
GO:0071824 protein-DNA complex subunit organization	3	0.0433322	3.947	0.017	Biological Process	GO:0071824	protein-DNA complex subunit organization	0.0433322	0.199056	2	1	3	176
GO:0097191 extrinsic apoptotic signaling pathway	3	0.0433322	3.947	0.017	Biological Process	GO:0097191	extrinsic apoptotic signaling pathway	0.0433322	0.199056	3	0	3	176
GO:0007610 behavior	5	0.0434136	6.579	0.012	Biological Process	GO:0007610	behavior	0.0434136	0.199056	3	2	5	434
GO:0031958 corticosteroid receptor signaling pathway	1	0.0434552	1.316	0.1	Biological Process	GO:0031958	corticosteroid receptor signaling pathway	0.0434552	0.199056	1	0	1	10
GO:0035672 oligopeptide transmembrane transport	1	0.0434552	1.316	0.1	Biological Process	GO:0035672	oligopeptide transmembrane transport	0.0434552	0.199056	1	0	1	10
GO:0035745 T-helper 2 cell cytokine production	1	0.0434552	1.316	0.1	Biological Process	GO:0035745	T-helper 2 cell cytokine production	0.0434552	0.199056	0	1	1	10
GO:0042921 glucocorticoid receptor signaling pathway	1	0.0434552	1.316	0.1	Biological Process	GO:0042921	glucocorticoid receptor signaling pathway	0.0434552	0.199056	1	0	1	10
GO:0043201 response to leucine	1	0.0434552	1.316	0.1	Biological Process	GO:0043201	response to leucine	0.0434552	0.199056	1	0	1	10
GO:0071233 cellular response to leucine	1	0.0434552	1.316	0.1	Biological Process	GO:0071233	cellular response to leucine	0.0434552	0.199056	1	0	1	10
GO:1903909 regulation of receptor clustering	1	0.0434552	1.316	0.1	Biological Process	GO:1903909	regulation of receptor clustering	0.0434552	0.199056	1	0	1	10
GO:2000551 regulation of T-helper 2 cell cytokine production	1	0.0434552	1.316	0.1	Biological Process	GO:2000551	regulation of T-helper 2 cell cytokine production	0.0434552	0.199056	0	1	1	10
GO:0010638 positive regulation of organelle organization	5	0.0437714	6.579	0.011	Biological Process	GO:0010638	positive regulation of organelle organization	0.0437714	0.199686	4	1	5	435
GO:0007275 multicellular organism development	24	0.0438029	31.579	0.006	Biological Process	GO:0007275	multicellular organism development	0.0438029	0.199686	12	12	24	3867
GO:0061575 cyclin-dependent protein serine/threonine kinase activator activity	1	0.0495537	1.299	0.091	Molecular Function	GO:0061575	cyclin-dependent protein serine/threonine kinase activator activity	0.0495537	0.20005	0	1	1	11
GO:1990459 transferrin receptor binding	1	0.0495537	1.299	0.091	Molecular Function	GO:1990459	transferrin receptor binding	0.0495537	0.20005	1	0	1	11
GO:0010498 proteasomal protein catabolic process	5	0.044131	6.579	0.011	Biological Process	GO:0010498	proteasomal protein catabolic process	0.044131	0.200701	2	3	5	436
GO:0031307 integral component of mitochondrial outer membrane	1	0.0852862	1.25	0.05	Cellular Component	GO:0031307	integral component of mitochondrial outer membrane	0.0852862	0.201586	1	0	1	20
GO:0008219 cell death	11	0.0449707	14.474	0.008	Biological Process	GO:0008219	cell death	0.0449707	0.203757	9	2	11	1406
GO:0006807 nitrogen compound metabolic process	46	0.0450327	60.526	0.005	Biological Process	GO:0006807	nitrogen compound metabolic process	0.0450327	0.203757	24	22	46	8607
GO:0031349 positive regulation of defense response	3	0.0464295	3.947	0.017	Biological Process	GO:0031349	positive regulation of defense response	0.0464295	0.203757	3	0	3	181
GO:0048518 positive regulation of biological process	29	0.0467314	38.158	0.006	Biological Process	GO:0048518	positive regulation of biological process	0.0467314	0.203757	19	10	29	4917
GO:0019219 regulation of nucleobase-containing compound metabolic process	21	0.0468283	27.632	0.006	Biological Process	GO:0019219	regulation of nucleobase-containing compound metabolic process	0.0468283	0.203757	12	9	21	3293
GO:0043473 pigmentation	2	0.0468852	2.632	0.026	Biological Process	GO:0043473	pigmentation	0.0468852	0.203757	0	2	2	78
GO:0062207 regulation of pattern recognition receptor signaling pathway	2	0.0468852	2.632	0.026	Biological Process	GO:0062207	regulation of pattern recognition receptor signaling pathway	0.0468852	0.203757	2	0	2	78
GO:0060271 cilium assembly	4	0.046926	5.263	0.013	Biological Process	GO:0060271	cilium assembly	0.046926	0.203757	3	1	4	306
GO:0001547 antral ovarian follicle growth	1	0.0476968	1.316	0.091	Biological Process	GO:0001547	antral ovarian follicle growth	0.0476968	0.203757	1	0	1	11
GO:0010470 regulation of gastrulation	1	0.0476968	1.316	0.091	Biological Process	GO:0010470	regulation of gastrulation	0.0476968	0.203757	1	0	1	11
GO:0019184 nonribosomal peptide biosynthetic process	1	0.0476968	1.316	0.091	Biological Process	GO:0019184	nonribosomal peptide biosynthetic process	0.0476968	0.203757	1	0	1	11
GO:0033194 response to hydroperoxide	1	0.0476968	1.316	0.091	Biological Process	GO:0033194	response to hydroperoxide	0.0476968	0.203757	1	0	1	11
GO:0036363 transforming growth factor beta activation	1	0.0476968	1.316	0.091	Biological Process	GO:0036363	transforming growth factor beta activation	0.0476968	0.203757	0	1	1	11
GO:0042753 positive regulation of circadian rhythm	1	0.0476968	1.316	0.091	Biological Process	GO:0042753	positive regulation of circadian rhythm	0.0476968	0.203757	1	0	1	11
GO:0043455 regulation of secondary metabolic process	1	0.0476968	1.316	0.091	Biological Process	GO:0043455	regulation of secondary metabolic process	0.0476968	0.203757	1	0	1	11
GO:0043922 negative regulation by host of viral transcription	1	0.0476968	1.316	0.091	Biological Process	GO:0043922	negative regulation by host of viral transcription	0.0476968	0.203757	1	0	1	11
GO:0048021 regulation of melanin biosynthetic process	1	0.0476968	1.316	0.091	Biological Process	GO:0048021	regulation of melanin biosynthetic process	0.0476968	0.203757	1	0	1	11
GO:0060019 radial glial cell differentiation	1	0.0476968	1.316	0.091	Biological Process	GO:0060019	radial glial cell differentiation	0.0476968	0.203757	0	1	1	11
GO:0060442 branching involved in prostate gland morphogenesis	1	0.0476968	1.316	0.091	Biological Process	GO:0060442	branching involved in prostate gland morphogenesis	0.0476968	0.203757	1	0	1	11
GO:0070816 phosphorylation of RNA polymerase II C-terminal domain	1	0.0476968	1.316	0.091	Biological Process	GO:0070816	phosphorylation of RNA polymerase II C-terminal domain	0.0476968	0.203757	0	1	1	11
GO:0070831 basement membrane assembly	1	0.0476968	1.316	0.091	Biological Process	GO:0070831	basement membrane assembly	0.0476968	0.203757	1	0	1	11
GO:0072578 neurotransmitter-gated ion channel clustering	1	0.0476968	1.316	0.091	Biological Process	GO:0072578	neurotransmitter-gated ion channel clustering	0.0476968	0.203757	1	0	1	11
GO:0099638 endosome to plasma membrane protein transport	1	0.0476968	1.316	0.091	Biological Process	GO:0099638	endosome to plasma membrane protein transport	0.0476968	0.203757	1	0	1	11
GO:1900153 positive regulation of nuclear-transcribed mRNA catabolic process, deadenylation-dependent decay	1	0.0476968	1.316	0.091	Biological Process	GO:1900153	positive regulation of nuclear-transcribed mRNA catabolic process, deadenylation-dependent decay	0.0476968	0.203757	0	1	1	11
GO:1900376 regulation of secondary metabolite biosynthetic process	1	0.0476968	1.316	0.091	Biological Process	GO:1900376	regulation of secondary metabolite biosynthetic process	0.0476968	0.203757	1	0	1	11
GO:1901201 regulation of extracellular matrix assembly	1	0.0476968	1.316	0.091	Biological Process	GO:1901201	regulation of extracellular matrix assembly	0.0476968	0.203757	1	0	1	11
GO:1905146 lysosomal protein catabolic process	1	0.0476968	1.316	0.091	Biological Process	GO:1905146	lysosomal protein catabolic process	0.0476968	0.203757	0	1	1	11
GO:0005347 ATP transmembrane transporter activity	1	0.0539366	1.299	0.083	Molecular Function	GO:0005347	ATP transmembrane transporter activity	0.0539366	0.205084	0	1	1	12
GO:0008174 mRNA methyltransferase activity	1	0.0539366	1.299	0.083	Molecular Function	GO:0008174	mRNA methyltransferase activity	0.0539366	0.205084	0	1	1	12
GO:0032454 histone H3-methyl-lysine-9 demethylase activity	1	0.0539366	1.299	0.083	Molecular Function	GO:0032454	histone H3-methyl-lysine-9 demethylase activity	0.0539366	0.205084	0	1	1	12
GO:0035251 UDP-glucosyltransferase activity	1	0.0539366	1.299	0.083	Molecular Function	GO:0035251	UDP-glucosyltransferase activity	0.0539366	0.205084	1	0	1	12
GO:0043138 3'-5' DNA helicase activity	1	0.0539366	1.299	0.083	Molecular Function	GO:0043138	3'-5' DNA helicase activity	0.0539366	0.205084	0	1	1	12
GO:0098862 cluster of actin-based cell projections	2	0.0887273	2.5	0.018	Cellular Component	GO:0098862	cluster of actin-based cell projections	0.0887273	0.207772	1	1	2	112
GO:0031306 intrinsic component of mitochondrial outer membrane	1	0.0893566	1.25	0.048	Cellular Component	GO:0031306	intrinsic component of mitochondrial outer membrane	0.0893566	0.207772	1	0	1	21
GO:0016311 dephosphorylation	4	0.0488024	5.263	0.013	Biological Process	GO:0016311	dephosphorylation	0.0488024	0.208012	2	2	4	310
GO:0009892 negative regulation of metabolic process	16	0.0496158	21.053	0.007	Biological Process	GO:0009892	negative regulation of metabolic process	0.0496158	0.211006	10	6	16	2345
GO:0034655 nucleobase-containing compound catabolic process	4	0.0502367	5.263	0.013	Biological Process	GO:0034655	nucleobase-containing compound catabolic process	0.0502367	0.211348	2	2	4	313
GO:1901214 regulation of neuron death	3	0.0502876	3.947	0.016	Biological Process	GO:1901214	regulation of neuron death	0.0502876	0.211348	3	0	3	187
GO:0031668 cellular response to extracellular stimulus	3	0.0516076	3.947	0.016	Biological Process	GO:0031668	cellular response to extracellular stimulus	0.0516076	0.211348	1	2	3	189
GO:0034599 cellular response to oxidative stress	3	0.0516076	3.947	0.016	Biological Process	GO:0034599	cellular response to oxidative stress	0.0516076	0.211348	2	1	3	189
GO:0006915 apoptotic process	10	0.051725	13.158	0.008	Biological Process	GO:0006915	apoptotic process	0.051725	0.211348	9	1	10	1264
GO:0002327 immature B cell differentiation	1	0.0519199	1.316	0.083	Biological Process	GO:0002327	immature B cell differentiation	0.0519199	0.211348	0	1	1	12
GO:0002830 positive regulation of type 2 immune response	1	0.0519199	1.316	0.083	Biological Process	GO:0002830	positive regulation of type 2 immune response	0.0519199	0.211348	0	1	1	12
GO:0006857 oligopeptide transport	1	0.0519199	1.316	0.083	Biological Process	GO:0006857	oligopeptide transport	0.0519199	0.211348	1	0	1	12
GO:0006925 inflammatory cell apoptotic process	1	0.0519199	1.316	0.083	Biological Process	GO:0006925	inflammatory cell apoptotic process	0.0519199	0.211348	1	0	1	12
GO:0018095 protein polyglutamylation	1	0.0519199	1.316	0.083	Biological Process	GO:0018095	protein polyglutamylation	0.0519199	0.211348	0	1	1	12
GO:0033005 positive regulation of mast cell activation	1	0.0519199	1.316	0.083	Biological Process	GO:0033005	positive regulation of mast cell activation	0.0519199	0.211348	1	0	1	12
GO:0033147 negative regulation of intracellular estrogen receptor signaling pathway	1	0.0519199	1.316	0.083	Biological Process	GO:0033147	negative regulation of intracellular estrogen receptor signaling pathway	0.0519199	0.211348	0	1	1	12
GO:0033169 histone H3-K9 demethylation	1	0.0519199	1.316	0.083	Biological Process	GO:0033169	histone H3-K9 demethylation	0.0519199	0.211348	0	1	1	12
GO:0035493 SNARE complex assembly	1	0.0519199	1.316	0.083	Biological Process	GO:0035493	SNARE complex assembly	0.0519199	0.211348	0	1	1	12
GO:0060707 trophoblast giant cell differentiation	1	0.0519199	1.316	0.083	Biological Process	GO:0060707	trophoblast giant cell differentiation	0.0519199	0.211348	0	1	1	12
GO:0098712 L-glutamate import across plasma membrane	1	0.0519199	1.316	0.083	Biological Process	GO:0098712	L-glutamate import across plasma membrane	0.0519199	0.211348	1	0	1	12
GO:1900273 positive regulation of long-term synaptic potentiation	1	0.0519199	1.316	0.083	Biological Process	GO:1900273	positive regulation of long-term synaptic potentiation	0.0519199	0.211348	1	0	1	12
GO:1901533 negative regulation of hematopoietic progenitor cell differentiation	1	0.0519199	1.316	0.083	Biological Process	GO:1901533	negative regulation of hematopoietic progenitor cell differentiation	0.0519199	0.211348	0	1	1	12
GO:1902969 mitotic DNA replication	1	0.0519199	1.316	0.083	Biological Process	GO:1902969	mitotic DNA replication	0.0519199	0.211348	0	1	1	12
GO:1990253 cellular response to leucine starvation	1	0.0519199	1.316	0.083	Biological Process	GO:1990253	cellular response to leucine starvation	0.0519199	0.211348	1	0	1	12
GO:0019900 kinase binding	6	0.0563301	7.792	0.01	Molecular Function	GO:0019900	kinase binding	0.0563301	0.211723	5	1	6	595
GO:0044249 cellular biosynthetic process	29	0.0523003	38.158	0.006	Biological Process	GO:0044249	cellular biosynthetic process	0.0523003	0.212442	16	13	29	4964
GO:0036126 sperm flagellum	2	0.0927875	2.5	0.017	Cellular Component	GO:0036126	sperm flagellum	0.0927875	0.21372	0	2	2	115
GO:0030990 intraciliary transport particle	1	0.0934091	1.25	0.045	Cellular Component	GO:0030990	intraciliary transport particle	0.0934091	0.21372	0	1	1	22
GO:0017017 MAP kinase tyrosine/serine/threonine phosphatase activity	1	0.0582994	1.299	0.077	Molecular Function	GO:0017017	MAP kinase tyrosine/serine/threonine phosphatase activity	0.0582994	0.214201	1	0	1	13
GO:0070064 proline-rich region binding	1	0.0582994	1.299	0.077	Molecular Function	GO:0070064	proline-rich region binding	0.0582994	0.214201	1	0	1	13
GO:0006334 nucleosome assembly	2	0.0535171	2.632	0.024	Biological Process	GO:0006334	nucleosome assembly	0.0535171	0.21646	1	1	2	84
GO:0051851 modulation by host of symbiont process	2	0.0535171	2.632	0.024	Biological Process	GO:0051851	modulation by host of symbiont process	0.0535171	0.21646	1	1	2	84
GO:0098791 Golgi apparatus subcompartment	3	0.0966019	3.75	0.012	Cellular Component	GO:0098791	Golgi apparatus subcompartment	0.0966019	0.219271	2	1	3	246
GO:0050729 positive regulation of inflammatory response	2	0.0546533	2.632	0.024	Biological Process	GO:0050729	positive regulation of inflammatory response	0.0546533	0.220118	2	0	2	85
GO:0071887 leukocyte apoptotic process	2	0.0546533	2.632	0.024	Biological Process	GO:0071887	leukocyte apoptotic process	0.0546533	0.220118	1	1	2	85
GO:0071702 organic substance transport	13	0.054821	17.105	0.007	Biological Process	GO:0071702	organic substance transport	0.054821	0.220327	7	6	13	1815
GO:0007039 protein catabolic process in the vacuole	1	0.0561245	1.316	0.077	Biological Process	GO:0007039	protein catabolic process in the vacuole	0.0561245	0.221814	0	1	1	13
GO:0030540 female genitalia development	1	0.0561245	1.316	0.077	Biological Process	GO:0030540	female genitalia development	0.0561245	0.221814	1	0	1	13
GO:0042953 lipoprotein transport	1	0.0561245	1.316	0.077	Biological Process	GO:0042953	lipoprotein transport	0.0561245	0.221814	1	0	1	13
GO:0045945 positive regulation of transcription by RNA polymerase III	1	0.0561245	1.316	0.077	Biological Process	GO:0045945	positive regulation of transcription by RNA polymerase III	0.0561245	0.221814	0	1	1	13
GO:0046628 positive regulation of insulin receptor signaling pathway	1	0.0561245	1.316	0.077	Biological Process	GO:0046628	positive regulation of insulin receptor signaling pathway	0.0561245	0.221814	1	0	1	13
GO:0048385 regulation of retinoic acid receptor signaling pathway	1	0.0561245	1.316	0.077	Biological Process	GO:0048385	regulation of retinoic acid receptor signaling pathway	0.0561245	0.221814	0	1	1	13
GO:0051938 L-glutamate import	1	0.0561245	1.316	0.077	Biological Process	GO:0051938	L-glutamate import	0.0561245	0.221814	1	0	1	13
GO:1903799 negative regulation of production of miRNAs involved in gene silencing by miRNA	1	0.0561245	1.316	0.077	Biological Process	GO:1903799	negative regulation of production of miRNAs involved in gene silencing by miRNA	0.0561245	0.221814	1	0	1	13
GO:0030054 cell junction	10	0.0991221	12.5	0.007	Cellular Component	GO:0030054	cell junction	0.0991221	0.22322	5	5	10	1424
GO:0140694 non-membrane-bounded organelle assembly	4	0.0567195	5.263	0.012	Biological Process	GO:0140694	non-membrane-bounded organelle assembly	0.0567195	0.223701	3	1	4	326
GO:0090263 positive regulation of canonical Wnt signaling pathway	2	0.0569511	2.632	0.023	Biological Process	GO:0090263	positive regulation of canonical Wnt signaling pathway	0.0569511	0.224149	1	1	2	87
GO:0098686 hippocampal mossy fiber to CA3 synapse	1	0.101461	1.25	0.042	Cellular Component	GO:0098686	hippocampal mossy fiber to CA3 synapse	0.101461	0.226109	0	1	1	24
GO:0005813 centrosome	5	0.101986	6.25	0.009	Cellular Component	GO:0005813	centrosome	0.101986	0.226109	3	2	5	557
GO:0140693 molecular condensate scaffold activity	1	0.0626424	1.299	0.071	Molecular Function	GO:0140693	molecular condensate scaffold activity	0.0626424	0.227601	0	1	1	14
GO:0048813 dendrite morphogenesis	2	0.0581125	2.632	0.023	Biological Process	GO:0048813	dendrite morphogenesis	0.0581125	0.227641	0	2	2	88
GO:0051254 positive regulation of RNA metabolic process	11	0.0587885	14.474	0.007	Biological Process	GO:0051254	positive regulation of RNA metabolic process	0.0587885	0.227641	7	4	11	1471
GO:0035556 intracellular signal transduction	14	0.058952	18.421	0.007	Biological Process	GO:0035556	intracellular signal transduction	0.058952	0.227641	11	3	14	2021
GO:0006906 vesicle fusion	2	0.0592822	2.632	0.022	Biological Process	GO:0006906	vesicle fusion	0.0592822	0.227641	0	2	2	89
GO:0010927 cellular component assembly involved in morphogenesis	2	0.0592822	2.632	0.022	Biological Process	GO:0010927	cellular component assembly involved in morphogenesis	0.0592822	0.227641	1	1	2	89
GO:0051817 modulation of process of other organism involved in symbiotic interaction	2	0.0592822	2.632	0.022	Biological Process	GO:0051817	modulation of process of other organism involved in symbiotic interaction	0.0592822	0.227641	1	1	2	89
GO:0044782 cilium organization	4	0.0593281	5.263	0.012	Biological Process	GO:0044782	cilium organization	0.0593281	0.227641	3	1	4	331
GO:0006605 protein targeting	3	0.0598767	3.947	0.015	Biological Process	GO:0006605	protein targeting	0.0598767	0.227641	0	3	3	201
GO:0006954 inflammatory response	5	0.0599896	6.579	0.011	Biological Process	GO:0006954	inflammatory response	0.0599896	0.227641	5	0	5	476
GO:0007000 nucleolus organization	1	0.0603107	1.316	0.071	Biological Process	GO:0007000	nucleolus organization	0.0603107	0.227641	0	1	1	14
GO:0021756 striatum development	1	0.0603107	1.316	0.071	Biological Process	GO:0021756	striatum development	0.0603107	0.227641	1	0	1	14
GO:0035313 wound healing, spreading of epidermal cells	1	0.0603107	1.316	0.071	Biological Process	GO:0035313	wound healing, spreading of epidermal cells	0.0603107	0.227641	1	0	1	14
GO:0035743 CD4-positive, alpha-beta T cell cytokine production	1	0.0603107	1.316	0.071	Biological Process	GO:0035743	CD4-positive, alpha-beta T cell cytokine production	0.0603107	0.227641	0	1	1	14
GO:0044872 lipoprotein localization	1	0.0603107	1.316	0.071	Biological Process	GO:0044872	lipoprotein localization	0.0603107	0.227641	1	0	1	14
GO:0045056 transcytosis	1	0.0603107	1.316	0.071	Biological Process	GO:0045056	transcytosis	0.0603107	0.227641	1	0	1	14
GO:0070230 positive regulation of lymphocyte apoptotic process	1	0.0603107	1.316	0.071	Biological Process	GO:0070230	positive regulation of lymphocyte apoptotic process	0.0603107	0.227641	0	1	1	14
GO:0071391 cellular response to estrogen stimulus	1	0.0603107	1.316	0.071	Biological Process	GO:0071391	cellular response to estrogen stimulus	0.0603107	0.227641	1	0	1	14
GO:0080009 mRNA methylation	1	0.0603107	1.316	0.071	Biological Process	GO:0080009	mRNA methylation	0.0603107	0.227641	0	1	1	14
GO:0098877 neurotransmitter receptor transport to plasma membrane	1	0.0603107	1.316	0.071	Biological Process	GO:0098877	neurotransmitter receptor transport to plasma membrane	0.0603107	0.227641	1	0	1	14
GO:2000479 regulation of cAMP-dependent protein kinase activity	1	0.0603107	1.316	0.071	Biological Process	GO:2000479	regulation of cAMP-dependent protein kinase activity	0.0603107	0.227641	1	0	1	14
GO:0120036 plasma membrane bounded cell projection organization	9	0.0604351	11.842	0.008	Biological Process	GO:0120036	plasma membrane bounded cell projection organization	0.0604351	0.227641	5	4	9	1126
GO:1901576 organic substance biosynthetic process	29	0.0605364	38.158	0.006	Biological Process	GO:1901576	organic substance biosynthetic process	0.0605364	0.227641	16	13	29	5027
GO:0031346 positive regulation of cell projection organization	3	0.0605925	3.947	0.015	Biological Process	GO:0031346	positive regulation of cell projection organization	0.0605925	0.227641	1	2	3	202
GO:0004197 cysteine-type endopeptidase activity	2	0.0634859	2.597	0.022	Molecular Function	GO:0004197	cysteine-type endopeptidase activity	0.0634859	0.228131	1	1	2	89
GO:0007018 microtubule-based movement	4	0.0609237	5.263	0.012	Biological Process	GO:0007018	microtubule-based movement	0.0609237	0.228434	2	2	4	334
GO:0043296 apical junction complex	2	0.10387	2.5	0.016	Cellular Component	GO:0043296	apical junction complex	0.10387	0.228515	1	1	2	123
GO:0071103 DNA conformation change	3	0.0613123	3.947	0.015	Biological Process	GO:0071103	DNA conformation change	0.0613123	0.229333	1	2	3	203
GO:0042303 molting cycle	2	0.0616461	2.632	0.022	Biological Process	GO:0042303	molting cycle	0.0616461	0.229333	2	0	2	91
GO:0042633 hair cycle	2	0.0616461	2.632	0.022	Biological Process	GO:0042633	hair cycle	0.0616461	0.229333	2	0	2	91
GO:0090174 organelle membrane fusion	2	0.0616461	2.632	0.022	Biological Process	GO:0090174	organelle membrane fusion	0.0616461	0.229333	0	2	2	91
GO:0051090 regulation of DNA-binding transcription factor activity	4	0.0620002	5.263	0.012	Biological Process	GO:0051090	regulation of DNA-binding transcription factor activity	0.0620002	0.2302	4	0	4	336
GO:0007049 cell cycle	10	0.0621489	13.158	0.008	Biological Process	GO:0007049	cell cycle	0.0621489	0.230302	7	3	10	1307
GO:0008134 transcription factor binding	5	0.0651861	6.494	0.011	Molecular Function	GO:0008134	transcription factor binding	0.0651861	0.231694	2	3	5	469
GO:0046700 heterocycle catabolic process	4	0.0636338	5.263	0.012	Biological Process	GO:0046700	heterocycle catabolic process	0.0636338	0.23303	2	2	4	339
GO:0012501 programmed cell death	10	0.0639679	13.158	0.008	Biological Process	GO:0012501	programmed cell death	0.0639679	0.23303	9	1	10	1314
GO:0032006 regulation of TOR signaling	2	0.0640418	2.632	0.022	Biological Process	GO:0032006	regulation of TOR signaling	0.0640418	0.23303	1	1	2	93
GO:0043547 positive regulation of GTPase activity	3	0.0642317	3.947	0.014	Biological Process	GO:0043547	positive regulation of GTPase activity	0.0642317	0.23303	1	2	3	207
GO:0051336 regulation of hydrolase activity	7	0.0644356	9.211	0.009	Biological Process	GO:0051336	regulation of hydrolase activity	0.0644356	0.23303	4	3	7	802
GO:0001780 neutrophil homeostasis	1	0.0644785	1.316	0.067	Biological Process	GO:0001780	neutrophil homeostasis	0.0644785	0.23303	1	0	1	15
GO:0006415 translational termination	1	0.0644785	1.316	0.067	Biological Process	GO:0006415	translational termination	0.0644785	0.23303	0	1	1	15
GO:0007076 mitotic chromosome condensation	1	0.0644785	1.316	0.067	Biological Process	GO:0007076	mitotic chromosome condensation	0.0644785	0.23303	0	1	1	15
GO:0032288 myelin assembly	1	0.0644785	1.316	0.067	Biological Process	GO:0032288	myelin assembly	0.0644785	0.23303	0	1	1	15
GO:0036092 phosphatidylinositol-3-phosphate biosynthetic process	1	0.0644785	1.316	0.067	Biological Process	GO:0036092	phosphatidylinositol-3-phosphate biosynthetic process	0.0644785	0.23303	0	1	1	15
GO:0043302 positive regulation of leukocyte degranulation	1	0.0644785	1.316	0.067	Biological Process	GO:0043302	positive regulation of leukocyte degranulation	0.0644785	0.23303	1	0	1	15
GO:0060965 negative regulation of gene silencing by miRNA	1	0.0644785	1.316	0.067	Biological Process	GO:0060965	negative regulation of gene silencing by miRNA	0.0644785	0.23303	1	0	1	15
GO:1902883 negative regulation of response to oxidative stress	1	0.0644785	1.316	0.067	Biological Process	GO:1902883	negative regulation of response to oxidative stress	0.0644785	0.23303	1	0	1	15
GO:0030030 cell projection organization	9	0.0646089	11.842	0.008	Biological Process	GO:0030030	cell projection organization	0.0646089	0.233058	5	4	9	1141
GO:0016055 Wnt signaling pathway	4	0.0647355	5.263	0.012	Biological Process	GO:0016055	Wnt signaling pathway	0.0647355	0.233072	3	1	4	341
GO:0051091 positive regulation of DNA-binding transcription factor activity	3	0.0649715	3.947	0.014	Biological Process	GO:0051091	positive regulation of DNA-binding transcription factor activity	0.0649715	0.233163	3	0	3	208
GO:0034613 cellular protein localization	10	0.0650228	13.158	0.008	Biological Process	GO:0034613	cellular protein localization	0.0650228	0.233163	5	5	10	1318
GO:0044093 positive regulation of molecular function	9	0.0651791	11.842	0.008	Biological Process	GO:0044093	positive regulation of molecular function	0.0651791	0.233163	6	3	9	1143
GO:0031497 chromatin assembly	2	0.0652514	2.632	0.021	Biological Process	GO:0031497	chromatin assembly	0.0652514	0.233163	1	1	2	94
GO:0000785 chromatin	5	0.107271	6.25	0.009	Cellular Component	GO:0000785	chromatin	0.107271	0.234196	3	2	5	566
GO:0000922 spindle pole	2	0.108117	2.5	0.016	Cellular Component	GO:0000922	spindle pole	0.108117	0.234253	2	0	2	126
GO:0043254 regulation of protein-containing complex assembly	4	0.0658473	5.263	0.012	Biological Process	GO:0043254	regulation of protein-containing complex assembly	0.0658473	0.234851	1	3	4	343
GO:0099738 cell cortex region	1	0.109442	1.25	0.038	Cellular Component	GO:0099738	cell cortex region	0.109442	0.235341	1	0	1	26
GO:0140098 catalytic activity, acting on RNA	4	0.0671052	5.195	0.012	Molecular Function	GO:0140098	catalytic activity, acting on RNA	0.0671052	0.23595	1	3	4	332
GO:0044270 cellular nitrogen compound catabolic process	4	0.0664069	5.263	0.012	Biological Process	GO:0044270	cellular nitrogen compound catabolic process	0.0664069	0.235962	2	2	4	344
GO:0198738 cell-cell signaling by wnt	4	0.0664069	5.263	0.012	Biological Process	GO:0198738	cell-cell signaling by wnt	0.0664069	0.235962	3	1	4	344
GO:0097729 9+2 motile cilium	2	0.110973	2.5	0.016	Cellular Component	GO:0097729	9+2 motile cilium	0.110973	0.236853	0	2	2	128
GO:0070727 cellular macromolecule localization	10	0.0668963	13.158	0.008	Biological Process	GO:0070727	cellular macromolecule localization	0.0668963	0.237257	5	5	10	1325
GO:0003676 nucleic acid binding	20	0.0686335	25.974	0.006	Molecular Function	GO:0003676	nucleic acid binding	0.0686335	0.237437	12	8	20	3109
GO:0043167 ion binding	28	0.070089	36.364	0.006	Molecular Function	GO:0043167	ion binding	0.070089	0.237437	11	17	28	4692
GO:0003690 double-stranded DNA binding	10	0.0703469	12.987	0.008	Molecular Function	GO:0003690	double-stranded DNA binding	0.0703469	0.237437	9	1	10	1286
GO:0003677 DNA binding	14	0.0704325	18.182	0.007	Molecular Function	GO:0003677	DNA binding	0.0704325	0.237437	10	4	14	1995
GO:0032991 protein-containing complex	27	0.112603	33.75	0.006	Cellular Component	GO:0032991	protein-containing complex	0.112603	0.237671	13	14	27	4873
GO:0005721 pericentric heterochromatin	1	0.113406	1.25	0.037	Cellular Component	GO:0005721	pericentric heterochromatin	0.113406	0.237671	0	1	1	27
GO:0005875 microtubule associated complex	2	0.11385	2.5	0.015	Cellular Component	GO:0005875	microtubule associated complex	0.11385	0.237671	2	0	2	130
GO:0003707 steroid hormone receptor activity	1	0.0712692	1.299	0.062	Molecular Function	GO:0003707	steroid hormone receptor activity	0.0712692	0.237807	1	0	1	16
GO:0006886 intracellular protein transport	6	0.0677294	7.895	0.009	Biological Process	GO:0006886	intracellular protein transport	0.0677294	0.23938	2	4	6	649
GO:0006268 DNA unwinding involved in DNA replication	1	0.0686282	1.316	0.062	Biological Process	GO:0006268	DNA unwinding involved in DNA replication	0.0686282	0.23938	0	1	1	16
GO:0018279 protein N-linked glycosylation via asparagine	1	0.0686282	1.316	0.062	Biological Process	GO:0018279	protein N-linked glycosylation via asparagine	0.0686282	0.23938	1	0	1	16
GO:0039535 regulation of RIG-I signaling pathway	1	0.0686282	1.316	0.062	Biological Process	GO:0039535	regulation of RIG-I signaling pathway	0.0686282	0.23938	1	0	1	16
GO:0042438 melanin biosynthetic process	1	0.0686282	1.316	0.062	Biological Process	GO:0042438	melanin biosynthetic process	0.0686282	0.23938	1	0	1	16
GO:0045198 establishment of epithelial cell apical/basal polarity	1	0.0686282	1.316	0.062	Biological Process	GO:0045198	establishment of epithelial cell apical/basal polarity	0.0686282	0.23938	0	1	1	16
GO:1900078 positive regulation of cellular response to insulin stimulus	1	0.0686282	1.316	0.062	Biological Process	GO:1900078	positive regulation of cellular response to insulin stimulus	0.0686282	0.23938	1	0	1	16
GO:1903830 magnesium ion transmembrane transport	1	0.0686282	1.316	0.062	Biological Process	GO:1903830	magnesium ion transmembrane transport	0.0686282	0.23938	1	0	1	16
GO:2000786 positive regulation of autophagosome assembly	1	0.0686282	1.316	0.062	Biological Process	GO:2000786	positive regulation of autophagosome assembly	0.0686282	0.23938	1	0	1	16
GO:0016787 hydrolase activity	15	0.0734122	19.481	0.007	Molecular Function	GO:0016787	hydrolase activity	0.0734122	0.239453	7	8	15	2191
GO:0004540 ribonuclease activity	2	0.0750679	2.597	0.02	Molecular Function	GO:0004540	ribonuclease activity	0.0750679	0.239453	1	1	2	98
GO:0005158 insulin receptor binding	1	0.0755532	1.299	0.059	Molecular Function	GO:0005158	insulin receptor binding	0.0755532	0.239453	1	0	1	17
GO:0015095 magnesium ion transmembrane transporter activity	1	0.0755532	1.299	0.059	Molecular Function	GO:0015095	magnesium ion transmembrane transporter activity	0.0755532	0.239453	1	0	1	17
GO:0033549 MAP kinase phosphatase activity	1	0.0755532	1.299	0.059	Molecular Function	GO:0033549	MAP kinase phosphatase activity	0.0755532	0.239453	1	0	1	17
GO:0005524 ATP binding	10	0.0794024	12.987	0.008	Molecular Function	GO:0005524	ATP binding	0.0794024	0.239453	2	8	10	1316
GO:0000295 adenine nucleotide transmembrane transporter activity	1	0.0798177	1.299	0.056	Molecular Function	GO:0000295	adenine nucleotide transmembrane transporter activity	0.0798177	0.239453	0	1	1	18
GO:0004683 calmodulin-dependent protein kinase activity	1	0.0798177	1.299	0.056	Molecular Function	GO:0004683	calmodulin-dependent protein kinase activity	0.0798177	0.239453	0	1	1	18
GO:0005346 purine ribonucleotide transmembrane transporter activity	1	0.0798177	1.299	0.056	Molecular Function	GO:0005346	purine ribonucleotide transmembrane transporter activity	0.0798177	0.239453	0	1	1	18
GO:0042974 retinoic acid receptor binding	1	0.0798177	1.299	0.056	Molecular Function	GO:0042974	retinoic acid receptor binding	0.0798177	0.239453	0	1	1	18
GO:0046527 glucosyltransferase activity	1	0.0798177	1.299	0.056	Molecular Function	GO:0046527	glucosyltransferase activity	0.0798177	0.239453	1	0	1	18
GO:0003697 single-stranded DNA binding	2	0.0817722	2.597	0.019	Molecular Function	GO:0003697	single-stranded DNA binding	0.0817722	0.241755	1	1	2	103
GO:0031267 small GTPase binding	3	0.0820637	3.896	0.014	Molecular Function	GO:0031267	small GTPase binding	0.0820637	0.241755	0	3	3	221
GO:0014070 response to organic cyclic compound	5	0.06947	6.579	0.01	Biological Process	GO:0014070	response to organic cyclic compound	0.06947	0.241873	4	1	5	497
GO:0009058 biosynthetic process	29	0.070164	38.158	0.006	Biological Process	GO:0009058	biosynthetic process	0.070164	0.243842	16	13	29	5093
GO:0006260 DNA replication	3	0.0710317	3.947	0.014	Biological Process	GO:0006260	DNA replication	0.0710317	0.244807	1	2	3	216
GO:0048729 tissue morphogenesis	5	0.0713656	6.579	0.01	Biological Process	GO:0048729	tissue morphogenesis	0.0713656	0.244807	2	3	5	501
GO:0035821 modulation of process of other organism	2	0.0714131	2.632	0.02	Biological Process	GO:0035821	modulation of process of other organism	0.0714131	0.244807	1	1	2	99
GO:0006338 chromatin remodeling	3	0.0718067	3.947	0.014	Biological Process	GO:0006338	chromatin remodeling	0.0718067	0.244807	1	2	3	217
GO:0007612 learning	2	0.0726676	2.632	0.02	Biological Process	GO:0007612	learning	0.0726676	0.244807	2	0	2	100
GO:0001829 trophectodermal cell differentiation	1	0.0727596	1.316	0.059	Biological Process	GO:0001829	trophectodermal cell differentiation	0.0727596	0.244807	0	1	1	17
GO:0006491 N-glycan processing	1	0.0727596	1.316	0.059	Biological Process	GO:0006491	N-glycan processing	0.0727596	0.244807	0	1	1	17
GO:0018196 peptidyl-asparagine modification	1	0.0727596	1.316	0.059	Biological Process	GO:0018196	peptidyl-asparagine modification	0.0727596	0.244807	1	0	1	17
GO:0031338 regulation of vesicle fusion	1	0.0727596	1.316	0.059	Biological Process	GO:0031338	regulation of vesicle fusion	0.0727596	0.244807	0	1	1	17
GO:0034643 establishment of mitochondrion localization, microtubule-mediated	1	0.0727596	1.316	0.059	Biological Process	GO:0034643	establishment of mitochondrion localization, microtubule-mediated	0.0727596	0.244807	1	0	1	17
GO:0046782 regulation of viral transcription	1	0.0727596	1.316	0.059	Biological Process	GO:0046782	regulation of viral transcription	0.0727596	0.244807	1	0	1	17
GO:0047497 mitochondrion transport along microtubule	1	0.0727596	1.316	0.059	Biological Process	GO:0047497	mitochondrion transport along microtubule	0.0727596	0.244807	1	0	1	17
GO:0060149 negative regulation of posttranscriptional gene silencing	1	0.0727596	1.316	0.059	Biological Process	GO:0060149	negative regulation of posttranscriptional gene silencing	0.0727596	0.244807	1	0	1	17
GO:0060340 positive regulation of type I interferon-mediated signaling pathway	1	0.0727596	1.316	0.059	Biological Process	GO:0060340	positive regulation of type I interferon-mediated signaling pathway	0.0727596	0.244807	1	0	1	17
GO:0060382 regulation of DNA strand elongation	1	0.0727596	1.316	0.059	Biological Process	GO:0060382	regulation of DNA strand elongation	0.0727596	0.244807	1	0	1	17
GO:0060967 negative regulation of gene silencing by RNA	1	0.0727596	1.316	0.059	Biological Process	GO:0060967	negative regulation of gene silencing by RNA	0.0727596	0.244807	1	0	1	17
GO:0061001 regulation of dendritic spine morphogenesis	1	0.0727596	1.316	0.059	Biological Process	GO:0061001	regulation of dendritic spine morphogenesis	0.0727596	0.244807	0	1	1	17
GO:1901889 negative regulation of cell junction assembly	1	0.0727596	1.316	0.059	Biological Process	GO:1901889	negative regulation of cell junction assembly	0.0727596	0.244807	1	0	1	17
GO:0048471 perinuclear region of cytoplasm	4	0.118485	5	0.009	Cellular Component	GO:0048471	perinuclear region of cytoplasm	0.118485	0.245557	4	0	4	422
GO:0034330 cell junction organization	5	0.0732897	6.579	0.01	Biological Process	GO:0034330	cell junction organization	0.0732897	0.245812	3	2	5	505
GO:0019439 aromatic compound catabolic process	4	0.073317	5.263	0.011	Biological Process	GO:0019439	aromatic compound catabolic process	0.073317	0.245812	2	2	4	356
GO:0005741 mitochondrial outer membrane	2	0.11966	2.5	0.015	Cellular Component	GO:0005741	mitochondrial outer membrane	0.11966	0.246207	1	1	2	134
GO:0051702 biological process involved in interaction with symbiont	2	0.0739292	2.632	0.02	Biological Process	GO:0051702	biological process involved in interaction with symbiont	0.0739292	0.247249	1	1	2	101
GO:0009605 response to external stimulus	13	0.0740057	17.105	0.007	Biological Process	GO:0009605	response to external stimulus	0.0740057	0.247249	10	3	13	1902
GO:0000956 nuclear-transcribed mRNA catabolic process	2	0.0751979	2.632	0.02	Biological Process	GO:0000956	nuclear-transcribed mRNA catabolic process	0.0751979	0.248108	1	1	2	102
GO:0034728 nucleosome organization	2	0.0751979	2.632	0.02	Biological Process	GO:0034728	nucleosome organization	0.0751979	0.248108	1	1	2	102
GO:0016241 regulation of macroautophagy	2	0.0764736	2.632	0.019	Biological Process	GO:0016241	regulation of macroautophagy	0.0764736	0.248108	2	0	2	103
GO:0022604 regulation of cell morphogenesis	3	0.0765368	3.947	0.013	Biological Process	GO:0022604	regulation of cell morphogenesis	0.0765368	0.248108	0	3	3	223
GO:0070997 neuron death	3	0.0765368	3.947	0.013	Biological Process	GO:0070997	neuron death	0.0765368	0.248108	3	0	3	223
GO:0002726 positive regulation of T cell cytokine production	1	0.076873	1.316	0.056	Biological Process	GO:0002726	positive regulation of T cell cytokine production	0.076873	0.248108	0	1	1	18
GO:0002902 regulation of B cell apoptotic process	1	0.076873	1.316	0.056	Biological Process	GO:0002902	regulation of B cell apoptotic process	0.076873	0.248108	0	1	1	18
GO:0006359 regulation of transcription by RNA polymerase III	1	0.076873	1.316	0.056	Biological Process	GO:0006359	regulation of transcription by RNA polymerase III	0.076873	0.248108	0	1	1	18
GO:0006582 melanin metabolic process	1	0.076873	1.316	0.056	Biological Process	GO:0006582	melanin metabolic process	0.076873	0.248108	1	0	1	18
GO:0008209 androgen metabolic process	1	0.076873	1.316	0.056	Biological Process	GO:0008209	androgen metabolic process	0.076873	0.248108	1	0	1	18
GO:0010996 response to auditory stimulus	1	0.076873	1.316	0.056	Biological Process	GO:0010996	response to auditory stimulus	0.076873	0.248108	1	0	1	18
GO:0015693 magnesium ion transport	1	0.076873	1.316	0.056	Biological Process	GO:0015693	magnesium ion transport	0.076873	0.248108	1	0	1	18
GO:0015867 ATP transport	1	0.076873	1.316	0.056	Biological Process	GO:0015867	ATP transport	0.076873	0.248108	0	1	1	18
GO:0044030 regulation of DNA methylation	1	0.076873	1.316	0.056	Biological Process	GO:0044030	regulation of DNA methylation	0.076873	0.248108	0	1	1	18
GO:0044090 positive regulation of vacuole organization	1	0.076873	1.316	0.056	Biological Process	GO:0044090	positive regulation of vacuole organization	0.076873	0.248108	1	0	1	18
GO:0044550 secondary metabolite biosynthetic process	1	0.076873	1.316	0.056	Biological Process	GO:0044550	secondary metabolite biosynthetic process	0.076873	0.248108	1	0	1	18
GO:0060065 uterus development	1	0.076873	1.316	0.056	Biological Process	GO:0060065	uterus development	0.076873	0.248108	1	0	1	18
GO:0060445 branching involved in salivary gland morphogenesis	1	0.076873	1.316	0.056	Biological Process	GO:0060445	branching involved in salivary gland morphogenesis	0.076873	0.248108	0	1	1	18
GO:0060602 branch elongation of an epithelium	1	0.076873	1.316	0.056	Biological Process	GO:0060602	branch elongation of an epithelium	0.076873	0.248108	1	0	1	18
GO:1903055 positive regulation of extracellular matrix organization	1	0.076873	1.316	0.056	Biological Process	GO:1903055	positive regulation of extracellular matrix organization	0.076873	0.248108	1	0	1	18
GO:0031981 nuclear lumen	20	0.121786	25	0.006	Cellular Component	GO:0031981	nuclear lumen	0.121786	0.248792	11	9	20	3458
GO:0007264 small GTPase mediated signal transduction	4	0.0775119	5.263	0.011	Biological Process	GO:0007264	small GTPase mediated signal transduction	0.0775119	0.249746	3	1	4	363
GO:0001091 RNA polymerase II general transcription initiation factor binding	1	0.0882884	1.299	0.05	Molecular Function	GO:0001091	RNA polymerase II general transcription initiation factor binding	0.0882884	0.249913	1	0	1	20
GO:0015216 purine nucleotide transmembrane transporter activity	1	0.0882884	1.299	0.05	Molecular Function	GO:0015216	purine nucleotide transmembrane transporter activity	0.0882884	0.249913	0	1	1	20
GO:0034593 phosphatidylinositol bisphosphate phosphatase activity	1	0.0882884	1.299	0.05	Molecular Function	GO:0034593	phosphatidylinositol bisphosphate phosphatase activity	0.0882884	0.249913	0	1	1	20
GO:0035254 glutamate receptor binding	1	0.0882884	1.299	0.05	Molecular Function	GO:0035254	glutamate receptor binding	0.0882884	0.249913	1	0	1	20
GO:0008094 ATP-dependent activity, acting on DNA	2	0.0886542	2.597	0.019	Molecular Function	GO:0008094	ATP-dependent activity, acting on DNA	0.0886542	0.249913	0	2	2	108
GO:0045892 negative regulation of transcription, DNA-templated	8	0.0779387	10.526	0.008	Biological Process	GO:0045892	negative regulation of transcription, DNA-templated	0.0779387	0.250696	4	4	8	1010
GO:0062197 cellular response to chemical stress	3	0.0781436	3.947	0.013	Biological Process	GO:0062197	cellular response to chemical stress	0.0781436	0.250931	2	1	3	225
GO:1902679 negative regulation of RNA biosynthetic process	8	0.0786367	10.526	0.008	Biological Process	GO:1902679	negative regulation of RNA biosynthetic process	0.0786367	0.251664	4	4	8	1012
GO:1903507 negative regulation of nucleic acid-templated transcription	8	0.0786367	10.526	0.008	Biological Process	GO:1903507	negative regulation of nucleic acid-templated transcription	0.0786367	0.251664	4	4	8	1012
GO:0016881 acid-amino acid ligase activity	1	0.0924949	1.299	0.048	Molecular Function	GO:0016881	acid-amino acid ligase activity	0.0924949	0.252265	0	1	1	21
GO:0017116 single-stranded DNA helicase activity	1	0.0924949	1.299	0.048	Molecular Function	GO:0017116	single-stranded DNA helicase activity	0.0924949	0.252265	0	1	1	21
GO:0050431 transforming growth factor beta binding	1	0.0924949	1.299	0.048	Molecular Function	GO:0050431	transforming growth factor beta binding	0.0924949	0.252265	0	1	1	21
GO:0032559 adenyl ribonucleotide binding	10	0.0925743	12.987	0.007	Molecular Function	GO:0032559	adenyl ribonucleotide binding	0.0925743	0.252265	2	8	10	1356
GO:0022612 gland morphogenesis	2	0.0790458	2.632	0.019	Biological Process	GO:0022612	gland morphogenesis	0.0790458	0.252548	1	1	2	105
GO:0006325 chromatin organization	4	0.0793463	5.263	0.011	Biological Process	GO:0006325	chromatin organization	0.0793463	0.252709	2	2	4	366
GO:0071496 cellular response to external stimulus	3	0.0797653	3.947	0.013	Biological Process	GO:0071496	cellular response to external stimulus	0.0797653	0.252709	1	2	3	227
GO:0043065 positive regulation of apoptotic process	4	0.0799626	5.263	0.011	Biological Process	GO:0043065	positive regulation of apoptotic process	0.0799626	0.252709	3	1	4	367
GO:0006275 regulation of DNA replication	2	0.080342	2.632	0.019	Biological Process	GO:0006275	regulation of DNA replication	0.080342	0.252709	1	1	2	106
GO:0006333 chromatin assembly or disassembly	2	0.080342	2.632	0.019	Biological Process	GO:0006333	chromatin assembly or disassembly	0.080342	0.252709	1	1	2	106
GO:0016236 macroautophagy	3	0.0805817	3.947	0.013	Biological Process	GO:0016236	macroautophagy	0.0805817	0.252709	2	1	3	228
GO:0002320 lymphoid progenitor cell differentiation	1	0.0809683	1.316	0.053	Biological Process	GO:0002320	lymphoid progenitor cell differentiation	0.0809683	0.252709	0	1	1	19
GO:0003323 type B pancreatic cell development	1	0.0809683	1.316	0.053	Biological Process	GO:0003323	type B pancreatic cell development	0.0809683	0.252709	1	0	1	19
GO:0039531 regulation of viral-induced cytoplasmic pattern recognition receptor signaling pathway	1	0.0809683	1.316	0.053	Biological Process	GO:0039531	regulation of viral-induced cytoplasmic pattern recognition receptor signaling pathway	0.0809683	0.252709	1	0	1	19
GO:0043552 positive regulation of phosphatidylinositol 3-kinase activity	1	0.0809683	1.316	0.053	Biological Process	GO:0043552	positive regulation of phosphatidylinositol 3-kinase activity	0.0809683	0.252709	1	0	1	19
GO:0044794 positive regulation by host of viral process	1	0.0809683	1.316	0.053	Biological Process	GO:0044794	positive regulation by host of viral process	0.0809683	0.252709	1	0	1	19
GO:0060749 mammary gland alveolus development	1	0.0809683	1.316	0.053	Biological Process	GO:0060749	mammary gland alveolus development	0.0809683	0.252709	1	0	1	19
GO:0061377 mammary gland lobule development	1	0.0809683	1.316	0.053	Biological Process	GO:0061377	mammary gland lobule development	0.0809683	0.252709	1	0	1	19
GO:0071392 cellular response to estradiol stimulus	1	0.0809683	1.316	0.053	Biological Process	GO:0071392	cellular response to estradiol stimulus	0.0809683	0.252709	1	0	1	19
GO:0044271 cellular nitrogen compound biosynthetic process	24	0.0811125	31.579	0.006	Biological Process	GO:0044271	cellular nitrogen compound biosynthetic process	0.0811125	0.252709	13	11	24	4115
GO:0031647 regulation of protein stability	3	0.0814017	3.947	0.013	Biological Process	GO:0031647	regulation of protein stability	0.0814017	0.252709	2	1	3	229
GO:0042981 regulation of apoptotic process	8	0.081467	10.526	0.008	Biological Process	GO:0042981	regulation of apoptotic process	0.081467	0.252709	7	1	8	1020
GO:0031333 negative regulation of protein-containing complex assembly	2	0.0816449	2.632	0.019	Biological Process	GO:0031333	negative regulation of protein-containing complex assembly	0.0816449	0.252709	0	2	2	107
GO:0043244 regulation of protein-containing complex disassembly	2	0.0816449	2.632	0.019	Biological Process	GO:0043244	regulation of protein-containing complex disassembly	0.0816449	0.252709	0	2	2	107
GO:0044092 negative regulation of molecular function	7	0.0817549	9.211	0.008	Biological Process	GO:0044092	negative regulation of molecular function	0.0817549	0.252709	6	1	7	849
GO:0097159 organic cyclic compound binding	29	0.0947303	37.662	0.006	Molecular Function	GO:0097159	organic cyclic compound binding	0.0947303	0.252921	16	13	29	5032
GO:0030554 adenyl nucleotide binding	10	0.0960643	12.987	0.007	Molecular Function	GO:0030554	adenyl nucleotide binding	0.0960643	0.252921	2	8	10	1366
GO:0016780 phosphotransferase activity, for other substituted phosphate groups	1	0.0966822	1.299	0.045	Molecular Function	GO:0016780	phosphotransferase activity, for other substituted phosphate groups	0.0966822	0.252921	0	1	1	22
GO:0017025 TBP-class protein binding	1	0.0966822	1.299	0.045	Molecular Function	GO:0017025	TBP-class protein binding	0.0966822	0.252921	1	0	1	22
GO:0051019 mitogen-activated protein kinase binding	1	0.0966822	1.299	0.045	Molecular Function	GO:0051019	mitogen-activated protein kinase binding	0.0966822	0.252921	1	0	1	22
GO:0032502 developmental process	27	0.0825275	35.526	0.006	Biological Process	GO:0032502	developmental process	0.0825275	0.253802	13	14	27	4747
GO:0010212 response to ionizing radiation	2	0.0829543	2.632	0.019	Biological Process	GO:0010212	response to ionizing radiation	0.0829543	0.253802	2	0	2	108
GO:0046328 regulation of JNK cascade	2	0.0829543	2.632	0.019	Biological Process	GO:0046328	regulation of JNK cascade	0.0829543	0.253802	2	0	2	108
GO:1901361 organic cyclic compound catabolic process	4	0.0830802	5.263	0.011	Biological Process	GO:1901361	organic cyclic compound catabolic process	0.0830802	0.253802	2	2	4	372
GO:0071407 cellular response to organic cyclic compound	4	0.0837109	5.263	0.011	Biological Process	GO:0071407	cellular response to organic cyclic compound	0.0837109	0.253802	3	1	4	373
GO:0071692 protein localization to extracellular region	3	0.0838838	3.947	0.013	Biological Process	GO:0071692	protein localization to extracellular region	0.0838838	0.253802	1	2	3	232
GO:0031929 TOR signaling	2	0.0842703	2.632	0.018	Biological Process	GO:0031929	TOR signaling	0.0842703	0.253802	1	1	2	109
GO:0001779 natural killer cell differentiation	1	0.0850458	1.316	0.05	Biological Process	GO:0001779	natural killer cell differentiation	0.0850458	0.253802	0	1	1	20
GO:0006622 protein targeting to lysosome	1	0.0850458	1.316	0.05	Biological Process	GO:0006622	protein targeting to lysosome	0.0850458	0.253802	0	1	1	20
GO:0010165 response to X-ray	1	0.0850458	1.316	0.05	Biological Process	GO:0010165	response to X-ray	0.0850458	0.253802	1	0	1	20
GO:0021544 subpallium development	1	0.0850458	1.316	0.05	Biological Process	GO:0021544	subpallium development	0.0850458	0.253802	1	0	1	20
GO:0035089 establishment of apical/basal cell polarity	1	0.0850458	1.316	0.05	Biological Process	GO:0035089	establishment of apical/basal cell polarity	0.0850458	0.253802	0	1	1	20
GO:0043304 regulation of mast cell degranulation	1	0.0850458	1.316	0.05	Biological Process	GO:0043304	regulation of mast cell degranulation	0.0850458	0.253802	1	0	1	20
GO:0044827 modulation by host of viral genome replication	1	0.0850458	1.316	0.05	Biological Process	GO:0044827	modulation by host of viral genome replication	0.0850458	0.253802	1	0	1	20
GO:0051654 establishment of mitochondrion localization	1	0.0850458	1.316	0.05	Biological Process	GO:0051654	establishment of mitochondrion localization	0.0850458	0.253802	1	0	1	20
GO:0060999 positive regulation of dendritic spine development	1	0.0850458	1.316	0.05	Biological Process	GO:0060999	positive regulation of dendritic spine development	0.0850458	0.253802	0	1	1	20
GO:0090141 positive regulation of mitochondrial fission	1	0.0850458	1.316	0.05	Biological Process	GO:0090141	positive regulation of mitochondrial fission	0.0850458	0.253802	1	0	1	20
GO:0099637 neurotransmitter receptor transport	1	0.0850458	1.316	0.05	Biological Process	GO:0099637	neurotransmitter receptor transport	0.0850458	0.253802	1	0	1	20
GO:1900151 regulation of nuclear-transcribed mRNA catabolic process, deadenylation-dependent decay	1	0.0850458	1.316	0.05	Biological Process	GO:1900151	regulation of nuclear-transcribed mRNA catabolic process, deadenylation-dependent decay	0.0850458	0.253802	0	1	1	20
GO:1903077 negative regulation of protein localization to plasma membrane	1	0.0850458	1.316	0.05	Biological Process	GO:1903077	negative regulation of protein localization to plasma membrane	0.0850458	0.253802	0	1	1	20
GO:1904263 positive regulation of TORC1 signaling	1	0.0850458	1.316	0.05	Biological Process	GO:1904263	positive regulation of TORC1 signaling	0.0850458	0.253802	1	0	1	20
GO:2000108 positive regulation of leukocyte apoptotic process	1	0.0850458	1.316	0.05	Biological Process	GO:2000108	positive regulation of leukocyte apoptotic process	0.0850458	0.253802	0	1	1	20
GO:0031526 brush border membrane	1	0.125194	1.25	0.033	Cellular Component	GO:0031526	brush border membrane	0.125194	0.25394	1	0	1	30
GO:0001959 regulation of cytokine-mediated signaling pathway	2	0.0855926	2.632	0.018	Biological Process	GO:0001959	regulation of cytokine-mediated signaling pathway	0.0855926	0.254635	2	0	2	110
GO:0007052 mitotic spindle organization	2	0.0855926	2.632	0.018	Biological Process	GO:0007052	mitotic spindle organization	0.0855926	0.254635	2	0	2	110
GO:0006508 proteolysis	11	0.085783	14.474	0.007	Biological Process	GO:0006508	proteolysis	0.085783	0.254802	6	5	11	1573
GO:0051179 localization	29	0.0862817	38.158	0.006	Biological Process	GO:0051179	localization	0.0862817	0.255884	15	14	29	5190
GO:0032870 cellular response to hormone stimulus	4	0.0875451	5.263	0.011	Biological Process	GO:0032870	cellular response to hormone stimulus	0.0875451	0.259005	3	1	4	379
GO:0010506 regulation of autophagy	3	0.0880925	3.947	0.013	Biological Process	GO:0010506	regulation of autophagy	0.0880925	0.259005	3	0	3	237
GO:0065008 regulation of biological quality	18	0.0881324	23.684	0.006	Biological Process	GO:0065008	regulation of biological quality	0.0881324	0.259005	12	6	18	2932
GO:0043068 positive regulation of programmed cell death	4	0.0881924	5.263	0.011	Biological Process	GO:0043068	positive regulation of programmed cell death	0.0881924	0.259005	3	1	4	380
GO:0032968 positive regulation of transcription elongation from RNA polymerase II promoter	1	0.0891054	1.316	0.048	Biological Process	GO:0032968	positive regulation of transcription elongation from RNA polymerase II promoter	0.0891054	0.259005	0	1	1	21
GO:0033032 regulation of myeloid cell apoptotic process	1	0.0891054	1.316	0.048	Biological Process	GO:0033032	regulation of myeloid cell apoptotic process	0.0891054	0.259005	1	0	1	21
GO:0033238 regulation of cellular amine metabolic process	1	0.0891054	1.316	0.048	Biological Process	GO:0033238	regulation of cellular amine metabolic process	0.0891054	0.259005	1	0	1	21
GO:0036010 protein localization to endosome	1	0.0891054	1.316	0.048	Biological Process	GO:0036010	protein localization to endosome	0.0891054	0.259005	1	0	1	21
GO:0060444 branching involved in mammary gland duct morphogenesis	1	0.0891054	1.316	0.048	Biological Process	GO:0060444	branching involved in mammary gland duct morphogenesis	0.0891054	0.259005	1	0	1	21
GO:0060544 regulation of necroptotic process	1	0.0891054	1.316	0.048	Biological Process	GO:0060544	regulation of necroptotic process	0.0891054	0.259005	1	0	1	21
GO:0061162 establishment of monopolar cell polarity	1	0.0891054	1.316	0.048	Biological Process	GO:0061162	establishment of monopolar cell polarity	0.0891054	0.259005	0	1	1	21
GO:1901021 positive regulation of calcium ion transmembrane transporter activity	1	0.0891054	1.316	0.048	Biological Process	GO:1901021	positive regulation of calcium ion transmembrane transporter activity	0.0891054	0.259005	1	0	1	21
GO:2000637 positive regulation of gene silencing by miRNA	1	0.0891054	1.316	0.048	Biological Process	GO:2000637	positive regulation of gene silencing by miRNA	0.0891054	0.259005	1	0	1	21
GO:0000166 nucleotide binding	13	0.100798	16.883	0.007	Molecular Function	GO:0000166	nucleotide binding	0.100798	0.259534	4	9	13	1924
GO:1901265 nucleoside phosphate binding	13	0.100798	16.883	0.007	Molecular Function	GO:1901265	nucleoside phosphate binding	0.100798	0.259534	4	9	13	1924
GO:0031667 response to nutrient levels	3	0.0906602	3.947	0.013	Biological Process	GO:0031667	response to nutrient levels	0.0906602	0.263122	1	2	3	240
GO:0030177 positive regulation of Wnt signaling pathway	2	0.0909447	2.632	0.018	Biological Process	GO:0030177	positive regulation of Wnt signaling pathway	0.0909447	0.263546	1	1	2	114
GO:0070851 growth factor receptor binding	2	0.104365	2.597	0.017	Molecular Function	GO:0070851	growth factor receptor binding	0.104365	0.264115	2	0	2	119
GO:0015215 nucleotide transmembrane transporter activity	1	0.105	1.299	0.042	Molecular Function	GO:0015215	nucleotide transmembrane transporter activity	0.105	0.264115	0	1	1	24
GO:0031624 ubiquitin conjugating enzyme binding	1	0.105	1.299	0.042	Molecular Function	GO:0031624	ubiquitin conjugating enzyme binding	0.105	0.264115	0	1	1	24
GO:0043067 regulation of programmed cell death	8	0.0918523	10.526	0.008	Biological Process	GO:0043067	regulation of programmed cell death	0.0918523	0.264683	7	1	8	1048
GO:0016192 vesicle-mediated transport	9	0.0927925	11.842	0.007	Biological Process	GO:0016192	vesicle-mediated transport	0.0927925	0.264683	4	5	9	1229
GO:0001783 B cell apoptotic process	1	0.0931472	1.316	0.045	Biological Process	GO:0001783	B cell apoptotic process	0.0931472	0.264683	0	1	1	22
GO:0030859 polarized epithelial cell differentiation	1	0.0931472	1.316	0.045	Biological Process	GO:0030859	polarized epithelial cell differentiation	0.0931472	0.264683	0	1	1	22
GO:0031065 positive regulation of histone deacetylation	1	0.0931472	1.316	0.045	Biological Process	GO:0031065	positive regulation of histone deacetylation	0.0931472	0.264683	0	1	1	22
GO:0033006 regulation of mast cell activation involved in immune response	1	0.0931472	1.316	0.045	Biological Process	GO:0033006	regulation of mast cell activation involved in immune response	0.0931472	0.264683	1	0	1	22
GO:0051016 barbed-end actin filament capping	1	0.0931472	1.316	0.045	Biological Process	GO:0051016	barbed-end actin filament capping	0.0931472	0.264683	0	1	1	22
GO:0051497 negative regulation of stress fiber assembly	1	0.0931472	1.316	0.045	Biological Process	GO:0051497	negative regulation of stress fiber assembly	0.0931472	0.264683	1	0	1	22
GO:0060148 positive regulation of posttranscriptional gene silencing	1	0.0931472	1.316	0.045	Biological Process	GO:0060148	positive regulation of posttranscriptional gene silencing	0.0931472	0.264683	1	0	1	22
GO:0060706 cell differentiation involved in embryonic placenta development	1	0.0931472	1.316	0.045	Biological Process	GO:0060706	cell differentiation involved in embryonic placenta development	0.0931472	0.264683	0	1	1	22
GO:0061339 establishment or maintenance of monopolar cell polarity	1	0.0931472	1.316	0.045	Biological Process	GO:0061339	establishment or maintenance of monopolar cell polarity	0.0931472	0.264683	0	1	1	22
GO:1903798 regulation of production of miRNAs involved in gene silencing by miRNA	1	0.0931472	1.316	0.045	Biological Process	GO:1903798	regulation of production of miRNAs involved in gene silencing by miRNA	0.0931472	0.264683	1	0	1	22
GO:1904376 negative regulation of protein localization to cell periphery	1	0.0931472	1.316	0.045	Biological Process	GO:1904376	negative regulation of protein localization to cell periphery	0.0931472	0.264683	0	1	1	22
GO:0016235 aggresome	1	0.132967	1.25	0.031	Cellular Component	GO:0016235	aggresome	0.132967	0.265934	1	0	1	32
GO:0051233 spindle midzone	1	0.132967	1.25	0.031	Cellular Component	GO:0051233	spindle midzone	0.132967	0.265934	1	0	1	32
GO:0060548 negative regulation of cell death	6	0.0941063	7.895	0.008	Biological Process	GO:0060548	negative regulation of cell death	0.0941063	0.267009	5	1	6	709
GO:0033365 protein localization to organelle	6	0.0945877	7.895	0.008	Biological Process	GO:0033365	protein localization to organelle	0.0945877	0.267975	3	3	6	710
GO:0005925 focal adhesion	2	0.136001	2.5	0.014	Cellular Component	GO:0005925	focal adhesion	0.136001	0.268033	1	1	2	145
GO:0031252 cell leading edge	3	0.13663	3.75	0.01	Cellular Component	GO:0031252	cell leading edge	0.13663	0.268033	1	2	3	288
GO:0097431 mitotic spindle pole	1	0.136828	1.25	0.03	Cellular Component	GO:0097431	mitotic spindle pole	0.136828	0.268033	1	0	1	33
GO:0030534 adult behavior	2	0.0950222	2.632	0.017	Biological Process	GO:0030534	adult behavior	0.0950222	0.268406	2	0	2	117
GO:0090090 negative regulation of canonical Wnt signaling pathway	2	0.0950222	2.632	0.017	Biological Process	GO:0090090	negative regulation of canonical Wnt signaling pathway	0.0950222	0.268406	2	0	2	117
GO:0035198 miRNA binding	1	0.10913	1.299	0.04	Molecular Function	GO:0035198	miRNA binding	0.10913	0.270891	1	0	1	25
GO:0097367 carbohydrate derivative binding	13	0.109351	16.883	0.007	Molecular Function	GO:0097367	carbohydrate derivative binding	0.109351	0.270891	4	9	13	1951
GO:0001890 placenta development	2	0.0963931	2.632	0.017	Biological Process	GO:0001890	placenta development	0.0963931	0.271471	1	1	2	118
GO:0030010 establishment of cell polarity	2	0.0963931	2.632	0.017	Biological Process	GO:0030010	establishment of cell polarity	0.0963931	0.271471	1	1	2	118
GO:0015813 L-glutamate transmembrane transport	1	0.0971713	1.316	0.043	Biological Process	GO:0015813	L-glutamate transmembrane transport	0.0971713	0.271651	1	0	1	23
GO:0060969 negative regulation of gene silencing	1	0.0971713	1.316	0.043	Biological Process	GO:0060969	negative regulation of gene silencing	0.0971713	0.271651	1	0	1	23
GO:0090218 positive regulation of lipid kinase activity	1	0.0971713	1.316	0.043	Biological Process	GO:0090218	positive regulation of lipid kinase activity	0.0971713	0.271651	1	0	1	23
GO:1900271 regulation of long-term synaptic potentiation	1	0.0971713	1.316	0.043	Biological Process	GO:1900271	regulation of long-term synaptic potentiation	0.0971713	0.271651	1	0	1	23
GO:1901223 negative regulation of NIK/NF-kappaB signaling	1	0.0971713	1.316	0.043	Biological Process	GO:1901223	negative regulation of NIK/NF-kappaB signaling	0.0971713	0.271651	1	0	1	23
GO:0043624 cellular protein complex disassembly	2	0.0977696	2.632	0.017	Biological Process	GO:0043624	cellular protein complex disassembly	0.0977696	0.272522	0	2	2	119
GO:0051092 positive regulation of NF-kappaB transcription factor activity	2	0.0977696	2.632	0.017	Biological Process	GO:0051092	positive regulation of NF-kappaB transcription factor activity	0.0977696	0.272522	2	0	2	119
GO:0043596 nuclear replication fork	1	0.140672	1.25	0.029	Cellular Component	GO:0043596	nuclear replication fork	0.140672	0.273688	0	1	1	34
GO:0010508 positive regulation of autophagy	2	0.0991518	2.632	0.017	Biological Process	GO:0010508	positive regulation of autophagy	0.0991518	0.275164	2	0	2	120
GO:0019827 stem cell population maintenance	2	0.0991518	2.632	0.017	Biological Process	GO:0019827	stem cell population maintenance	0.0991518	0.275164	0	2	2	120
GO:0060759 regulation of response to cytokine stimulus	2	0.0991518	2.632	0.017	Biological Process	GO:0060759	regulation of response to cytokine stimulus	0.0991518	0.275164	2	0	2	120
GO:0019867 outer membrane	2	0.143587	2.5	0.013	Cellular Component	GO:0019867	outer membrane	0.143587	0.27561	1	1	2	150
GO:0031968 organelle outer membrane	2	0.143587	2.5	0.013	Cellular Component	GO:0031968	organelle outer membrane	0.143587	0.27561	1	1	2	150
GO:0032452 histone demethylase activity	1	0.113242	1.299	0.038	Molecular Function	GO:0032452	histone demethylase activity	0.113242	0.276031	0	1	1	26
GO:0140457 protein demethylase activity	1	0.113242	1.299	0.038	Molecular Function	GO:0140457	protein demethylase activity	0.113242	0.276031	0	1	1	26
GO:0140096 catalytic activity, acting on a protein	14	0.115671	18.182	0.006	Molecular Function	GO:0140096	catalytic activity, acting on a protein	0.115671	0.276031	8	6	14	2158
GO:0004402 histone acetyltransferase activity	1	0.117334	1.299	0.037	Molecular Function	GO:0004402	histone acetyltransferase activity	0.117334	0.276031	1	0	1	27
GO:0019706 protein-cysteine S-palmitoyltransferase activity	1	0.117334	1.299	0.037	Molecular Function	GO:0019706	protein-cysteine S-palmitoyltransferase activity	0.117334	0.276031	1	0	1	27
GO:0019707 protein-cysteine S-acyltransferase activity	1	0.117334	1.299	0.037	Molecular Function	GO:0019707	protein-cysteine S-acyltransferase activity	0.117334	0.276031	1	0	1	27
GO:0050681 androgen receptor binding	1	0.117334	1.299	0.037	Molecular Function	GO:0050681	androgen receptor binding	0.117334	0.276031	0	1	1	27
GO:0003723 RNA binding	8	0.118263	10.39	0.007	Molecular Function	GO:0003723	RNA binding	0.118263	0.276229	3	5	8	1069
GO:0001941 postsynaptic membrane organization	1	0.101178	1.316	0.042	Biological Process	GO:0001941	postsynaptic membrane organization	0.101178	0.276349	1	0	1	24
GO:0006515 protein quality control for misfolded or incompletely synthesized proteins	1	0.101178	1.316	0.042	Biological Process	GO:0006515	protein quality control for misfolded or incompletely synthesized proteins	0.101178	0.276349	1	0	1	24
GO:0032232 negative regulation of actin filament bundle assembly	1	0.101178	1.316	0.042	Biological Process	GO:0032232	negative regulation of actin filament bundle assembly	0.101178	0.276349	1	0	1	24
GO:0033598 mammary gland epithelial cell proliferation	1	0.101178	1.316	0.042	Biological Process	GO:0033598	mammary gland epithelial cell proliferation	0.101178	0.276349	1	0	1	24
GO:0048384 retinoic acid receptor signaling pathway	1	0.101178	1.316	0.042	Biological Process	GO:0048384	retinoic acid receptor signaling pathway	0.101178	0.276349	0	1	1	24
GO:0060740 prostate gland epithelium morphogenesis	1	0.101178	1.316	0.042	Biological Process	GO:0060740	prostate gland epithelium morphogenesis	0.101178	0.276349	1	0	1	24
GO:0062098 regulation of programmed necrotic cell death	1	0.101178	1.316	0.042	Biological Process	GO:0062098	regulation of programmed necrotic cell death	0.101178	0.276349	1	0	1	24
GO:0070076 histone lysine demethylation	1	0.101178	1.316	0.042	Biological Process	GO:0070076	histone lysine demethylation	0.101178	0.276349	0	1	1	24
GO:0070920 regulation of production of small RNA involved in gene silencing by RNA	1	0.101178	1.316	0.042	Biological Process	GO:0070920	regulation of production of small RNA involved in gene silencing by RNA	0.101178	0.276349	1	0	1	24
GO:0090140 regulation of mitochondrial fission	1	0.101178	1.316	0.042	Biological Process	GO:0090140	regulation of mitochondrial fission	0.101178	0.276349	1	0	1	24
GO:1903146 regulation of autophagy of mitochondrion	1	0.101178	1.316	0.042	Biological Process	GO:1903146	regulation of autophagy of mitochondrion	0.101178	0.276349	1	0	1	24
GO:0045935 positive regulation of nucleobase-containing compound metabolic process	11	0.10148	14.474	0.007	Biological Process	GO:0045935	positive regulation of nucleobase-containing compound metabolic process	0.10148	0.276524	7	4	11	1623
GO:0048284 organelle fusion	2	0.101933	2.632	0.016	Biological Process	GO:0048284	organelle fusion	0.101933	0.276524	0	2	2	122
GO:0098727 maintenance of cell number	2	0.101933	2.632	0.016	Biological Process	GO:0098727	maintenance of cell number	0.101933	0.276524	0	2	2	122
GO:0000278 mitotic cell cycle	6	0.101969	7.895	0.008	Biological Process	GO:0000278	mitotic cell cycle	0.101969	0.276524	4	2	6	725
GO:0030097 hemopoiesis	6	0.101969	7.895	0.008	Biological Process	GO:0030097	hemopoiesis	0.101969	0.276524	2	4	6	725
GO:0030496 midbody	2	0.146646	2.5	0.013	Cellular Component	GO:0030496	midbody	0.146646	0.277754	2	0	2	152
GO:0072686 mitotic spindle	2	0.146646	2.5	0.013	Cellular Component	GO:0072686	mitotic spindle	0.146646	0.277754	2	0	2	152
GO:0030055 cell-substrate junction	2	0.148181	2.5	0.013	Cellular Component	GO:0030055	cell-substrate junction	0.148181	0.278129	1	1	2	153
GO:1902494 catalytic complex	9	0.148789	11.25	0.007	Cellular Component	GO:1902494	catalytic complex	0.148789	0.278129	4	5	9	1360
GO:0010942 positive regulation of cell death	4	0.103018	5.263	0.01	Biological Process	GO:0010942	positive regulation of cell death	0.103018	0.27866	3	1	4	402
GO:0051235 maintenance of location	3	0.10305	3.947	0.012	Biological Process	GO:0051235	maintenance of location	0.10305	0.27866	1	2	3	254
GO:0120035 regulation of plasma membrane bounded cell projection organization	4	0.105124	5.263	0.01	Biological Process	GO:0120035	regulation of plasma membrane bounded cell projection organization	0.105124	0.280003	2	2	4	405
GO:0000096 sulfur amino acid metabolic process	1	0.105167	1.316	0.04	Biological Process	GO:0000096	sulfur amino acid metabolic process	0.105167	0.280003	1	0	1	25
GO:0015868 purine ribonucleotide transport	1	0.105167	1.316	0.04	Biological Process	GO:0015868	purine ribonucleotide transport	0.105167	0.280003	0	1	1	25
GO:0016577 histone demethylation	1	0.105167	1.316	0.04	Biological Process	GO:0016577	histone demethylation	0.105167	0.280003	0	1	1	25
GO:0018200 peptidyl-glutamic acid modification	1	0.105167	1.316	0.04	Biological Process	GO:0018200	peptidyl-glutamic acid modification	0.105167	0.280003	0	1	1	25
GO:0033028 myeloid cell apoptotic process	1	0.105167	1.316	0.04	Biological Process	GO:0033028	myeloid cell apoptotic process	0.105167	0.280003	1	0	1	25
GO:0045724 positive regulation of cilium assembly	1	0.105167	1.316	0.04	Biological Process	GO:0045724	positive regulation of cilium assembly	0.105167	0.280003	1	0	1	25
GO:0051503 adenine nucleotide transport	1	0.105167	1.316	0.04	Biological Process	GO:0051503	adenine nucleotide transport	0.105167	0.280003	0	1	1	25
GO:0060512 prostate gland morphogenesis	1	0.105167	1.316	0.04	Biological Process	GO:0060512	prostate gland morphogenesis	0.105167	0.280003	1	0	1	25
GO:0097345 mitochondrial outer membrane permeabilization	1	0.105167	1.316	0.04	Biological Process	GO:0097345	mitochondrial outer membrane permeabilization	0.105167	0.280003	1	0	1	25
GO:0099174 regulation of presynapse organization	1	0.105167	1.316	0.04	Biological Process	GO:0099174	regulation of presynapse organization	0.105167	0.280003	1	0	1	25
GO:0015248 sterol transporter activity	1	0.121409	1.299	0.036	Molecular Function	GO:0015248	sterol transporter activity	0.121409	0.281565	1	0	1	28
GO:0005319 lipid transporter activity	2	0.125346	2.597	0.015	Molecular Function	GO:0005319	lipid transporter activity	0.125346	0.281917	1	1	2	133
GO:0015605 organophosphate ester transmembrane transporter activity	1	0.125464	1.299	0.034	Molecular Function	GO:0015605	organophosphate ester transmembrane transporter activity	0.125464	0.281917	0	1	1	29
GO:0044390 ubiquitin-like protein conjugating enzyme binding	1	0.125464	1.299	0.034	Molecular Function	GO:0044390	ubiquitin-like protein conjugating enzyme binding	0.125464	0.281917	0	1	1	29
GO:0045505 dynein intermediate chain binding	1	0.125464	1.299	0.034	Molecular Function	GO:0045505	dynein intermediate chain binding	0.125464	0.281917	1	0	1	29
GO:0003824 catalytic activity	30	0.126397	38.961	0.006	Molecular Function	GO:0003824	catalytic activity	0.126397	0.281917	13	17	30	5383
GO:1901363 heterocyclic compound binding	28	0.126733	36.364	0.006	Molecular Function	GO:1901363	heterocyclic compound binding	0.126733	0.281917	15	13	28	4972
GO:0002833 positive regulation of response to biotic stimulus	2	0.106145	2.632	0.016	Biological Process	GO:0002833	positive regulation of response to biotic stimulus	0.106145	0.282211	2	0	2	125
GO:0051234 establishment of localization	22	0.107615	28.947	0.006	Biological Process	GO:0051234	establishment of localization	0.107615	0.282259	11	11	22	3829
GO:0016070 RNA metabolic process	22	0.108318	28.947	0.006	Biological Process	GO:0016070	RNA metabolic process	0.108318	0.282259	12	10	22	3832
GO:0006323 DNA packaging	2	0.108979	2.632	0.016	Biological Process	GO:0006323	DNA packaging	0.108979	0.282259	1	1	2	127
GO:0007254 JNK cascade	2	0.108979	2.632	0.016	Biological Process	GO:0007254	JNK cascade	0.108979	0.282259	2	0	2	127
GO:0050793 regulation of developmental process	12	0.109126	15.789	0.007	Biological Process	GO:0050793	regulation of developmental process	0.109126	0.282259	4	8	12	1836
GO:0001953 negative regulation of cell-matrix adhesion	1	0.109138	1.316	0.038	Biological Process	GO:0001953	negative regulation of cell-matrix adhesion	0.109138	0.282259	1	0	1	26
GO:0003401 axis elongation	1	0.109138	1.316	0.038	Biological Process	GO:0003401	axis elongation	0.109138	0.282259	1	0	1	26
GO:0015865 purine nucleotide transport	1	0.109138	1.316	0.038	Biological Process	GO:0015865	purine nucleotide transport	0.109138	0.282259	0	1	1	26
GO:0030261 chromosome condensation	1	0.109138	1.316	0.038	Biological Process	GO:0030261	chromosome condensation	0.109138	0.282259	0	1	1	26
GO:0033003 regulation of mast cell activation	1	0.109138	1.316	0.038	Biological Process	GO:0033003	regulation of mast cell activation	0.109138	0.282259	1	0	1	26
GO:0034067 protein localization to Golgi apparatus	1	0.109138	1.316	0.038	Biological Process	GO:0034067	protein localization to Golgi apparatus	0.109138	0.282259	0	1	1	26
GO:0044793 negative regulation by host of viral process	1	0.109138	1.316	0.038	Biological Process	GO:0044793	negative regulation by host of viral process	0.109138	0.282259	1	0	1	26
GO:0071711 basement membrane organization	1	0.109138	1.316	0.038	Biological Process	GO:0071711	basement membrane organization	0.109138	0.282259	1	0	1	26
GO:1905476 negative regulation of protein localization to membrane	1	0.109138	1.316	0.038	Biological Process	GO:1905476	negative regulation of protein localization to membrane	0.109138	0.282259	0	1	1	26
GO:0043603 cellular amide metabolic process	8	0.109246	10.526	0.007	Biological Process	GO:0043603	cellular amide metabolic process	0.109246	0.282259	3	5	8	1091
GO:0031344 regulation of cell projection organization	4	0.109397	5.263	0.01	Biological Process	GO:0031344	regulation of cell projection organization	0.109397	0.282259	2	2	4	411
GO:0043409 negative regulation of MAPK cascade	2	0.110403	2.632	0.016	Biological Process	GO:0043409	negative regulation of MAPK cascade	0.110403	0.282259	2	0	2	128
GO:0006355 regulation of transcription, DNA-templated	17	0.110977	22.368	0.006	Biological Process	GO:0006355	regulation of transcription, DNA-templated	0.110977	0.282259	10	7	17	2824
GO:0051276 chromosome organization	6	0.111221	7.895	0.008	Biological Process	GO:0051276	chromosome organization	0.111221	0.282259	3	3	6	743
GO:0009991 response to extracellular stimulus	3	0.111354	3.947	0.011	Biological Process	GO:0009991	response to extracellular stimulus	0.111354	0.282259	1	2	3	263
GO:0007267 cell-cell signaling	8	0.111381	10.526	0.007	Biological Process	GO:0007267	cell-cell signaling	0.111381	0.282259	7	1	8	1096
GO:1903506 regulation of nucleic acid-templated transcription	17	0.111521	22.368	0.006	Biological Process	GO:1903506	regulation of nucleic acid-templated transcription	0.111521	0.282259	10	7	17	2826
GO:1902532 negative regulation of intracellular signal transduction	4	0.111562	5.263	0.01	Biological Process	GO:1902532	negative regulation of intracellular signal transduction	0.111562	0.282259	3	1	4	414
GO:0006261 DNA-dependent DNA replication	2	0.111833	2.632	0.016	Biological Process	GO:0006261	DNA-dependent DNA replication	0.111833	0.282259	1	1	2	129
GO:0051494 negative regulation of cytoskeleton organization	2	0.111833	2.632	0.016	Biological Process	GO:0051494	negative regulation of cytoskeleton organization	0.111833	0.282259	1	1	2	129
GO:0070507 regulation of microtubule cytoskeleton organization	2	0.111833	2.632	0.016	Biological Process	GO:0070507	regulation of microtubule cytoskeleton organization	0.111833	0.282259	2	0	2	129
GO:0051253 negative regulation of RNA metabolic process	8	0.112674	10.526	0.007	Biological Process	GO:0051253	negative regulation of RNA metabolic process	0.112674	0.282259	4	4	8	1099
GO:0016071 mRNA metabolic process	5	0.11269	6.579	0.009	Biological Process	GO:0016071	mRNA metabolic process	0.11269	0.282259	2	3	5	577
GO:0002369 T cell cytokine production	1	0.113092	1.316	0.037	Biological Process	GO:0002369	T cell cytokine production	0.113092	0.282259	0	1	1	27
GO:0002724 regulation of T cell cytokine production	1	0.113092	1.316	0.037	Biological Process	GO:0002724	regulation of T cell cytokine production	0.113092	0.282259	0	1	1	27
GO:0002828 regulation of type 2 immune response	1	0.113092	1.316	0.037	Biological Process	GO:0002828	regulation of type 2 immune response	0.113092	0.282259	0	1	1	27
GO:0003309 type B pancreatic cell differentiation	1	0.113092	1.316	0.037	Biological Process	GO:0003309	type B pancreatic cell differentiation	0.113092	0.282259	1	0	1	27
GO:0007435 salivary gland morphogenesis	1	0.113092	1.316	0.037	Biological Process	GO:0007435	salivary gland morphogenesis	0.113092	0.282259	0	1	1	27
GO:0007628 adult walking behavior	1	0.113092	1.316	0.037	Biological Process	GO:0007628	adult walking behavior	0.113092	0.282259	1	0	1	27
GO:0016556 mRNA modification	1	0.113092	1.316	0.037	Biological Process	GO:0016556	mRNA modification	0.113092	0.282259	0	1	1	27
GO:0018345 protein palmitoylation	1	0.113092	1.316	0.037	Biological Process	GO:0018345	protein palmitoylation	0.113092	0.282259	1	0	1	27
GO:0032355 response to estradiol	1	0.113092	1.316	0.037	Biological Process	GO:0032355	response to estradiol	0.113092	0.282259	1	0	1	27
GO:0042634 regulation of hair cycle	1	0.113092	1.316	0.037	Biological Process	GO:0042634	regulation of hair cycle	0.113092	0.282259	1	0	1	27
GO:0044319 wound healing, spreading of cells	1	0.113092	1.316	0.037	Biological Process	GO:0044319	wound healing, spreading of cells	0.113092	0.282259	1	0	1	27
GO:0046835 carbohydrate phosphorylation	1	0.113092	1.316	0.037	Biological Process	GO:0046835	carbohydrate phosphorylation	0.113092	0.282259	0	1	1	27
GO:0090312 positive regulation of protein deacetylation	1	0.113092	1.316	0.037	Biological Process	GO:0090312	positive regulation of protein deacetylation	0.113092	0.282259	0	1	1	27
GO:0090504 epiboly	1	0.113092	1.316	0.037	Biological Process	GO:0090504	epiboly	0.113092	0.282259	1	0	1	27
GO:0090505 epiboly involved in wound healing	1	0.113092	1.316	0.037	Biological Process	GO:0090505	epiboly involved in wound healing	0.113092	0.282259	1	0	1	27
GO:0015748 organophosphate ester transport	2	0.113267	2.632	0.015	Biological Process	GO:0015748	organophosphate ester transport	0.113267	0.282259	0	2	2	130
GO:0061025 membrane fusion	2	0.113267	2.632	0.015	Biological Process	GO:0061025	membrane fusion	0.113267	0.282259	0	2	2	130
GO:1902904 negative regulation of supramolecular fiber organization	2	0.113267	2.632	0.015	Biological Process	GO:1902904	negative regulation of supramolecular fiber organization	0.113267	0.282259	1	1	2	130
GO:1905475 regulation of protein localization to membrane	2	0.113267	2.632	0.015	Biological Process	GO:1905475	regulation of protein localization to membrane	0.113267	0.282259	1	1	2	130
GO:0010467 gene expression	28	0.113381	36.842	0.005	Biological Process	GO:0010467	gene expression	0.113381	0.282259	14	14	28	5114
GO:2001141 regulation of RNA biosynthetic process	17	0.113438	22.368	0.006	Biological Process	GO:2001141	regulation of RNA biosynthetic process	0.113438	0.282259	10	7	17	2833
GO:0048487 beta-tubulin binding	1	0.129501	1.299	0.033	Molecular Function	GO:0048487	beta-tubulin binding	0.129501	0.282313	1	0	1	30
GO:0061733 peptide-lysine-N-acetyltransferase activity	1	0.129501	1.299	0.033	Molecular Function	GO:0061733	peptide-lysine-N-acetyltransferase activity	0.129501	0.282313	1	0	1	30
GO:0140326 ATPase-coupled intramembrane lipid transporter activity	1	0.129501	1.299	0.033	Molecular Function	GO:0140326	ATPase-coupled intramembrane lipid transporter activity	0.129501	0.282313	0	1	1	30
GO:0030119 AP-type membrane coat adaptor complex	1	0.152102	1.25	0.027	Cellular Component	GO:0030119	AP-type membrane coat adaptor complex	0.152102	0.282475	0	1	1	37
GO:0016791 phosphatase activity	3	0.13156	3.896	0.011	Molecular Function	GO:0016791	phosphatase activity	0.13156	0.284902	1	2	3	273
GO:0030183 B cell differentiation	2	0.114707	2.632	0.015	Biological Process	GO:0030183	B cell differentiation	0.114707	0.285042	1	1	2	131
GO:0003729 mRNA binding	3	0.132599	3.896	0.011	Molecular Function	GO:0003729	mRNA binding	0.132599	0.285262	2	1	3	274
GO:0016417 S-acyltransferase activity	1	0.13352	1.299	0.032	Molecular Function	GO:0016417	S-acyltransferase activity	0.13352	0.285366	1	0	1	31
GO:0030660 Golgi-associated vesicle membrane	1	0.155878	1.25	0.026	Cellular Component	GO:0030660	Golgi-associated vesicle membrane	0.155878	0.28652	1	0	1	38
GO:0070161 anchoring junction	5	0.156284	6.25	0.008	Cellular Component	GO:0070161	anchoring junction	0.156284	0.28652	3	2	5	641
GO:0006482 protein demethylation	1	0.117029	1.316	0.036	Biological Process	GO:0006482	protein demethylation	0.117029	0.287061	0	1	1	28
GO:0008214 protein dealkylation	1	0.117029	1.316	0.036	Biological Process	GO:0008214	protein dealkylation	0.117029	0.287061	0	1	1	28
GO:0010939 regulation of necrotic cell death	1	0.117029	1.316	0.036	Biological Process	GO:0010939	regulation of necrotic cell death	0.117029	0.287061	1	0	1	28
GO:0031952 regulation of protein autophosphorylation	1	0.117029	1.316	0.036	Biological Process	GO:0031952	regulation of protein autophosphorylation	0.117029	0.287061	0	1	1	28
GO:0051281 positive regulation of release of sequestered calcium ion into cytosol	1	0.117029	1.316	0.036	Biological Process	GO:0051281	positive regulation of release of sequestered calcium ion into cytosol	0.117029	0.287061	1	0	1	28
GO:0060998 regulation of dendritic spine development	1	0.117029	1.316	0.036	Biological Process	GO:0060998	regulation of dendritic spine development	0.117029	0.287061	0	1	1	28
GO:0072337 modified amino acid transport	1	0.117029	1.316	0.036	Biological Process	GO:0072337	modified amino acid transport	0.117029	0.287061	1	0	1	28
GO:0090659 walking behavior	1	0.117029	1.316	0.036	Biological Process	GO:0090659	walking behavior	0.117029	0.287061	1	0	1	28
GO:1902110 positive regulation of mitochondrial membrane permeability involved in apoptotic process	1	0.117029	1.316	0.036	Biological Process	GO:1902110	positive regulation of mitochondrial membrane permeability involved in apoptotic process	0.117029	0.287061	1	0	1	28
GO:2000036 regulation of stem cell population maintenance	1	0.117029	1.316	0.036	Biological Process	GO:2000036	regulation of stem cell population maintenance	0.117029	0.287061	0	1	1	28
GO:0016482 cytosolic transport	2	0.117599	2.632	0.015	Biological Process	GO:0016482	cytosolic transport	0.117599	0.287718	1	1	2	133
GO:0043433 negative regulation of DNA-binding transcription factor activity	2	0.117599	2.632	0.015	Biological Process	GO:0043433	negative regulation of DNA-binding transcription factor activity	0.117599	0.287718	2	0	2	133
GO:0001223 transcription coactivator binding	1	0.13752	1.299	0.031	Molecular Function	GO:0001223	transcription coactivator binding	0.13752	0.288264	1	0	1	32
GO:0052866 phosphatidylinositol phosphate phosphatase activity	1	0.13752	1.299	0.031	Molecular Function	GO:0052866	phosphatidylinositol phosphate phosphatase activity	0.13752	0.288264	0	1	1	32
GO:0140658 ATP-dependent chromatin remodeler activity	1	0.13752	1.299	0.031	Molecular Function	GO:0140658	ATP-dependent chromatin remodeler activity	0.13752	0.288264	0	1	1	32
GO:0097225 sperm midpiece	1	0.159638	1.25	0.026	Cellular Component	GO:0097225	sperm midpiece	0.159638	0.288966	0	1	1	39
GO:0101031 chaperone complex	1	0.159638	1.25	0.026	Cellular Component	GO:0101031	chaperone complex	0.159638	0.288966	1	0	1	39
GO:0002376 immune system process	13	0.118551	17.105	0.006	Biological Process	GO:0002376	immune system process	0.118551	0.289211	8	5	13	2058
GO:0060429 epithelium development	7	0.118859	9.211	0.008	Biological Process	GO:0060429	epithelium development	0.118859	0.289211	4	3	7	933
GO:0030900 forebrain development	3	0.118945	3.947	0.011	Biological Process	GO:0030900	forebrain development	0.118945	0.289211	2	1	3	271
GO:0006979 response to oxidative stress	3	0.119908	3.947	0.011	Biological Process	GO:0006979	response to oxidative stress	0.119908	0.289211	2	1	3	272
GO:0061024 membrane organization	5	0.120101	6.579	0.008	Biological Process	GO:0061024	membrane organization	0.120101	0.289211	2	3	5	589
GO:0048534 hematopoietic or lymphoid organ development	6	0.120347	7.895	0.008	Biological Process	GO:0048534	hematopoietic or lymphoid organ development	0.120347	0.289211	2	4	6	760
GO:0007212 dopamine receptor signaling pathway	1	0.120948	1.316	0.034	Biological Process	GO:0007212	dopamine receptor signaling pathway	0.120948	0.289211	1	0	1	29
GO:0007431 salivary gland development	1	0.120948	1.316	0.034	Biological Process	GO:0007431	salivary gland development	0.120948	0.289211	0	1	1	29
GO:0021591 ventricular system development	1	0.120948	1.316	0.034	Biological Process	GO:0021591	ventricular system development	0.120948	0.289211	1	0	1	29
GO:0031641 regulation of myelination	1	0.120948	1.316	0.034	Biological Process	GO:0031641	regulation of myelination	0.120948	0.289211	0	1	1	29
GO:0032786 positive regulation of DNA-templated transcription, elongation	1	0.120948	1.316	0.034	Biological Process	GO:0032786	positive regulation of DNA-templated transcription, elongation	0.120948	0.289211	0	1	1	29
GO:0033260 nuclear DNA replication	1	0.120948	1.316	0.034	Biological Process	GO:0033260	nuclear DNA replication	0.120948	0.289211	0	1	1	29
GO:0050931 pigment cell differentiation	1	0.120948	1.316	0.034	Biological Process	GO:0050931	pigment cell differentiation	0.120948	0.289211	0	1	1	29
GO:0060603 mammary gland duct morphogenesis	1	0.120948	1.316	0.034	Biological Process	GO:0060603	mammary gland duct morphogenesis	0.120948	0.289211	1	0	1	29
GO:0060997 dendritic spine morphogenesis	1	0.120948	1.316	0.034	Biological Process	GO:0060997	dendritic spine morphogenesis	0.120948	0.289211	0	1	1	29
GO:0071634 regulation of transforming growth factor beta production	1	0.120948	1.316	0.034	Biological Process	GO:0071634	regulation of transforming growth factor beta production	0.120948	0.289211	0	1	1	29
GO:0090162 establishment of epithelial cell polarity	1	0.120948	1.316	0.034	Biological Process	GO:0090162	establishment of epithelial cell polarity	0.120948	0.289211	0	1	1	29
GO:1902108 regulation of mitochondrial membrane permeability involved in apoptotic process	1	0.120948	1.316	0.034	Biological Process	GO:1902108	regulation of mitochondrial membrane permeability involved in apoptotic process	0.120948	0.289211	1	0	1	29
GO:0090501 RNA phosphodiester bond hydrolysis	2	0.121973	2.632	0.015	Biological Process	GO:0090501	RNA phosphodiester bond hydrolysis	0.121973	0.291295	1	1	2	136
GO:0030178 negative regulation of Wnt signaling pathway	2	0.12344	2.632	0.015	Biological Process	GO:0030178	negative regulation of Wnt signaling pathway	0.12344	0.292313	2	0	2	137
GO:0006810 transport	21	0.124162	27.632	0.006	Biological Process	GO:0006810	transport	0.124162	0.292313	10	11	21	3689
GO:0006270 DNA replication initiation	1	0.124851	1.316	0.033	Biological Process	GO:0006270	DNA replication initiation	0.124851	0.292313	0	1	1	30
GO:0033146 regulation of intracellular estrogen receptor signaling pathway	1	0.124851	1.316	0.033	Biological Process	GO:0033146	regulation of intracellular estrogen receptor signaling pathway	0.124851	0.292313	0	1	1	30
GO:0035176 social behavior	1	0.124851	1.316	0.033	Biological Process	GO:0035176	social behavior	0.124851	0.292313	0	1	1	30
GO:0036297 interstrand cross-link repair	1	0.124851	1.316	0.033	Biological Process	GO:0036297	interstrand cross-link repair	0.124851	0.292313	1	0	1	30
GO:0043300 regulation of leukocyte degranulation	1	0.124851	1.316	0.033	Biological Process	GO:0043300	regulation of leukocyte degranulation	0.124851	0.292313	1	0	1	30
GO:0043303 mast cell degranulation	1	0.124851	1.316	0.033	Biological Process	GO:0043303	mast cell degranulation	0.124851	0.292313	1	0	1	30
GO:0045737 positive regulation of cyclin-dependent protein serine/threonine kinase activity	1	0.124851	1.316	0.033	Biological Process	GO:0045737	positive regulation of cyclin-dependent protein serine/threonine kinase activity	0.124851	0.292313	0	1	1	30
GO:0045740 positive regulation of DNA replication	1	0.124851	1.316	0.033	Biological Process	GO:0045740	positive regulation of DNA replication	0.124851	0.292313	0	1	1	30
GO:0046856 phosphatidylinositol dephosphorylation	1	0.124851	1.316	0.033	Biological Process	GO:0046856	phosphatidylinositol dephosphorylation	0.124851	0.292313	0	1	1	30
GO:0047496 vesicle transport along microtubule	1	0.124851	1.316	0.033	Biological Process	GO:0047496	vesicle transport along microtubule	0.124851	0.292313	1	0	1	30
GO:0051123 RNA polymerase II preinitiation complex assembly	1	0.124851	1.316	0.033	Biological Process	GO:0051123	RNA polymerase II preinitiation complex assembly	0.124851	0.292313	1	0	1	30
GO:0071539 protein localization to centrosome	1	0.124851	1.316	0.033	Biological Process	GO:0071539	protein localization to centrosome	0.124851	0.292313	1	0	1	30
GO:1902686 mitochondrial outer membrane permeabilization involved in programmed cell death	1	0.124851	1.316	0.033	Biological Process	GO:1902686	mitochondrial outer membrane permeabilization involved in programmed cell death	0.124851	0.292313	1	0	1	30
GO:0009888 tissue development	10	0.124859	13.158	0.007	Biological Process	GO:0009888	tissue development	0.124859	0.292313	6	4	10	1499
GO:0001772 immunological synapse	1	0.163382	1.25	0.025	Cellular Component	GO:0001772	immunological synapse	0.163382	0.293882	0	1	1	40
GO:0016032 viral process	3	0.125743	3.947	0.011	Biological Process	GO:0016032	viral process	0.125743	0.29402	2	1	3	278
GO:0071478 cellular response to radiation	2	0.126387	2.632	0.014	Biological Process	GO:0071478	cellular response to radiation	0.126387	0.294663	2	0	2	139
GO:1903047 mitotic cell cycle process	5	0.12645	6.579	0.008	Biological Process	GO:1903047	mitotic cell cycle process	0.12645	0.294663	3	2	5	599
GO:1905114 cell surface receptor signaling pathway involved in cell-cell signaling	4	0.126483	5.263	0.009	Biological Process	GO:1905114	cell surface receptor signaling pathway involved in cell-cell signaling	0.126483	0.294663	3	1	4	434
GO:0003924 GTPase activity	3	0.142077	3.896	0.011	Molecular Function	GO:0003924	GTPase activity	0.142077	0.295919	2	1	3	283
GO:0000132 establishment of mitotic spindle orientation	1	0.128736	1.316	0.032	Biological Process	GO:0000132	establishment of mitotic spindle orientation	0.128736	0.296639	1	0	1	31
GO:0002068 glandular epithelial cell development	1	0.128736	1.316	0.032	Biological Process	GO:0002068	glandular epithelial cell development	0.128736	0.296639	1	0	1	31
GO:0008542 visual learning	1	0.128736	1.316	0.032	Biological Process	GO:0008542	visual learning	0.128736	0.296639	1	0	1	31
GO:0035794 positive regulation of mitochondrial membrane permeability	1	0.128736	1.316	0.032	Biological Process	GO:0035794	positive regulation of mitochondrial membrane permeability	0.128736	0.296639	1	0	1	31
GO:0042092 type 2 immune response	1	0.128736	1.316	0.032	Biological Process	GO:0042092	type 2 immune response	0.128736	0.296639	0	1	1	31
GO:0060135 maternal process involved in female pregnancy	1	0.128736	1.316	0.032	Biological Process	GO:0060135	maternal process involved in female pregnancy	0.128736	0.296639	1	0	1	31
GO:0071168 protein localization to chromatin	1	0.128736	1.316	0.032	Biological Process	GO:0071168	protein localization to chromatin	0.128736	0.296639	1	0	1	31
GO:0071604 transforming growth factor beta production	1	0.128736	1.316	0.032	Biological Process	GO:0071604	transforming growth factor beta production	0.128736	0.296639	0	1	1	31
GO:1905508 protein localization to microtubule organizing center	1	0.128736	1.316	0.032	Biological Process	GO:1905508	protein localization to microtubule organizing center	0.128736	0.296639	1	0	1	31
GO:0000724 double-strand break repair via homologous recombination	2	0.12935	2.632	0.014	Biological Process	GO:0000724	double-strand break repair via homologous recombination	0.12935	0.297694	1	1	2	141
GO:0005791 rough endoplasmic reticulum	1	0.167109	1.25	0.024	Cellular Component	GO:0005791	rough endoplasmic reticulum	0.167109	0.298707	1	0	1	41
GO:0043414 macromolecule methylation	3	0.130684	3.947	0.011	Biological Process	GO:0043414	macromolecule methylation	0.130684	0.3004	0	3	3	283
GO:0071495 cellular response to endogenous stimulus	7	0.131379	9.211	0.007	Biological Process	GO:0071495	cellular response to endogenous stimulus	0.131379	0.300454	5	2	7	958
GO:0000725 recombinational repair	2	0.132331	2.632	0.014	Biological Process	GO:0000725	recombinational repair	0.132331	0.300454	1	1	2	143
GO:0043270 positive regulation of ion transport	2	0.132331	2.632	0.014	Biological Process	GO:0043270	positive regulation of ion transport	0.132331	0.300454	2	0	2	143
GO:0050769 positive regulation of neurogenesis	2	0.132331	2.632	0.014	Biological Process	GO:0050769	positive regulation of neurogenesis	0.132331	0.300454	0	2	2	143
GO:0002279 mast cell activation involved in immune response	1	0.132604	1.316	0.031	Biological Process	GO:0002279	mast cell activation involved in immune response	0.132604	0.300454	1	0	1	32
GO:0002448 mast cell mediated immunity	1	0.132604	1.316	0.031	Biological Process	GO:0002448	mast cell mediated immunity	0.132604	0.300454	1	0	1	32
GO:0006536 glutamate metabolic process	1	0.132604	1.316	0.031	Biological Process	GO:0006536	glutamate metabolic process	0.132604	0.300454	1	0	1	32
GO:0022616 DNA strand elongation	1	0.132604	1.316	0.031	Biological Process	GO:0022616	DNA strand elongation	0.132604	0.300454	1	0	1	32
GO:0042398 cellular modified amino acid biosynthetic process	1	0.132604	1.316	0.031	Biological Process	GO:0042398	cellular modified amino acid biosynthetic process	0.132604	0.300454	1	0	1	32
GO:0051703 biological process involved in intraspecies interaction between organisms	1	0.132604	1.316	0.031	Biological Process	GO:0051703	biological process involved in intraspecies interaction between organisms	0.132604	0.300454	0	1	1	32
GO:0070286 axonemal dynein complex assembly	1	0.132604	1.316	0.031	Biological Process	GO:0070286	axonemal dynein complex assembly	0.132604	0.300454	1	0	1	32
GO:0071108 protein K48-linked deubiquitination	1	0.132604	1.316	0.031	Biological Process	GO:0071108	protein K48-linked deubiquitination	0.132604	0.300454	1	0	1	32
GO:0030118 clathrin coat	1	0.17082	1.25	0.024	Cellular Component	GO:0030118	clathrin coat	0.17082	0.303443	0	1	1	42
GO:0000266 mitochondrial fission	1	0.136456	1.316	0.03	Biological Process	GO:0000266	mitochondrial fission	0.136456	0.305075	1	0	1	33
GO:0006862 nucleotide transport	1	0.136456	1.316	0.03	Biological Process	GO:0006862	nucleotide transport	0.136456	0.305075	0	1	1	33
GO:0007632 visual behavior	1	0.136456	1.316	0.03	Biological Process	GO:0007632	visual behavior	0.136456	0.305075	1	0	1	33
GO:0015800 acidic amino acid transport	1	0.136456	1.316	0.03	Biological Process	GO:0015800	acidic amino acid transport	0.136456	0.305075	1	0	1	33
GO:0022602 ovulation cycle process	1	0.136456	1.316	0.03	Biological Process	GO:0022602	ovulation cycle process	0.136456	0.305075	1	0	1	33
GO:0031297 replication fork processing	1	0.136456	1.316	0.03	Biological Process	GO:0031297	replication fork processing	0.136456	0.305075	1	0	1	33
GO:0035883 enteroendocrine cell differentiation	1	0.136456	1.316	0.03	Biological Process	GO:0035883	enteroendocrine cell differentiation	0.136456	0.305075	1	0	1	33
GO:0043627 response to estrogen	1	0.136456	1.316	0.03	Biological Process	GO:0043627	response to estrogen	0.136456	0.305075	1	0	1	33
GO:1900744 regulation of p38MAPK cascade	1	0.136456	1.316	0.03	Biological Process	GO:1900744	regulation of p38MAPK cascade	0.136456	0.305075	1	0	1	33
GO:1903307 positive regulation of regulated secretory pathway	1	0.136456	1.316	0.03	Biological Process	GO:1903307	positive regulation of regulated secretory pathway	0.136456	0.305075	1	0	1	33
GO:1905710 positive regulation of membrane permeability	1	0.136456	1.316	0.03	Biological Process	GO:1905710	positive regulation of membrane permeability	0.136456	0.305075	1	0	1	33
GO:0022402 cell cycle process	7	0.13657	9.211	0.007	Biological Process	GO:0022402	cell cycle process	0.13657	0.305075	5	2	7	968
GO:0061629 RNA polymerase II-specific DNA-binding transcription factor binding	3	0.14744	3.896	0.01	Molecular Function	GO:0061629	RNA polymerase II-specific DNA-binding transcription factor binding	0.14744	0.305145	1	2	3	288
GO:0032451 demethylase activity	1	0.149413	1.299	0.029	Molecular Function	GO:0032451	demethylase activity	0.149413	0.305362	0	1	1	35
GO:0061631 ubiquitin conjugating enzyme activity	1	0.149413	1.299	0.029	Molecular Function	GO:0061631	ubiquitin conjugating enzyme activity	0.149413	0.305362	1	0	1	35
GO:0016607 nuclear speck	3	0.17361	3.75	0.009	Cellular Component	GO:0016607	nuclear speck	0.17361	0.306497	0	3	3	323
GO:0071900 regulation of protein serine/threonine kinase activity	3	0.139749	3.947	0.01	Biological Process	GO:0071900	regulation of protein serine/threonine kinase activity	0.139749	0.310106	2	1	3	292
GO:0006356 regulation of transcription by RNA polymerase I	1	0.14029	1.316	0.029	Biological Process	GO:0006356	regulation of transcription by RNA polymerase I	0.14029	0.310106	0	1	1	34
GO:0010803 regulation of tumor necrosis factor-mediated signaling pathway	1	0.14029	1.316	0.029	Biological Process	GO:0010803	regulation of tumor necrosis factor-mediated signaling pathway	0.14029	0.310106	1	0	1	34
GO:0018198 peptidyl-cysteine modification	1	0.14029	1.316	0.029	Biological Process	GO:0018198	peptidyl-cysteine modification	0.14029	0.310106	1	0	1	34
GO:0030850 prostate gland development	1	0.14029	1.316	0.029	Biological Process	GO:0030850	prostate gland development	0.14029	0.310106	1	0	1	34
GO:0044786 cell cycle DNA replication	1	0.14029	1.316	0.029	Biological Process	GO:0044786	cell cycle DNA replication	0.14029	0.310106	0	1	1	34
GO:0046189 phenol-containing compound biosynthetic process	1	0.14029	1.316	0.029	Biological Process	GO:0046189	phenol-containing compound biosynthetic process	0.14029	0.310106	1	0	1	34
GO:0070536 protein K63-linked deubiquitination	1	0.14029	1.316	0.029	Biological Process	GO:0070536	protein K63-linked deubiquitination	0.14029	0.310106	1	0	1	34
GO:1904031 positive regulation of cyclin-dependent protein kinase activity	1	0.14029	1.316	0.029	Biological Process	GO:1904031	positive regulation of cyclin-dependent protein kinase activity	0.14029	0.310106	0	1	1	34
GO:0000791 euchromatin	1	0.178192	1.25	0.023	Cellular Component	GO:0000791	euchromatin	0.178192	0.310749	1	0	1	44
GO:0031201 SNARE complex	1	0.178192	1.25	0.023	Cellular Component	GO:0031201	SNARE complex	0.178192	0.310749	1	0	1	44
GO:2001233 regulation of apoptotic signaling pathway	3	0.142818	3.947	0.01	Biological Process	GO:2001233	regulation of apoptotic signaling pathway	0.142818	0.310887	3	0	3	295
GO:0032872 regulation of stress-activated MAPK cascade	2	0.142882	2.632	0.013	Biological Process	GO:0032872	regulation of stress-activated MAPK cascade	0.142882	0.310887	2	0	2	150
GO:0009725 response to hormone	4	0.143014	5.263	0.009	Biological Process	GO:0009725	response to hormone	0.143014	0.310887	3	1	4	455
GO:0050808 synapse organization	3	0.143846	3.947	0.01	Biological Process	GO:0050808	synapse organization	0.143846	0.310887	2	1	3	296
GO:0005978 glycogen biosynthetic process	1	0.144107	1.316	0.029	Biological Process	GO:0005978	glycogen biosynthetic process	0.144107	0.310887	1	0	1	35
GO:0009069 serine family amino acid metabolic process	1	0.144107	1.316	0.029	Biological Process	GO:0009069	serine family amino acid metabolic process	0.144107	0.310887	1	0	1	35
GO:0009250 glucan biosynthetic process	1	0.144107	1.316	0.029	Biological Process	GO:0009250	glucan biosynthetic process	0.144107	0.310887	1	0	1	35
GO:0010524 positive regulation of calcium ion transport into cytosol	1	0.144107	1.316	0.029	Biological Process	GO:0010524	positive regulation of calcium ion transport into cytosol	0.144107	0.310887	1	0	1	35
GO:0019748 secondary metabolic process	1	0.144107	1.316	0.029	Biological Process	GO:0019748	secondary metabolic process	0.144107	0.310887	1	0	1	35
GO:0040001 establishment of mitotic spindle localization	1	0.144107	1.316	0.029	Biological Process	GO:0040001	establishment of mitotic spindle localization	0.144107	0.310887	1	0	1	35
GO:0042073 intraciliary transport	1	0.144107	1.316	0.029	Biological Process	GO:0042073	intraciliary transport	0.144107	0.310887	0	1	1	35
GO:0043392 negative regulation of DNA binding	1	0.144107	1.316	0.029	Biological Process	GO:0043392	negative regulation of DNA binding	0.144107	0.310887	1	0	1	35
GO:0043551 regulation of phosphatidylinositol 3-kinase activity	1	0.144107	1.316	0.029	Biological Process	GO:0043551	regulation of phosphatidylinositol 3-kinase activity	0.144107	0.310887	1	0	1	35
GO:0045022 early endosome to late endosome transport	1	0.144107	1.316	0.029	Biological Process	GO:0045022	early endosome to late endosome transport	0.144107	0.310887	0	1	1	35
GO:0048806 genitalia development	1	0.144107	1.316	0.029	Biological Process	GO:0048806	genitalia development	0.144107	0.310887	1	0	1	35
GO:0051294 establishment of spindle orientation	1	0.144107	1.316	0.029	Biological Process	GO:0051294	establishment of spindle orientation	0.144107	0.310887	1	0	1	35
GO:0051646 mitochondrion localization	1	0.144107	1.316	0.029	Biological Process	GO:0051646	mitochondrion localization	0.144107	0.310887	1	0	1	35
GO:0060338 regulation of type I interferon-mediated signaling pathway	1	0.144107	1.316	0.029	Biological Process	GO:0060338	regulation of type I interferon-mediated signaling pathway	0.144107	0.310887	1	0	1	35
GO:0060612 adipose tissue development	1	0.144107	1.316	0.029	Biological Process	GO:0060612	adipose tissue development	0.144107	0.310887	1	0	1	35
GO:0070266 necroptotic process	1	0.144107	1.316	0.029	Biological Process	GO:0070266	necroptotic process	0.144107	0.310887	1	0	1	35
GO:0085029 extracellular matrix assembly	1	0.144107	1.316	0.029	Biological Process	GO:0085029	extracellular matrix assembly	0.144107	0.310887	1	0	1	35
GO:1901566 organonitrogen compound biosynthetic process	10	0.144253	13.158	0.006	Biological Process	GO:1901566	organonitrogen compound biosynthetic process	0.144253	0.310887	5	5	10	1546
GO:0046883 regulation of hormone secretion	2	0.144404	2.632	0.013	Biological Process	GO:0046883	regulation of hormone secretion	0.144404	0.310887	2	0	2	151
GO:0031966 mitochondrial membrane	4	0.180753	5	0.008	Cellular Component	GO:0031966	mitochondrial membrane	0.180753	0.311438	2	2	4	498
GO:0042470 melanosome	1	0.181854	1.25	0.022	Cellular Component	GO:0042470	melanosome	0.181854	0.311438	0	1	1	45
GO:0048770 pigment granule	1	0.181854	1.25	0.022	Cellular Component	GO:0048770	pigment granule	0.181854	0.311438	0	1	1	45
GO:1901981 phosphatidylinositol phosphate binding	2	0.155235	2.597	0.013	Molecular Function	GO:1901981	phosphatidylinositol phosphate binding	0.155235	0.315292	1	1	2	152
GO:0061650 ubiquitin-like protein conjugating enzyme activity	1	0.157251	1.299	0.027	Molecular Function	GO:0061650	ubiquitin-like protein conjugating enzyme activity	0.157251	0.315466	1	0	1	37
GO:0061980 regulatory RNA binding	1	0.157251	1.299	0.027	Molecular Function	GO:0061980	regulatory RNA binding	0.157251	0.315466	1	0	1	37
GO:0070302 regulation of stress-activated protein kinase signaling cascade	2	0.147459	2.632	0.013	Biological Process	GO:0070302	regulation of stress-activated protein kinase signaling cascade	0.147459	0.315478	2	0	2	153
GO:0006351 transcription, DNA-templated	17	0.147883	22.368	0.006	Biological Process	GO:0006351	transcription, DNA-templated	0.147883	0.315478	10	7	17	2948
GO:0031063 regulation of histone deacetylation	1	0.147908	1.316	0.028	Biological Process	GO:0031063	regulation of histone deacetylation	0.147908	0.315478	0	1	1	36
GO:0035272 exocrine system development	1	0.147908	1.316	0.028	Biological Process	GO:0035272	exocrine system development	0.147908	0.315478	0	1	1	36
GO:0046902 regulation of mitochondrial membrane permeability	1	0.147908	1.316	0.028	Biological Process	GO:0046902	regulation of mitochondrial membrane permeability	0.147908	0.315478	1	0	1	36
GO:0051693 actin filament capping	1	0.147908	1.316	0.028	Biological Process	GO:0051693	actin filament capping	0.147908	0.315478	0	1	1	36
GO:0062208 positive regulation of pattern recognition receptor signaling pathway	1	0.147908	1.316	0.028	Biological Process	GO:0062208	positive regulation of pattern recognition receptor signaling pathway	0.147908	0.315478	1	0	1	36
GO:0051960 regulation of nervous system development	3	0.147983	3.947	0.01	Biological Process	GO:0051960	regulation of nervous system development	0.147983	0.315478	0	3	3	300
GO:0010033 response to organic substance	13	0.148031	17.105	0.006	Biological Process	GO:0010033	response to organic substance	0.148031	0.315478	10	3	13	2142
GO:0097659 nucleic acid-templated transcription	17	0.148207	22.368	0.006	Biological Process	GO:0097659	nucleic acid-templated transcription	0.148207	0.315499	10	7	17	2949
GO:0001222 transcription corepressor binding	1	0.161143	1.299	0.026	Molecular Function	GO:0001222	transcription corepressor binding	0.161143	0.317432	1	0	1	38
GO:0016409 palmitoyltransferase activity	1	0.161143	1.299	0.026	Molecular Function	GO:0016409	palmitoyltransferase activity	0.161143	0.317432	1	0	1	38
GO:0034212 peptide N-acetyltransferase activity	1	0.161143	1.299	0.026	Molecular Function	GO:0034212	peptide N-acetyltransferase activity	0.161143	0.317432	1	0	1	38
GO:0043168 anion binding	13	0.164637	16.883	0.006	Molecular Function	GO:0043168	anion binding	0.164637	0.321195	4	9	13	2101
GO:0070888 E-box binding	1	0.165018	1.299	0.026	Molecular Function	GO:0070888	E-box binding	0.165018	0.321195	1	0	1	39
GO:0002711 positive regulation of T cell mediated immunity	1	0.151693	1.316	0.027	Biological Process	GO:0002711	positive regulation of T cell mediated immunity	0.151693	0.32148	0	1	1	37
GO:0002886 regulation of myeloid leukocyte mediated immunity	1	0.151693	1.316	0.027	Biological Process	GO:0002886	regulation of myeloid leukocyte mediated immunity	0.151693	0.32148	1	0	1	37
GO:0098927 vesicle-mediated transport between endosomal compartments	1	0.151693	1.316	0.027	Biological Process	GO:0098927	vesicle-mediated transport between endosomal compartments	0.151693	0.32148	0	1	1	37
GO:2001259 positive regulation of cation channel activity	1	0.151693	1.316	0.027	Biological Process	GO:2001259	positive regulation of cation channel activity	0.151693	0.32148	1	0	1	37
GO:0002520 immune system development	6	0.152332	7.895	0.007	Biological Process	GO:0002520	immune system development	0.152332	0.322354	2	4	6	815
GO:0050776 regulation of immune response	5	0.15265	6.579	0.008	Biological Process	GO:0050776	regulation of immune response	0.15265	0.322354	4	1	5	638
GO:0045934 negative regulation of nucleobase-containing compound metabolic process	8	0.152667	10.526	0.007	Biological Process	GO:0045934	negative regulation of nucleobase-containing compound metabolic process	0.152667	0.322354	4	4	8	1184
GO:0032774 RNA biosynthetic process	17	0.152783	22.368	0.006	Biological Process	GO:0032774	RNA biosynthetic process	0.152783	0.322354	10	7	17	2963
GO:0016358 dendrite development	2	0.153608	2.632	0.013	Biological Process	GO:0016358	dendrite development	0.153608	0.323691	0	2	2	157
GO:0051656 establishment of organelle localization	3	0.154261	3.947	0.01	Biological Process	GO:0051656	establishment of organelle localization	0.154261	0.323691	3	0	3	306
GO:0009314 response to radiation	3	0.155316	3.947	0.01	Biological Process	GO:0009314	response to radiation	0.155316	0.323691	3	0	3	307
GO:0097190 apoptotic signaling pathway	4	0.155325	5.263	0.009	Biological Process	GO:0097190	apoptotic signaling pathway	0.155325	0.323691	4	0	4	470
GO:0007520 myoblast fusion	1	0.15546	1.316	0.026	Biological Process	GO:0007520	myoblast fusion	0.15546	0.323691	0	1	1	38
GO:0010171 body morphogenesis	1	0.15546	1.316	0.026	Biological Process	GO:0010171	body morphogenesis	0.15546	0.323691	1	0	1	38
GO:0034243 regulation of transcription elongation from RNA polymerase II promoter	1	0.15546	1.316	0.026	Biological Process	GO:0034243	regulation of transcription elongation from RNA polymerase II promoter	0.15546	0.323691	0	1	1	38
GO:0045576 mast cell activation	1	0.15546	1.316	0.026	Biological Process	GO:0045576	mast cell activation	0.15546	0.323691	1	0	1	38
GO:0051893 regulation of focal adhesion assembly	1	0.15546	1.316	0.026	Biological Process	GO:0051893	regulation of focal adhesion assembly	0.15546	0.323691	1	0	1	38
GO:0060261 positive regulation of transcription initiation from RNA polymerase II promoter	1	0.15546	1.316	0.026	Biological Process	GO:0060261	positive regulation of transcription initiation from RNA polymerase II promoter	0.15546	0.323691	1	0	1	38
GO:0090109 regulation of cell-substrate junction assembly	1	0.15546	1.316	0.026	Biological Process	GO:0090109	regulation of cell-substrate junction assembly	0.15546	0.323691	1	0	1	38
GO:0099172 presynapse organization	1	0.15546	1.316	0.026	Biological Process	GO:0099172	presynapse organization	0.15546	0.323691	1	0	1	38
GO:0031491 nucleosome binding	1	0.168874	1.299	0.025	Molecular Function	GO:0031491	nucleosome binding	0.168874	0.326757	0	1	1	40
GO:0045005 DNA-dependent DNA replication maintenance of fidelity	1	0.159211	1.316	0.026	Biological Process	GO:0045005	DNA-dependent DNA replication maintenance of fidelity	0.159211	0.328979	1	0	1	39
GO:0045197 establishment or maintenance of epithelial cell apical/basal polarity	1	0.159211	1.316	0.026	Biological Process	GO:0045197	establishment or maintenance of epithelial cell apical/basal polarity	0.159211	0.328979	0	1	1	39
GO:0048066 developmental pigmentation	1	0.159211	1.316	0.026	Biological Process	GO:0048066	developmental pigmentation	0.159211	0.328979	0	1	1	39
GO:0055081 anion homeostasis	1	0.159211	1.316	0.026	Biological Process	GO:0055081	anion homeostasis	0.159211	0.328979	1	0	1	39
GO:0060711 labyrinthine layer development	1	0.159211	1.316	0.026	Biological Process	GO:0060711	labyrinthine layer development	0.159211	0.328979	1	0	1	39
GO:0072583 clathrin-dependent endocytosis	1	0.159211	1.316	0.026	Biological Process	GO:0072583	clathrin-dependent endocytosis	0.159211	0.328979	1	0	1	39
GO:1903053 regulation of extracellular matrix organization	1	0.159211	1.316	0.026	Biological Process	GO:1903053	regulation of extracellular matrix organization	0.159211	0.328979	1	0	1	39
GO:0015631 tubulin binding	3	0.171789	3.896	0.01	Molecular Function	GO:0015631	tubulin binding	0.171789	0.330277	2	1	3	310
GO:0017069 snRNA binding	1	0.172714	1.299	0.024	Molecular Function	GO:0017069	snRNA binding	0.172714	0.330277	0	1	1	41
GO:0000307 cyclin-dependent protein kinase holoenzyme complex	1	0.196341	1.25	0.02	Cellular Component	GO:0000307	cyclin-dependent protein kinase holoenzyme complex	0.196341	0.330647	0	1	1	49
GO:0008023 transcription elongation factor complex	1	0.196341	1.25	0.02	Cellular Component	GO:0008023	transcription elongation factor complex	0.196341	0.330647	0	1	1	49
GO:0000228 nuclear chromosome	2	0.198761	2.5	0.011	Cellular Component	GO:0000228	nuclear chromosome	0.198761	0.330647	0	2	2	185
GO:0031967 organelle envelope	6	0.199316	7.5	0.007	Cellular Component	GO:0031967	organelle envelope	0.199316	0.330647	4	2	6	884
GO:0031975 envelope	6	0.199316	7.5	0.007	Cellular Component	GO:0031975	envelope	0.199316	0.330647	4	2	6	884
GO:0031984 organelle subcompartment	6	0.200007	7.5	0.007	Cellular Component	GO:0031984	organelle subcompartment	0.200007	0.330647	4	2	6	885
GO:0001825 blastocyst formation	1	0.162946	1.316	0.025	Biological Process	GO:0001825	blastocyst formation	0.162946	0.333434	0	1	1	40
GO:0030835 negative regulation of actin filament depolymerization	1	0.162946	1.316	0.025	Biological Process	GO:0030835	negative regulation of actin filament depolymerization	0.162946	0.333434	0	1	1	40
GO:0031648 protein destabilization	1	0.162946	1.316	0.025	Biological Process	GO:0031648	protein destabilization	0.162946	0.333434	1	0	1	40
GO:0032007 negative regulation of TOR signaling	1	0.162946	1.316	0.025	Biological Process	GO:0032007	negative regulation of TOR signaling	0.162946	0.333434	0	1	1	40
GO:0033059 cellular pigmentation	1	0.162946	1.316	0.025	Biological Process	GO:0033059	cellular pigmentation	0.162946	0.333434	0	1	1	40
GO:0061462 protein localization to lysosome	1	0.162946	1.316	0.025	Biological Process	GO:0061462	protein localization to lysosome	0.162946	0.333434	0	1	1	40
GO:0070527 platelet aggregation	1	0.162946	1.316	0.025	Biological Process	GO:0070527	platelet aggregation	0.162946	0.333434	1	0	1	40
GO:2000785 regulation of autophagosome assembly	1	0.162946	1.316	0.025	Biological Process	GO:2000785	regulation of autophagosome assembly	0.162946	0.333434	1	0	1	40
GO:2001238 positive regulation of extrinsic apoptotic signaling pathway	1	0.162946	1.316	0.025	Biological Process	GO:2001238	positive regulation of extrinsic apoptotic signaling pathway	0.162946	0.333434	1	0	1	40
GO:0016459 myosin complex	1	0.203489	1.25	0.02	Cellular Component	GO:0016459	myosin complex	0.203489	0.33447	0	1	1	51
GO:0001784 phosphotyrosine residue binding	1	0.18034	1.299	0.023	Molecular Function	GO:0001784	phosphotyrosine residue binding	0.18034	0.336366	1	0	1	43
GO:0004869 cysteine-type endopeptidase inhibitor activity	1	0.18034	1.299	0.023	Molecular Function	GO:0004869	cysteine-type endopeptidase inhibitor activity	0.18034	0.336366	1	0	1	43
GO:0030374 nuclear receptor coactivator activity	1	0.18034	1.299	0.023	Molecular Function	GO:0030374	nuclear receptor coactivator activity	0.18034	0.336366	1	0	1	43
GO:0140303 intramembrane lipid transporter activity	1	0.18034	1.299	0.023	Molecular Function	GO:0140303	intramembrane lipid transporter activity	0.18034	0.336366	0	1	1	43
GO:0003682 chromatin binding	4	0.18401	5.195	0.008	Molecular Function	GO:0003682	chromatin binding	0.18401	0.336366	3	1	4	484
GO:0004812 aminoacyl-tRNA ligase activity	1	0.184127	1.299	0.023	Molecular Function	GO:0004812	aminoacyl-tRNA ligase activity	0.184127	0.336366	0	1	1	44
GO:0015932 nucleobase-containing compound transmembrane transporter activity	1	0.184127	1.299	0.023	Molecular Function	GO:0015932	nucleobase-containing compound transmembrane transporter activity	0.184127	0.336366	0	1	1	44
GO:0016875 ligase activity, forming carbon-oxygen bonds	1	0.184127	1.299	0.023	Molecular Function	GO:0016875	ligase activity, forming carbon-oxygen bonds	0.184127	0.336366	0	1	1	44
GO:0007420 brain development	4	0.166311	5.263	0.008	Biological Process	GO:0007420	brain development	0.166311	0.337052	3	1	4	483
GO:0006383 transcription by RNA polymerase III	1	0.166664	1.316	0.024	Biological Process	GO:0006383	transcription by RNA polymerase III	0.166664	0.337052	0	1	1	41
GO:0006749 glutathione metabolic process	1	0.166664	1.316	0.024	Biological Process	GO:0006749	glutathione metabolic process	0.166664	0.337052	1	0	1	41
GO:0042698 ovulation cycle	1	0.166664	1.316	0.024	Biological Process	GO:0042698	ovulation cycle	0.166664	0.337052	1	0	1	41
GO:0043113 receptor clustering	1	0.166664	1.316	0.024	Biological Process	GO:0043113	receptor clustering	0.166664	0.337052	1	0	1	41
GO:0043124 negative regulation of I-kappaB kinase/NF-kappaB signaling	1	0.166664	1.316	0.024	Biological Process	GO:0043124	negative regulation of I-kappaB kinase/NF-kappaB signaling	0.166664	0.337052	1	0	1	41
GO:0046839 phospholipid dephosphorylation	1	0.166664	1.316	0.024	Biological Process	GO:0046839	phospholipid dephosphorylation	0.166664	0.337052	0	1	1	41
GO:0048146 positive regulation of fibroblast proliferation	1	0.166664	1.316	0.024	Biological Process	GO:0048146	positive regulation of fibroblast proliferation	0.166664	0.337052	1	0	1	41
GO:0048286 lung alveolus development	1	0.166664	1.316	0.024	Biological Process	GO:0048286	lung alveolus development	0.166664	0.337052	1	0	1	41
GO:0089718 amino acid import across plasma membrane	1	0.166664	1.316	0.024	Biological Process	GO:0089718	amino acid import across plasma membrane	0.166664	0.337052	1	0	1	41
GO:1901998 toxin transport	1	0.166664	1.316	0.024	Biological Process	GO:1901998	toxin transport	0.166664	0.337052	0	1	1	41
GO:0050794 regulation of cellular process	51	0.170177	67.105	0.005	Biological Process	GO:0050794	regulation of cellular process	0.170177	0.340553	28	23	51	10482
GO:0002066 columnar/cuboidal epithelial cell development	1	0.170366	1.316	0.024	Biological Process	GO:0002066	columnar/cuboidal epithelial cell development	0.170366	0.340553	1	0	1	42
GO:0006890 retrograde vesicle-mediated transport, Golgi to endoplasmic reticulum	1	0.170366	1.316	0.024	Biological Process	GO:0006890	retrograde vesicle-mediated transport, Golgi to endoplasmic reticulum	0.170366	0.340553	1	0	1	42
GO:0021872 forebrain generation of neurons	1	0.170366	1.316	0.024	Biological Process	GO:0021872	forebrain generation of neurons	0.170366	0.340553	0	1	1	42
GO:0031018 endocrine pancreas development	1	0.170366	1.316	0.024	Biological Process	GO:0031018	endocrine pancreas development	0.170366	0.340553	1	0	1	42
GO:0035904 aorta development	1	0.170366	1.316	0.024	Biological Process	GO:0035904	aorta development	0.170366	0.340553	0	1	1	42
GO:0038066 p38MAPK cascade	1	0.170366	1.316	0.024	Biological Process	GO:0038066	p38MAPK cascade	0.170366	0.340553	1	0	1	42
GO:0048488 synaptic vesicle endocytosis	1	0.170366	1.316	0.024	Biological Process	GO:0048488	synaptic vesicle endocytosis	0.170366	0.340553	1	0	1	42
GO:0060443 mammary gland morphogenesis	1	0.170366	1.316	0.024	Biological Process	GO:0060443	mammary gland morphogenesis	0.170366	0.340553	1	0	1	42
GO:0140238 presynaptic endocytosis	1	0.170366	1.316	0.024	Biological Process	GO:0140238	presynaptic endocytosis	0.170366	0.340553	1	0	1	42
GO:0150116 regulation of cell-substrate junction organization	1	0.170366	1.316	0.024	Biological Process	GO:0150116	regulation of cell-substrate junction organization	0.170366	0.340553	1	0	1	42
GO:0008138 protein tyrosine/serine/threonine phosphatase activity	1	0.187896	1.299	0.022	Molecular Function	GO:0008138	protein tyrosine/serine/threonine phosphatase activity	0.187896	0.340593	1	0	1	45
GO:0060090 molecular adaptor activity	3	0.190181	3.896	0.009	Molecular Function	GO:0060090	molecular adaptor activity	0.190181	0.340593	0	3	3	326
GO:0004518 nuclease activity	2	0.191318	2.597	0.011	Molecular Function	GO:0004518	nuclease activity	0.191318	0.340593	1	1	2	174
GO:0043539 protein serine/threonine kinase activator activity	1	0.191649	1.299	0.022	Molecular Function	GO:0043539	protein serine/threonine kinase activator activity	0.191649	0.340593	0	1	1	46
GO:0140296 general transcription initiation factor binding	1	0.191649	1.299	0.022	Molecular Function	GO:0140296	general transcription initiation factor binding	0.191649	0.340593	1	0	1	46
GO:0007611 learning or memory	2	0.170764	2.632	0.012	Biological Process	GO:0007611	learning or memory	0.170764	0.34099	2	0	2	168
GO:0061138 morphogenesis of a branching epithelium	2	0.17234	2.632	0.012	Biological Process	GO:0061138	morphogenesis of a branching epithelium	0.17234	0.343776	1	1	2	169
GO:0016538 cyclin-dependent protein serine/threonine kinase regulator activity	1	0.195384	1.299	0.021	Molecular Function	GO:0016538	cyclin-dependent protein serine/threonine kinase regulator activity	0.195384	0.343883	0	1	1	47
GO:1990837 sequence-specific double-stranded DNA binding	8	0.195603	10.39	0.007	Molecular Function	GO:1990837	sequence-specific double-stranded DNA binding	0.195603	0.343883	7	1	8	1215
GO:0005881 cytoplasmic microtubule	1	0.210574	1.25	0.019	Cellular Component	GO:0005881	cytoplasmic microtubule	0.210574	0.344138	1	0	1	53
GO:0007051 spindle organization	2	0.173918	2.632	0.012	Biological Process	GO:0007051	spindle organization	0.173918	0.344659	2	0	2	170
GO:0034198 cellular response to amino acid starvation	1	0.174052	1.316	0.023	Biological Process	GO:0034198	cellular response to amino acid starvation	0.174052	0.344659	1	0	1	43
GO:0043666 regulation of phosphoprotein phosphatase activity	1	0.174052	1.316	0.023	Biological Process	GO:0043666	regulation of phosphoprotein phosphatase activity	0.174052	0.344659	1	0	1	43
GO:0060260 regulation of transcription initiation from RNA polymerase II promoter	1	0.174052	1.316	0.023	Biological Process	GO:0060260	regulation of transcription initiation from RNA polymerase II promoter	0.174052	0.344659	1	0	1	43
GO:0070897 transcription preinitiation complex assembly	1	0.174052	1.316	0.023	Biological Process	GO:0070897	transcription preinitiation complex assembly	0.174052	0.344659	1	0	1	43
GO:0097300 programmed necrotic cell death	1	0.174052	1.316	0.023	Biological Process	GO:0097300	programmed necrotic cell death	0.174052	0.344659	1	0	1	43
GO:1903432 regulation of TORC1 signaling	1	0.174052	1.316	0.023	Biological Process	GO:1903432	regulation of TORC1 signaling	0.174052	0.344659	1	0	1	43
GO:0090304 nucleic acid metabolic process	23	0.174489	30.263	0.005	Biological Process	GO:0090304	nucleic acid metabolic process	0.174489	0.345165	12	11	23	4284
GO:0002703 regulation of leukocyte mediated immunity	2	0.175499	2.632	0.012	Biological Process	GO:0002703	regulation of leukocyte mediated immunity	0.175499	0.345907	1	1	2	171
GO:0015833 peptide transport	2	0.175499	2.632	0.012	Biological Process	GO:0015833	peptide transport	0.175499	0.345907	2	0	2	171
GO:0051651 maintenance of location in cell	2	0.175499	2.632	0.012	Biological Process	GO:0051651	maintenance of location in cell	0.175499	0.345907	1	1	2	171
GO:0009719 response to endogenous stimulus	7	0.175661	9.211	0.007	Biological Process	GO:0009719	response to endogenous stimulus	0.175661	0.345907	5	2	7	1038
GO:0072594 establishment of protein localization to organelle	3	0.175774	3.947	0.009	Biological Process	GO:0072594	establishment of protein localization to organelle	0.175774	0.345907	0	3	3	326
GO:0034622 cellular protein-containing complex assembly	6	0.176472	7.895	0.007	Biological Process	GO:0034622	cellular protein-containing complex assembly	0.176472	0.346156	3	3	6	853
GO:0048608 reproductive structure development	3	0.176871	3.947	0.009	Biological Process	GO:0048608	reproductive structure development	0.176871	0.346156	2	1	3	327
GO:0006418 tRNA aminoacylation for protein translation	1	0.177722	1.316	0.023	Biological Process	GO:0006418	tRNA aminoacylation for protein translation	0.177722	0.346156	0	1	1	44
GO:0035088 establishment or maintenance of apical/basal cell polarity	1	0.177722	1.316	0.023	Biological Process	GO:0035088	establishment or maintenance of apical/basal cell polarity	0.177722	0.346156	0	1	1	44
GO:0044088 regulation of vacuole organization	1	0.177722	1.316	0.023	Biological Process	GO:0044088	regulation of vacuole organization	0.177722	0.346156	1	0	1	44
GO:0051293 establishment of spindle localization	1	0.177722	1.316	0.023	Biological Process	GO:0051293	establishment of spindle localization	0.177722	0.346156	1	0	1	44
GO:0061245 establishment or maintenance of bipolar cell polarity	1	0.177722	1.316	0.023	Biological Process	GO:0061245	establishment or maintenance of bipolar cell polarity	0.177722	0.346156	0	1	1	44
GO:1904427 positive regulation of calcium ion transmembrane transport	1	0.177722	1.316	0.023	Biological Process	GO:1904427	positive regulation of calcium ion transmembrane transport	0.177722	0.346156	1	0	1	44
GO:1990928 response to amino acid starvation	1	0.177722	1.316	0.023	Biological Process	GO:1990928	response to amino acid starvation	0.177722	0.346156	1	0	1	44
GO:2000144 positive regulation of DNA-templated transcription, initiation	1	0.177722	1.316	0.023	Biological Process	GO:2000144	positive regulation of DNA-templated transcription, initiation	0.177722	0.346156	1	0	1	44
GO:0032934 sterol binding	1	0.199103	1.299	0.021	Molecular Function	GO:0032934	sterol binding	0.199103	0.347209	1	0	1	48
GO:0036094 small molecule binding	13	0.201527	16.883	0.006	Molecular Function	GO:0036094	small molecule binding	0.201527	0.347209	4	9	13	2186
GO:0004879 nuclear receptor activity	1	0.202804	1.299	0.02	Molecular Function	GO:0004879	nuclear receptor activity	0.202804	0.347209	1	0	1	49
GO:0070063 RNA polymerase binding	1	0.202804	1.299	0.02	Molecular Function	GO:0070063	RNA polymerase binding	0.202804	0.347209	0	1	1	49
GO:0098531 ligand-activated transcription factor activity	1	0.202804	1.299	0.02	Molecular Function	GO:0098531	ligand-activated transcription factor activity	0.202804	0.347209	1	0	1	49
GO:0061458 reproductive system development	3	0.180176	3.947	0.009	Biological Process	GO:0061458	reproductive system development	0.180176	0.348982	2	1	3	330
GO:0009893 positive regulation of metabolic process	17	0.180461	22.368	0.006	Biological Process	GO:0009893	positive regulation of metabolic process	0.180461	0.348982	11	6	17	3043
GO:0050790 regulation of catalytic activity	11	0.18079	14.474	0.006	Biological Process	GO:0050790	regulation of catalytic activity	0.18079	0.348982	5	6	11	1824
GO:0030098 lymphocyte differentiation	3	0.181281	3.947	0.009	Biological Process	GO:0030098	lymphocyte differentiation	0.181281	0.348982	1	2	3	331
GO:0001541 ovarian follicle development	1	0.181375	1.316	0.022	Biological Process	GO:0001541	ovarian follicle development	0.181375	0.348982	1	0	1	45
GO:0001961 positive regulation of cytokine-mediated signaling pathway	1	0.181375	1.316	0.022	Biological Process	GO:0001961	positive regulation of cytokine-mediated signaling pathway	0.181375	0.348982	1	0	1	45
GO:0003170 heart valve development	1	0.181375	1.316	0.022	Biological Process	GO:0003170	heart valve development	0.181375	0.348982	0	1	1	45
GO:0010812 negative regulation of cell-substrate adhesion	1	0.181375	1.316	0.022	Biological Process	GO:0010812	negative regulation of cell-substrate adhesion	0.181375	0.348982	1	0	1	45
GO:0031062 positive regulation of histone methylation	1	0.181375	1.316	0.022	Biological Process	GO:0031062	positive regulation of histone methylation	0.181375	0.348982	0	1	1	45
GO:0043299 leukocyte degranulation	1	0.181375	1.316	0.022	Biological Process	GO:0043299	leukocyte degranulation	0.181375	0.348982	1	0	1	45
GO:0043407 negative regulation of MAP kinase activity	1	0.181375	1.316	0.022	Biological Process	GO:0043407	negative regulation of MAP kinase activity	0.181375	0.348982	1	0	1	45
GO:0090559 regulation of membrane permeability	1	0.181375	1.316	0.022	Biological Process	GO:0090559	regulation of membrane permeability	0.181375	0.348982	1	0	1	45
GO:0016879 ligase activity, forming carbon-nitrogen bonds	1	0.206489	1.299	0.02	Molecular Function	GO:0016879	ligase activity, forming carbon-nitrogen bonds	0.206489	0.349854	0	1	1	50
GO:0017018 myosin phosphatase activity	1	0.206489	1.299	0.02	Molecular Function	GO:0017018	myosin phosphatase activity	0.206489	0.349854	1	0	1	50
GO:0006869 lipid transport	3	0.183497	3.947	0.009	Biological Process	GO:0006869	lipid transport	0.183497	0.351394	1	2	3	333
GO:0032259 methylation	3	0.184608	3.947	0.009	Biological Process	GO:0032259	methylation	0.184608	0.351394	0	3	3	334
GO:0051129 negative regulation of cellular component organization	4	0.184631	5.263	0.008	Biological Process	GO:0051129	negative regulation of cellular component organization	0.184631	0.351394	1	3	4	504
GO:0036465 synaptic vesicle recycling	1	0.185012	1.316	0.022	Biological Process	GO:0036465	synaptic vesicle recycling	0.185012	0.351394	1	0	1	46
GO:0043506 regulation of JUN kinase activity	1	0.185012	1.316	0.022	Biological Process	GO:0043506	regulation of JUN kinase activity	0.185012	0.351394	1	0	1	46
GO:0043954 cellular component maintenance	1	0.185012	1.316	0.022	Biological Process	GO:0043954	cellular component maintenance	0.185012	0.351394	1	0	1	46
GO:0060337 type I interferon signaling pathway	1	0.185012	1.316	0.022	Biological Process	GO:0060337	type I interferon signaling pathway	0.185012	0.351394	1	0	1	46
GO:0071230 cellular response to amino acid stimulus	1	0.185012	1.316	0.022	Biological Process	GO:0071230	cellular response to amino acid stimulus	0.185012	0.351394	1	0	1	46
GO:0072698 protein localization to microtubule cytoskeleton	1	0.185012	1.316	0.022	Biological Process	GO:0072698	protein localization to microtubule cytoskeleton	0.185012	0.351394	1	0	1	46
GO:1900076 regulation of cellular response to insulin stimulus	1	0.185012	1.316	0.022	Biological Process	GO:1900076	regulation of cellular response to insulin stimulus	0.185012	0.351394	1	0	1	46
GO:0006354 DNA-templated transcription, elongation	2	0.185032	2.632	0.011	Biological Process	GO:0006354	DNA-templated transcription, elongation	0.185032	0.351394	1	1	2	177
GO:0051403 stress-activated MAPK cascade	2	0.185032	2.632	0.011	Biological Process	GO:0051403	stress-activated MAPK cascade	0.185032	0.351394	2	0	2	177
GO:2001234 negative regulation of apoptotic signaling pathway	2	0.185032	2.632	0.011	Biological Process	GO:2001234	negative regulation of apoptotic signaling pathway	0.185032	0.351394	2	0	2	177
GO:0005525 GTP binding	3	0.209058	3.896	0.009	Molecular Function	GO:0005525	GTP binding	0.209058	0.352382	2	1	3	342
GO:0070647 protein modification by small protein conjugation or removal	6	0.18575	7.895	0.007	Biological Process	GO:0070647	protein modification by small protein conjugation or removal	0.18575	0.352405	3	3	6	867
GO:0001098 basal transcription machinery binding	1	0.213807	1.299	0.019	Molecular Function	GO:0001098	basal transcription machinery binding	0.213807	0.353106	1	0	1	52
GO:0001099 basal RNA polymerase II transcription machinery binding	1	0.213807	1.299	0.019	Molecular Function	GO:0001099	basal RNA polymerase II transcription machinery binding	0.213807	0.353106	1	0	1	52
GO:0003678 DNA helicase activity	1	0.213807	1.299	0.019	Molecular Function	GO:0003678	DNA helicase activity	0.213807	0.353106	0	1	1	52
GO:1901505 carbohydrate derivative transmembrane transporter activity	1	0.213807	1.299	0.019	Molecular Function	GO:1901505	carbohydrate derivative transmembrane transporter activity	0.213807	0.353106	0	1	1	52
GO:0007010 cytoskeleton organization	8	0.186829	10.526	0.006	Biological Process	GO:0007010	cytoskeleton organization	0.186829	0.354099	6	2	8	1248
GO:0003006 developmental process involved in reproduction	5	0.187757	6.579	0.007	Biological Process	GO:0003006	developmental process involved in reproduction	0.187757	0.354341	3	2	5	686
GO:0071396 cellular response to lipid	3	0.187952	3.947	0.009	Biological Process	GO:0071396	cellular response to lipid	0.187952	0.354341	2	1	3	337
GO:0002699 positive regulation of immune effector process	2	0.188226	2.632	0.011	Biological Process	GO:0002699	positive regulation of immune effector process	0.188226	0.354341	1	1	2	179
GO:0007163 establishment or maintenance of cell polarity	2	0.188226	2.632	0.011	Biological Process	GO:0007163	establishment or maintenance of cell polarity	0.188226	0.354341	1	1	2	179
GO:0021537 telencephalon development	2	0.188226	2.632	0.011	Biological Process	GO:0021537	telencephalon development	0.188226	0.354341	2	0	2	179
GO:0032507 maintenance of protein location in cell	1	0.188634	1.316	0.021	Biological Process	GO:0032507	maintenance of protein location in cell	0.188634	0.354341	0	1	1	47
GO:0043039 tRNA aminoacylation	1	0.188634	1.316	0.021	Biological Process	GO:0043039	tRNA aminoacylation	0.188634	0.354341	0	1	1	47
GO:0043550 regulation of lipid kinase activity	1	0.188634	1.316	0.021	Biological Process	GO:0043550	regulation of lipid kinase activity	0.188634	0.354341	1	0	1	47
GO:0072348 sulfur compound transport	1	0.188634	1.316	0.021	Biological Process	GO:0072348	sulfur compound transport	0.188634	0.354341	1	0	1	47
GO:0031325 positive regulation of cellular metabolic process	15	0.189012	19.737	0.006	Biological Process	GO:0031325	positive regulation of cellular metabolic process	0.189012	0.3547	10	5	15	2653
GO:0001763 morphogenesis of a branching structure	2	0.189826	2.632	0.011	Biological Process	GO:0001763	morphogenesis of a branching structure	0.189826	0.355177	1	1	2	180
GO:0006479 protein methylation	2	0.189826	2.632	0.011	Biological Process	GO:0006479	protein methylation	0.189826	0.355177	0	2	2	180
GO:0008213 protein alkylation	2	0.189826	2.632	0.011	Biological Process	GO:0008213	protein alkylation	0.189826	0.355177	0	2	2	180
GO:1902531 regulation of intracellular signal transduction	8	0.191323	10.526	0.006	Biological Process	GO:1902531	regulation of intracellular signal transduction	0.191323	0.355494	7	1	8	1256
GO:0002011 morphogenesis of an epithelial sheet	1	0.19224	1.316	0.021	Biological Process	GO:0002011	morphogenesis of an epithelial sheet	0.19224	0.355494	1	0	1	48
GO:0006360 transcription by RNA polymerase I	1	0.19224	1.316	0.021	Biological Process	GO:0006360	transcription by RNA polymerase I	0.19224	0.355494	0	1	1	48
GO:0030834 regulation of actin filament depolymerization	1	0.19224	1.316	0.021	Biological Process	GO:0030834	regulation of actin filament depolymerization	0.19224	0.355494	0	1	1	48
GO:0031146 SCF-dependent proteasomal ubiquitin-dependent protein catabolic process	1	0.19224	1.316	0.021	Biological Process	GO:0031146	SCF-dependent proteasomal ubiquitin-dependent protein catabolic process	0.19224	0.355494	0	1	1	48
GO:0043038 amino acid activation	1	0.19224	1.316	0.021	Biological Process	GO:0043038	amino acid activation	0.19224	0.355494	0	1	1	48
GO:0043090 amino acid import	1	0.19224	1.316	0.021	Biological Process	GO:0043090	amino acid import	0.19224	0.355494	1	0	1	48
GO:0061045 negative regulation of wound healing	1	0.19224	1.316	0.021	Biological Process	GO:0061045	negative regulation of wound healing	0.19224	0.355494	1	0	1	48
GO:0061951 establishment of protein localization to plasma membrane	1	0.19224	1.316	0.021	Biological Process	GO:0061951	establishment of protein localization to plasma membrane	0.19224	0.355494	1	0	1	48
GO:0070265 necrotic cell death	1	0.19224	1.316	0.021	Biological Process	GO:0070265	necrotic cell death	0.19224	0.355494	1	0	1	48
GO:0070534 protein K63-linked ubiquitination	1	0.19224	1.316	0.021	Biological Process	GO:0070534	protein K63-linked ubiquitination	0.19224	0.355494	0	1	1	48
GO:0071357 cellular response to type I interferon	1	0.19224	1.316	0.021	Biological Process	GO:0071357	cellular response to type I interferon	0.19224	0.355494	1	0	1	48
GO:0016706 2-oxoglutarate-dependent dioxygenase activity	1	0.217442	1.299	0.019	Molecular Function	GO:0016706	2-oxoglutarate-dependent dioxygenase activity	0.217442	0.355517	0	1	1	53
GO:0045309 protein phosphorylated amino acid binding	1	0.217442	1.299	0.019	Molecular Function	GO:0045309	protein phosphorylated amino acid binding	0.217442	0.355517	1	0	1	53
GO:0042578 phosphoric ester hydrolase activity	3	0.219861	3.896	0.009	Molecular Function	GO:0042578	phosphoric ester hydrolase activity	0.219861	0.357684	1	2	3	351
GO:0008080 N-acetyltransferase activity	1	0.221059	1.299	0.019	Molecular Function	GO:0008080	N-acetyltransferase activity	0.221059	0.357853	1	0	1	54
GO:0016788 hydrolase activity, acting on ester bonds	5	0.222301	6.494	0.007	Molecular Function	GO:0016788	hydrolase activity, acting on ester bonds	0.222301	0.35809	2	3	5	702
GO:0031098 stress-activated protein kinase signaling cascade	2	0.194639	2.632	0.011	Biological Process	GO:0031098	stress-activated protein kinase signaling cascade	0.194639	0.359231	2	0	2	183
GO:0048762 mesenchymal cell differentiation	2	0.194639	2.632	0.011	Biological Process	GO:0048762	mesenchymal cell differentiation	0.194639	0.359231	1	1	2	183
GO:0032784 regulation of DNA-templated transcription, elongation	1	0.19583	1.316	0.02	Biological Process	GO:0032784	regulation of DNA-templated transcription, elongation	0.19583	0.359683	0	1	1	49
GO:0038202 TORC1 signaling	1	0.19583	1.316	0.02	Biological Process	GO:0038202	TORC1 signaling	0.19583	0.359683	1	0	1	49
GO:0044380 protein localization to cytoskeleton	1	0.19583	1.316	0.02	Biological Process	GO:0044380	protein localization to cytoskeleton	0.19583	0.359683	1	0	1	49
GO:0046626 regulation of insulin receptor signaling pathway	1	0.19583	1.316	0.02	Biological Process	GO:0046626	regulation of insulin receptor signaling pathway	0.19583	0.359683	1	0	1	49
GO:0051653 spindle localization	1	0.19583	1.316	0.02	Biological Process	GO:0051653	spindle localization	0.19583	0.359683	1	0	1	49
GO:0032561 guanyl ribonucleotide binding	3	0.225913	3.896	0.008	Molecular Function	GO:0032561	guanyl ribonucleotide binding	0.225913	0.362125	2	1	3	356
GO:0070887 cellular response to chemical stimulus	13	0.197381	17.105	0.006	Biological Process	GO:0070887	cellular response to chemical stimulus	0.197381	0.362183	9	4	13	2264
GO:0051962 positive regulation of nervous system development	2	0.197856	2.632	0.011	Biological Process	GO:0051962	positive regulation of nervous system development	0.197856	0.362704	0	2	2	185
GO:0030154 cell differentiation	17	0.198278	22.368	0.005	Biological Process	GO:0030154	cell differentiation	0.198278	0.362743	7	10	17	3091
GO:0000768 syncytium formation by plasma membrane fusion	1	0.199404	1.316	0.02	Biological Process	GO:0000768	syncytium formation by plasma membrane fusion	0.199404	0.362743	0	1	1	50
GO:0006611 protein export from nucleus	1	0.199404	1.316	0.02	Biological Process	GO:0006611	protein export from nucleus	0.199404	0.362743	1	0	1	50
GO:0051279 regulation of release of sequestered calcium ion into cytosol	1	0.199404	1.316	0.02	Biological Process	GO:0051279	regulation of release of sequestered calcium ion into cytosol	0.199404	0.362743	1	0	1	50
GO:0070228 regulation of lymphocyte apoptotic process	1	0.199404	1.316	0.02	Biological Process	GO:0070228	regulation of lymphocyte apoptotic process	0.199404	0.362743	0	1	1	50
GO:0090311 regulation of protein deacetylation	1	0.199404	1.316	0.02	Biological Process	GO:0090311	regulation of protein deacetylation	0.199404	0.362743	0	1	1	50
GO:0099518 vesicle cytoskeletal trafficking	1	0.199404	1.316	0.02	Biological Process	GO:0099518	vesicle cytoskeletal trafficking	0.199404	0.362743	1	0	1	50
GO:0140253 cell-cell fusion	1	0.199404	1.316	0.02	Biological Process	GO:0140253	cell-cell fusion	0.199404	0.362743	0	1	1	50
GO:0060322 head development	4	0.200846	5.263	0.008	Biological Process	GO:0060322	head development	0.200846	0.365018	3	1	4	522
GO:0005929 cilium	4	0.224748	5	0.007	Cellular Component	GO:0005929	cilium	0.224748	0.365216	0	4	4	546
GO:0010817 regulation of hormone levels	3	0.202622	3.947	0.009	Biological Process	GO:0010817	regulation of hormone levels	0.202622	0.366411	3	0	3	350
GO:0060284 regulation of cell development	3	0.202622	3.947	0.009	Biological Process	GO:0060284	regulation of cell development	0.202622	0.366411	1	2	3	350
GO:0006949 syncytium formation	1	0.202962	1.316	0.02	Biological Process	GO:0006949	syncytium formation	0.202962	0.366411	0	1	1	51
GO:0007405 neuroblast proliferation	1	0.202962	1.316	0.02	Biological Process	GO:0007405	neuroblast proliferation	0.202962	0.366411	1	0	1	51
GO:0030837 negative regulation of actin filament polymerization	1	0.202962	1.316	0.02	Biological Process	GO:0030837	negative regulation of actin filament polymerization	0.202962	0.366411	0	1	1	51
GO:0045332 phospholipid translocation	1	0.202962	1.316	0.02	Biological Process	GO:0045332	phospholipid translocation	0.202962	0.366411	0	1	1	51
GO:0071229 cellular response to acid chemical	1	0.202962	1.316	0.02	Biological Process	GO:0071229	cellular response to acid chemical	0.202962	0.366411	1	0	1	51
GO:0019005 SCF ubiquitin ligase complex	1	0.228016	1.25	0.017	Cellular Component	GO:0019005	SCF ubiquitin ligase complex	0.228016	0.366449	0	1	1	58
GO:0032993 protein-DNA complex	2	0.22807	2.5	0.01	Cellular Component	GO:0032993	protein-DNA complex	0.22807	0.366449	1	1	2	203
GO:0019901 protein kinase binding	4	0.229931	5.195	0.008	Molecular Function	GO:0019901	protein kinase binding	0.229931	0.366768	4	0	4	532
GO:0005740 mitochondrial envelope	4	0.230443	5	0.007	Cellular Component	GO:0005740	mitochondrial envelope	0.230443	0.368193	2	2	4	552
GO:0001701 in utero embryonic development	3	0.206046	3.947	0.008	Biological Process	GO:0001701	in utero embryonic development	0.206046	0.371045	1	2	3	353
GO:0033692 cellular polysaccharide biosynthetic process	1	0.206505	1.316	0.019	Biological Process	GO:0033692	cellular polysaccharide biosynthetic process	0.206505	0.371045	1	0	1	52
GO:0060760 positive regulation of response to cytokine stimulus	1	0.206505	1.316	0.019	Biological Process	GO:0060760	positive regulation of response to cytokine stimulus	0.206505	0.371045	1	0	1	52
GO:0070988 demethylation	1	0.206505	1.316	0.019	Biological Process	GO:0070988	demethylation	0.206505	0.371045	0	1	1	52
GO:2000142 regulation of DNA-templated transcription, initiation	1	0.206505	1.316	0.019	Biological Process	GO:2000142	regulation of DNA-templated transcription, initiation	0.206505	0.371045	1	0	1	52
GO:0008173 RNA methyltransferase activity	1	0.235366	1.299	0.017	Molecular Function	GO:0008173	RNA methyltransferase activity	0.235366	0.372282	0	1	1	58
GO:0019001 guanyl nucleotide binding	3	0.235665	3.896	0.008	Molecular Function	GO:0019001	guanyl nucleotide binding	0.235665	0.372282	2	1	3	364
GO:0048863 stem cell differentiation	2	0.209166	2.632	0.01	Biological Process	GO:0048863	stem cell differentiation	0.209166	0.373849	1	1	2	192
GO:0002720 positive regulation of cytokine production involved in immune response	1	0.210032	1.316	0.019	Biological Process	GO:0002720	positive regulation of cytokine production involved in immune response	0.210032	0.373849	0	1	1	53
GO:0006305 DNA alkylation	1	0.210032	1.316	0.019	Biological Process	GO:0006305	DNA alkylation	0.210032	0.373849	0	1	1	53
GO:0006306 DNA methylation	1	0.210032	1.316	0.019	Biological Process	GO:0006306	DNA methylation	0.210032	0.373849	0	1	1	53
GO:0030042 actin filament depolymerization	1	0.210032	1.316	0.019	Biological Process	GO:0030042	actin filament depolymerization	0.210032	0.373849	0	1	1	53
GO:0031507 heterochromatin assembly	1	0.210032	1.316	0.019	Biological Process	GO:0031507	heterochromatin assembly	0.210032	0.373849	0	1	1	53
GO:0032922 circadian regulation of gene expression	1	0.210032	1.316	0.019	Biological Process	GO:0032922	circadian regulation of gene expression	0.210032	0.373849	1	0	1	53
GO:0034340 response to type I interferon	1	0.210032	1.316	0.019	Biological Process	GO:0034340	response to type I interferon	0.210032	0.373849	1	0	1	53
GO:0046148 pigment biosynthetic process	1	0.210032	1.316	0.019	Biological Process	GO:0046148	pigment biosynthetic process	0.210032	0.373849	1	0	1	53
GO:0060996 dendritic spine development	1	0.210032	1.316	0.019	Biological Process	GO:0060996	dendritic spine development	0.210032	0.373849	0	1	1	53
GO:0002064 epithelial cell development	2	0.210788	2.632	0.01	Biological Process	GO:0002064	epithelial cell development	0.210788	0.374494	2	0	2	193
GO:0031334 positive regulation of protein-containing complex assembly	2	0.210788	2.632	0.01	Biological Process	GO:0031334	positive regulation of protein-containing complex assembly	0.210788	0.374494	1	1	2	193
GO:0031503 protein-containing complex localization	2	0.212411	2.632	0.01	Biological Process	GO:0031503	protein-containing complex localization	0.212411	0.376225	1	1	2	194
GO:0000381 regulation of alternative mRNA splicing, via spliceosome	1	0.213544	1.316	0.019	Biological Process	GO:0000381	regulation of alternative mRNA splicing, via spliceosome	0.213544	0.376225	0	1	1	54
GO:0006368 transcription elongation from RNA polymerase II promoter	1	0.213544	1.316	0.019	Biological Process	GO:0006368	transcription elongation from RNA polymerase II promoter	0.213544	0.376225	0	1	1	54
GO:0034121 regulation of toll-like receptor signaling pathway	1	0.213544	1.316	0.019	Biological Process	GO:0034121	regulation of toll-like receptor signaling pathway	0.213544	0.376225	1	0	1	54
GO:0043154 negative regulation of cysteine-type endopeptidase activity involved in apoptotic process	1	0.213544	1.316	0.019	Biological Process	GO:0043154	negative regulation of cysteine-type endopeptidase activity involved in apoptotic process	0.213544	0.376225	0	1	1	54
GO:0048041 focal adhesion assembly	1	0.213544	1.316	0.019	Biological Process	GO:0048041	focal adhesion assembly	0.213544	0.376225	1	0	1	54
GO:0048524 positive regulation of viral process	1	0.213544	1.316	0.019	Biological Process	GO:0048524	positive regulation of viral process	0.213544	0.376225	1	0	1	54
GO:0060291 long-term synaptic potentiation	1	0.213544	1.316	0.019	Biological Process	GO:0060291	long-term synaptic potentiation	0.213544	0.376225	1	0	1	54
GO:1902017 regulation of cilium assembly	1	0.213544	1.316	0.019	Biological Process	GO:1902017	regulation of cilium assembly	0.213544	0.376225	1	0	1	54
GO:0022411 cellular component disassembly	3	0.214089	3.947	0.008	Biological Process	GO:0022411	cellular component disassembly	0.214089	0.376836	1	2	3	360
GO:0140657 ATP-dependent activity	4	0.240855	5.195	0.007	Molecular Function	GO:0140657	ATP-dependent activity	0.240855	0.377485	1	3	4	543
GO:0140097 catalytic activity, acting on DNA	2	0.242013	2.597	0.01	Molecular Function	GO:0140097	catalytic activity, acting on DNA	0.242013	0.377485	0	2	2	204
GO:0019003 GDP binding	1	0.242422	1.299	0.017	Molecular Function	GO:0019003	GDP binding	0.242422	0.377485	1	0	1	60
GO:0009653 anatomical structure morphogenesis	12	0.214945	15.789	0.006	Biological Process	GO:0009653	anatomical structure morphogenesis	0.214945	0.377994	3	9	12	2099
GO:0000987 cis-regulatory region sequence-specific DNA binding	6	0.243995	7.792	0.007	Molecular Function	GO:0000987	cis-regulatory region sequence-specific DNA binding	0.243995	0.378135	5	1	6	913
GO:0046879 hormone secretion	2	0.215661	2.632	0.01	Biological Process	GO:0046879	hormone secretion	0.215661	0.378901	2	0	2	196
GO:0000049 tRNA binding	1	0.245925	1.299	0.016	Molecular Function	GO:0000049	tRNA binding	0.245925	0.379328	0	1	1	61
GO:0016747 acyltransferase activity, transferring groups other than amino-acyl groups	2	0.247133	2.597	0.01	Molecular Function	GO:0016747	acyltransferase activity, transferring groups other than amino-acyl groups	0.247133	0.379401	2	0	2	207
GO:0003281 ventricular septum development	1	0.21704	1.316	0.018	Biological Process	GO:0003281	ventricular septum development	0.21704	0.379571	0	1	1	55
GO:0032414 positive regulation of ion transmembrane transporter activity	1	0.21704	1.316	0.018	Biological Process	GO:0032414	positive regulation of ion transmembrane transporter activity	0.21704	0.379571	1	0	1	55
GO:0044788 modulation by host of viral process	1	0.21704	1.316	0.018	Biological Process	GO:0044788	modulation by host of viral process	0.21704	0.379571	1	0	1	55
GO:0046854 phosphatidylinositol phosphate biosynthetic process	1	0.21704	1.316	0.018	Biological Process	GO:0046854	phosphatidylinositol phosphate biosynthetic process	0.21704	0.379571	0	1	1	55
GO:1901019 regulation of calcium ion transmembrane transporter activity	1	0.21704	1.316	0.018	Biological Process	GO:1901019	regulation of calcium ion transmembrane transporter activity	0.21704	0.379571	1	0	1	55
GO:0035861 site of double-strand break	1	0.241696	1.25	0.016	Cellular Component	GO:0035861	site of double-strand break	0.241696	0.380937	0	1	1	62
GO:0098685 Schaffer collateral - CA1 synapse	1	0.241696	1.25	0.016	Cellular Component	GO:0098685	Schaffer collateral - CA1 synapse	0.241696	0.380937	0	1	1	62
GO:0005911 cell-cell junction	3	0.243548	3.75	0.008	Cellular Component	GO:0005911	cell-cell junction	0.243548	0.380937	2	1	3	384
GO:0005657 replication fork	1	0.245078	1.25	0.016	Cellular Component	GO:0005657	replication fork	0.245078	0.380937	0	1	1	63
GO:0005798 Golgi-associated vesicle	1	0.245078	1.25	0.016	Cellular Component	GO:0005798	Golgi-associated vesicle	0.245078	0.380937	1	0	1	63
GO:0080135 regulation of cellular response to stress	4	0.220293	5.263	0.007	Biological Process	GO:0080135	regulation of cellular response to stress	0.220293	0.384285	4	0	4	543
GO:0034109 homotypic cell-cell adhesion	1	0.220521	1.316	0.018	Biological Process	GO:0034109	homotypic cell-cell adhesion	0.220521	0.384285	1	0	1	56
GO:0043200 response to amino acid	1	0.220521	1.316	0.018	Biological Process	GO:0043200	response to amino acid	0.220521	0.384285	1	0	1	56
GO:0050890 cognition	2	0.220545	2.632	0.01	Biological Process	GO:0050890	cognition	0.220545	0.384285	2	0	2	199
GO:0002039 p53 binding	1	0.252885	1.299	0.016	Molecular Function	GO:0002039	p53 binding	0.252885	0.386264	1	0	1	63
GO:0003713 transcription coactivator activity	2	0.253966	2.597	0.009	Molecular Function	GO:0003713	transcription coactivator activity	0.253966	0.386264	2	0	2	211
GO:0048869 cellular developmental process	17	0.222157	22.368	0.005	Biological Process	GO:0048869	cellular developmental process	0.222157	0.386417	7	10	17	3152
GO:0048511 rhythmic process	2	0.222175	2.632	0.01	Biological Process	GO:0048511	rhythmic process	0.222175	0.386417	2	0	2	200
GO:0010951 negative regulation of endopeptidase activity	2	0.223806	2.632	0.01	Biological Process	GO:0010951	negative regulation of endopeptidase activity	0.223806	0.387795	1	1	2	201
GO:0000271 polysaccharide biosynthetic process	1	0.223987	1.316	0.018	Biological Process	GO:0000271	polysaccharide biosynthetic process	0.223987	0.387795	1	0	1	57
GO:0002532 production of molecular mediator involved in inflammatory response	1	0.223987	1.316	0.018	Biological Process	GO:0002532	production of molecular mediator involved in inflammatory response	0.223987	0.387795	1	0	1	57
GO:0008306 associative learning	1	0.223987	1.316	0.018	Biological Process	GO:0008306	associative learning	0.223987	0.387795	1	0	1	57
GO:0034204 lipid translocation	1	0.223987	1.316	0.018	Biological Process	GO:0034204	lipid translocation	0.223987	0.387795	0	1	1	57
GO:0015179 L-amino acid transmembrane transporter activity	1	0.256341	1.299	0.016	Molecular Function	GO:0015179	L-amino acid transmembrane transporter activity	0.256341	0.388072	1	0	1	64
GO:0006397 mRNA processing	3	0.224529	3.947	0.008	Biological Process	GO:0006397	mRNA processing	0.224529	0.38838	1	2	3	369
GO:0010720 positive regulation of cell development	2	0.225438	2.632	0.01	Biological Process	GO:0010720	positive regulation of cell development	0.225438	0.389598	0	2	2	202
GO:0006952 defense response	7	0.226268	9.211	0.006	Biological Process	GO:0006952	defense response	0.226268	0.390677	7	0	7	1119
GO:1903131 mononuclear cell differentiation	3	0.226863	3.947	0.008	Biological Process	GO:1903131	mononuclear cell differentiation	0.226863	0.391275	1	2	3	371
GO:0002709 regulation of T cell mediated immunity	1	0.227438	1.316	0.017	Biological Process	GO:0002709	regulation of T cell mediated immunity	0.227438	0.391275	0	1	1	58
GO:0045921 positive regulation of exocytosis	1	0.227438	1.316	0.017	Biological Process	GO:0045921	positive regulation of exocytosis	0.227438	0.391275	1	0	1	58
GO:0050848 regulation of calcium-mediated signaling	1	0.227438	1.316	0.017	Biological Process	GO:0050848	regulation of calcium-mediated signaling	0.227438	0.391275	1	0	1	58
GO:0003725 double-stranded RNA binding	1	0.259781	1.299	0.015	Molecular Function	GO:0003725	double-stranded RNA binding	0.259781	0.391467	1	0	1	65
GO:0019438 aromatic compound biosynthetic process	18	0.227835	23.684	0.005	Biological Process	GO:0019438	aromatic compound biosynthetic process	0.227835	0.391605	11	7	18	3377
GO:0009914 hormone transport	2	0.228705	2.632	0.01	Biological Process	GO:0009914	hormone transport	0.228705	0.39239	2	0	2	204
GO:0032984 protein-containing complex disassembly	2	0.228705	2.632	0.01	Biological Process	GO:0032984	protein-containing complex disassembly	0.228705	0.39239	0	2	2	204
GO:0042995 cell projection	9	0.254365	11.25	0.006	Cellular Component	GO:0042995	cell projection	0.254365	0.393235	3	6	9	1558
GO:0005938 cell cortex	2	0.256023	2.5	0.009	Cellular Component	GO:0005938	cell cortex	0.256023	0.393669	1	1	2	220
GO:0010466 negative regulation of peptidase activity	2	0.23034	2.632	0.01	Biological Process	GO:0010466	negative regulation of peptidase activity	0.23034	0.39433	1	1	2	205
GO:0042886 amide transport	2	0.23034	2.632	0.01	Biological Process	GO:0042886	amide transport	0.23034	0.39433	2	0	2	205
GO:0032418 lysosome localization	1	0.230873	1.316	0.017	Biological Process	GO:0032418	lysosome localization	0.230873	0.39433	1	0	1	59
GO:0035914 skeletal muscle cell differentiation	1	0.230873	1.316	0.017	Biological Process	GO:0035914	skeletal muscle cell differentiation	0.230873	0.39433	1	0	1	59
GO:0061180 mammary gland epithelium development	1	0.230873	1.316	0.017	Biological Process	GO:0061180	mammary gland epithelium development	0.230873	0.39433	1	0	1	59
GO:0010876 lipid localization	3	0.231546	3.947	0.008	Biological Process	GO:0010876	lipid localization	0.231546	0.395125	1	2	3	375
GO:0140110 transcription regulator activity	9	0.265352	11.688	0.006	Molecular Function	GO:0140110	transcription regulator activity	0.265352	0.396286	8	1	9	1521
GO:0003712 transcription coregulator activity	3	0.266589	3.896	0.008	Molecular Function	GO:0003712	transcription coregulator activity	0.266589	0.396286	3	0	3	389
GO:0051117 ATPase binding	1	0.266614	1.299	0.015	Molecular Function	GO:0051117	ATPase binding	0.266614	0.396286	1	0	1	67
GO:0005977 glycogen metabolic process	1	0.234293	1.316	0.017	Biological Process	GO:0005977	glycogen metabolic process	0.234293	0.397296	1	0	1	60
GO:0006073 cellular glucan metabolic process	1	0.234293	1.316	0.017	Biological Process	GO:0006073	cellular glucan metabolic process	0.234293	0.397296	1	0	1	60
GO:0006835 dicarboxylic acid transport	1	0.234293	1.316	0.017	Biological Process	GO:0006835	dicarboxylic acid transport	0.234293	0.397296	1	0	1	60
GO:0032272 negative regulation of protein polymerization	1	0.234293	1.316	0.017	Biological Process	GO:0032272	negative regulation of protein polymerization	0.234293	0.397296	0	1	1	60
GO:0044042 glucan metabolic process	1	0.234293	1.316	0.017	Biological Process	GO:0044042	glucan metabolic process	0.234293	0.397296	1	0	1	60
GO:0070828 heterochromatin organization	1	0.234293	1.316	0.017	Biological Process	GO:0070828	heterochromatin organization	0.234293	0.397296	0	1	1	60
GO:2000117 negative regulation of cysteine-type endopeptidase activity	1	0.234293	1.316	0.017	Biological Process	GO:2000117	negative regulation of cysteine-type endopeptidase activity	0.234293	0.397296	0	1	1	60
GO:0032989 cellular component morphogenesis	4	0.234491	5.263	0.007	Biological Process	GO:0032989	cellular component morphogenesis	0.234491	0.397296	1	3	4	558
GO:0032886 regulation of microtubule-based process	2	0.235249	2.632	0.01	Biological Process	GO:0032886	regulation of microtubule-based process	0.235249	0.398227	2	0	2	208
GO:0050789 regulation of biological process	52	0.235709	68.421	0.005	Biological Process	GO:0050789	regulation of biological process	0.235709	0.39865	28	24	52	10936
GO:0000976 transcription cis-regulatory region binding	7	0.27055	9.091	0.006	Molecular Function	GO:0000976	transcription cis-regulatory region binding	0.27055	0.399579	6	1	7	1139
GO:0001067 transcription regulatory region nucleic acid binding	7	0.271274	9.091	0.006	Molecular Function	GO:0001067	transcription regulatory region nucleic acid binding	0.271274	0.399579	6	1	7	1140
GO:0051607 defense response to virus	2	0.236887	2.632	0.01	Biological Process	GO:0051607	defense response to virus	0.236887	0.399881	2	0	2	209
GO:0140546 defense response to symbiont	2	0.236887	2.632	0.01	Biological Process	GO:0140546	defense response to symbiont	0.236887	0.399881	2	0	2	209
GO:0006487 protein N-linked glycosylation	1	0.237699	1.316	0.016	Biological Process	GO:0006487	protein N-linked glycosylation	0.237699	0.399881	1	0	1	61
GO:0090307 mitotic spindle assembly	1	0.237699	1.316	0.016	Biological Process	GO:0090307	mitotic spindle assembly	0.237699	0.399881	1	0	1	61
GO:1901880 negative regulation of protein depolymerization	1	0.237699	1.316	0.016	Biological Process	GO:1901880	negative regulation of protein depolymerization	0.237699	0.399881	0	1	1	61
GO:1903035 negative regulation of response to wounding	1	0.237699	1.316	0.016	Biological Process	GO:1903035	negative regulation of response to wounding	0.237699	0.399881	1	0	1	61
GO:0016605 PML body	1	0.261767	1.25	0.015	Cellular Component	GO:0016605	PML body	0.261767	0.40035	0	1	1	68
GO:0001228 DNA-binding transcription activator activity, RNA polymerase II-specific	3	0.274092	3.896	0.008	Molecular Function	GO:0001228	DNA-binding transcription activator activity, RNA polymerase II-specific	0.274092	0.40192	3	0	3	395
GO:0010557 positive regulation of macromolecule biosynthetic process	9	0.239592	11.842	0.006	Biological Process	GO:0010557	positive regulation of macromolecule biosynthetic process	0.239592	0.40238	6	3	9	1538
GO:0002275 myeloid cell activation involved in immune response	1	0.241089	1.316	0.016	Biological Process	GO:0002275	myeloid cell activation involved in immune response	0.241089	0.40238	1	0	1	62
GO:0010522 regulation of calcium ion transport into cytosol	1	0.241089	1.316	0.016	Biological Process	GO:0010522	regulation of calcium ion transport into cytosol	0.241089	0.40238	1	0	1	62
GO:0015807 L-amino acid transport	1	0.241089	1.316	0.016	Biological Process	GO:0015807	L-amino acid transport	0.241089	0.40238	1	0	1	62
GO:0032411 positive regulation of transporter activity	1	0.241089	1.316	0.016	Biological Process	GO:0032411	positive regulation of transporter activity	0.241089	0.40238	1	0	1	62
GO:0034637 cellular carbohydrate biosynthetic process	1	0.241089	1.316	0.016	Biological Process	GO:0034637	cellular carbohydrate biosynthetic process	0.241089	0.40238	1	0	1	62
GO:0042440 pigment metabolic process	1	0.241089	1.316	0.016	Biological Process	GO:0042440	pigment metabolic process	0.241089	0.40238	1	0	1	62
GO:0097035 regulation of membrane lipid distribution	1	0.241089	1.316	0.016	Biological Process	GO:0097035	regulation of membrane lipid distribution	0.241089	0.40238	0	1	1	62
GO:0140029 exocytic process	1	0.241089	1.316	0.016	Biological Process	GO:0140029	exocytic process	0.241089	0.40238	1	0	1	62
GO:0030426 growth cone	1	0.265061	1.25	0.014	Cellular Component	GO:0030426	growth cone	0.265061	0.403231	0	1	1	69
GO:0050778 positive regulation of immune response	3	0.242149	3.947	0.008	Biological Process	GO:0050778	positive regulation of immune response	0.242149	0.403794	2	1	3	384
GO:0045814 negative regulation of gene expression, epigenetic	1	0.244465	1.316	0.016	Biological Process	GO:0045814	negative regulation of gene expression, epigenetic	0.244465	0.406585	0	1	1	63
GO:0071277 cellular response to calcium ion	1	0.244465	1.316	0.016	Biological Process	GO:0071277	cellular response to calcium ion	0.244465	0.406585	0	1	1	63
GO:1902475 L-alpha-amino acid transmembrane transport	1	0.244465	1.316	0.016	Biological Process	GO:1902475	L-alpha-amino acid transmembrane transport	0.244465	0.406585	1	0	1	63
GO:0044403 biological process involved in symbiotic interaction	2	0.245087	2.632	0.009	Biological Process	GO:0044403	biological process involved in symbiotic interaction	0.245087	0.407264	1	1	2	214
GO:0001216 DNA-binding transcription activator activity	3	0.279107	3.896	0.008	Molecular Function	GO:0001216	DNA-binding transcription activator activity	0.279107	0.407447	3	0	3	399
GO:0042393 histone binding	2	0.281326	2.597	0.009	Molecular Function	GO:0042393	histone binding	0.281326	0.408789	1	1	2	227
GO:0043565 sequence-specific DNA binding	8	0.282527	10.39	0.006	Molecular Function	GO:0043565	sequence-specific DNA binding	0.282527	0.408789	7	1	8	1351
GO:0006112 energy reserve metabolic process	1	0.247825	1.316	0.016	Biological Process	GO:0006112	energy reserve metabolic process	0.247825	0.41038	1	0	1	64
GO:0007044 cell-substrate junction assembly	1	0.247825	1.316	0.016	Biological Process	GO:0007044	cell-substrate junction assembly	0.247825	0.41038	1	0	1	64
GO:0010921 regulation of phosphatase activity	1	0.247825	1.316	0.016	Biological Process	GO:0010921	regulation of phosphatase activity	0.247825	0.41038	1	0	1	64
GO:0045995 regulation of embryonic development	1	0.247825	1.316	0.016	Biological Process	GO:0045995	regulation of embryonic development	0.247825	0.41038	1	0	1	64
GO:0000792 heterochromatin	1	0.271605	1.25	0.014	Cellular Component	GO:0000792	heterochromatin	0.271605	0.411001	0	1	1	71
GO:0001101 response to acid chemical	1	0.251171	1.316	0.015	Biological Process	GO:0001101	response to acid chemical	0.251171	0.4134	1	0	1	65
GO:0002444 myeloid leukocyte mediated immunity	1	0.251171	1.316	0.015	Biological Process	GO:0002444	myeloid leukocyte mediated immunity	0.251171	0.4134	1	0	1	65
GO:0007040 lysosome organization	1	0.251171	1.316	0.015	Biological Process	GO:0007040	lysosome organization	0.251171	0.4134	0	1	1	65
GO:0030512 negative regulation of transforming growth factor beta receptor signaling pathway	1	0.251171	1.316	0.015	Biological Process	GO:0030512	negative regulation of transforming growth factor beta receptor signaling pathway	0.251171	0.4134	0	1	1	65
GO:0070227 lymphocyte apoptotic process	1	0.251171	1.316	0.015	Biological Process	GO:0070227	lymphocyte apoptotic process	0.251171	0.4134	0	1	1	65
GO:0080171 lytic vacuole organization	1	0.251171	1.316	0.015	Biological Process	GO:0080171	lytic vacuole organization	0.251171	0.4134	0	1	1	65
GO:1901264 carbohydrate derivative transport	1	0.251171	1.316	0.015	Biological Process	GO:1901264	carbohydrate derivative transport	0.251171	0.4134	0	1	1	65
GO:0090305 nucleic acid phosphodiester bond hydrolysis	2	0.251656	2.632	0.009	Biological Process	GO:0090305	nucleic acid phosphodiester bond hydrolysis	0.251656	0.413839	1	1	2	218
GO:0098772 molecular function regulator	9	0.28809	11.688	0.006	Molecular Function	GO:0098772	molecular function regulator	0.28809	0.415002	3	6	9	1557
GO:0045893 positive regulation of transcription, DNA-templated	8	0.253684	10.526	0.006	Biological Process	GO:0045893	positive regulation of transcription, DNA-templated	0.253684	0.416001	6	2	8	1360
GO:1903508 positive regulation of nucleic acid-templated transcription	8	0.253684	10.526	0.006	Biological Process	GO:1903508	positive regulation of nucleic acid-templated transcription	0.253684	0.416001	6	2	8	1360
GO:0002067 glandular epithelial cell differentiation	1	0.254502	1.316	0.015	Biological Process	GO:0002067	glandular epithelial cell differentiation	0.254502	0.416001	1	0	1	66
GO:0006367 transcription initiation from RNA polymerase II promoter	1	0.254502	1.316	0.015	Biological Process	GO:0006367	transcription initiation from RNA polymerase II promoter	0.254502	0.416001	1	0	1	66
GO:0031016 pancreas development	1	0.254502	1.316	0.015	Biological Process	GO:0031016	pancreas development	0.254502	0.416001	1	0	1	66
GO:0048145 regulation of fibroblast proliferation	1	0.254502	1.316	0.015	Biological Process	GO:0048145	regulation of fibroblast proliferation	0.254502	0.416001	1	0	1	66
GO:0051865 protein autoubiquitination	1	0.254502	1.316	0.015	Biological Process	GO:0051865	protein autoubiquitination	0.254502	0.416001	0	1	1	66
GO:1901701 cellular response to oxygen-containing compound	5	0.255287	6.579	0.006	Biological Process	GO:1901701	cellular response to oxygen-containing compound	0.255287	0.416925	5	0	5	770
GO:0016746 acyltransferase activity	2	0.291578	2.597	0.009	Molecular Function	GO:0016746	acyltransferase activity	0.291578	0.418184	2	0	2	233
GO:0016570 histone modification	3	0.256412	3.947	0.008	Biological Process	GO:0016570	histone modification	0.256412	0.418328	1	2	3	396
GO:0060485 mesenchyme development	2	0.256586	2.632	0.009	Biological Process	GO:0060485	mesenchyme development	0.256586	0.418328	1	1	2	221
GO:0008013 beta-catenin binding	1	0.29333	1.299	0.013	Molecular Function	GO:0008013	beta-catenin binding	0.29333	0.418861	1	0	1	75
GO:1902680 positive regulation of RNA biosynthetic process	8	0.257479	10.526	0.006	Biological Process	GO:1902680	positive regulation of RNA biosynthetic process	0.257479	0.419259	6	2	8	1366
GO:0010976 positive regulation of neuron projection development	1	0.257819	1.316	0.015	Biological Process	GO:0010976	positive regulation of neuron projection development	0.257819	0.419259	0	1	1	67
GO:0014032 neural crest cell development	1	0.257819	1.316	0.015	Biological Process	GO:0014032	neural crest cell development	0.257819	0.419259	0	1	1	67
GO:0043543 protein acylation	2	0.258231	2.632	0.009	Biological Process	GO:0043543	protein acylation	0.258231	0.419569	2	0	2	222
GO:0060341 regulation of cellular localization	4	0.258637	5.263	0.007	Biological Process	GO:0060341	regulation of cellular localization	0.258637	0.41987	3	1	4	583
GO:0016407 acetyltransferase activity	1	0.296602	1.299	0.013	Molecular Function	GO:0016407	acetyltransferase activity	0.296602	0.42169	1	0	1	76
GO:0000380 alternative mRNA splicing, via spliceosome	1	0.261121	1.316	0.015	Biological Process	GO:0000380	alternative mRNA splicing, via spliceosome	0.261121	0.421743	0	1	1	68
GO:0031644 regulation of nervous system process	1	0.261121	1.316	0.015	Biological Process	GO:0031644	regulation of nervous system process	0.261121	0.421743	0	1	1	68
GO:0032508 DNA duplex unwinding	1	0.261121	1.316	0.015	Biological Process	GO:0032508	DNA duplex unwinding	0.261121	0.421743	0	1	1	68
GO:0051492 regulation of stress fiber assembly	1	0.261121	1.316	0.015	Biological Process	GO:0051492	regulation of stress fiber assembly	0.261121	0.421743	1	0	1	68
GO:0051928 positive regulation of calcium ion transport	1	0.261121	1.316	0.015	Biological Process	GO:0051928	positive regulation of calcium ion transport	0.261121	0.421743	1	0	1	68
GO:0150115 cell-substrate junction organization	1	0.261121	1.316	0.015	Biological Process	GO:0150115	cell-substrate junction organization	0.261121	0.421743	1	0	1	68
GO:0030427 site of polarized growth	1	0.281314	1.25	0.014	Cellular Component	GO:0030427	site of polarized growth	0.281314	0.423451	0	1	1	74
GO:0009306 protein secretion	2	0.263164	2.632	0.009	Biological Process	GO:0009306	protein secretion	0.263164	0.424681	1	1	2	225
GO:0035091 phosphatidylinositol binding	2	0.300109	2.597	0.008	Molecular Function	GO:0035091	phosphatidylinositol binding	0.300109	0.424829	1	1	2	238
GO:0043549 regulation of kinase activity	4	0.263529	5.263	0.007	Biological Process	GO:0043549	regulation of kinase activity	0.263529	0.424887	3	1	4	588
GO:0001738 morphogenesis of a polarized epithelium	1	0.264409	1.316	0.014	Biological Process	GO:0001738	morphogenesis of a polarized epithelium	0.264409	0.424887	0	1	1	69
GO:0031060 regulation of histone methylation	1	0.264409	1.316	0.014	Biological Process	GO:0031060	regulation of histone methylation	0.264409	0.424887	0	1	1	69
GO:0044728 DNA methylation or demethylation	1	0.264409	1.316	0.014	Biological Process	GO:0044728	DNA methylation or demethylation	0.264409	0.424887	0	1	1	69
GO:0046887 positive regulation of hormone secretion	1	0.264409	1.316	0.014	Biological Process	GO:0046887	positive regulation of hormone secretion	0.264409	0.424887	1	0	1	69
GO:0035592 establishment of protein localization to extracellular region	2	0.264809	2.632	0.009	Biological Process	GO:0035592	establishment of protein localization to extracellular region	0.264809	0.42517	1	1	2	226
GO:0006396 RNA processing	5	0.265425	6.579	0.006	Biological Process	GO:0006396	RNA processing	0.265425	0.425801	3	2	5	782
GO:0071310 cellular response to organic substance	10	0.26605	13.158	0.006	Biological Process	GO:0071310	cellular response to organic substance	0.26605	0.426097	7	3	10	1788
GO:0006470 protein dephosphorylation	2	0.266453	2.632	0.009	Biological Process	GO:0006470	protein dephosphorylation	0.266453	0.426097	2	0	2	227
GO:0110053 regulation of actin filament organization	2	0.266453	2.632	0.009	Biological Process	GO:0110053	regulation of actin filament organization	0.266453	0.426097	1	1	2	227
GO:1901362 organic cyclic compound biosynthetic process	18	0.266506	23.684	0.005	Biological Process	GO:1901362	organic cyclic compound biosynthetic process	0.266506	0.426097	11	7	18	3471
GO:0042325 regulation of phosphorylation	6	0.26768	7.895	0.006	Biological Process	GO:0042325	regulation of phosphorylation	0.26768	0.426541	3	3	6	981
GO:0043242 negative regulation of protein-containing complex disassembly	1	0.267682	1.316	0.014	Biological Process	GO:0043242	negative regulation of protein-containing complex disassembly	0.267682	0.426541	0	1	1	70
GO:1903350 response to dopamine	1	0.267682	1.316	0.014	Biological Process	GO:1903350	response to dopamine	0.267682	0.426541	1	0	1	70
GO:1903351 cellular response to dopamine	1	0.267682	1.316	0.014	Biological Process	GO:1903351	cellular response to dopamine	0.267682	0.426541	1	0	1	70
GO:0001775 cell activation	5	0.267975	6.579	0.006	Biological Process	GO:0001775	cell activation	0.267975	0.426651	3	2	5	785
GO:0006357 regulation of transcription by RNA polymerase II	11	0.268992	14.474	0.005	Biological Process	GO:0006357	regulation of transcription by RNA polymerase II	0.268992	0.427911	6	5	11	2000
GO:0003730 mRNA 3'-UTR binding	1	0.306326	1.299	0.013	Molecular Function	GO:0003730	mRNA 3'-UTR binding	0.306326	0.428248	1	0	1	79
GO:0016410 N-acyltransferase activity	1	0.306326	1.299	0.013	Molecular Function	GO:0016410	N-acyltransferase activity	0.306326	0.428248	1	0	1	79
GO:0008289 lipid binding	4	0.306452	5.195	0.007	Molecular Function	GO:0008289	lipid binding	0.306452	0.428248	3	1	4	607
GO:0071214 cellular response to abiotic stimulus	2	0.269743	2.632	0.009	Biological Process	GO:0071214	cellular response to abiotic stimulus	0.269743	0.428389	2	0	2	229
GO:0104004 cellular response to environmental stimulus	2	0.269743	2.632	0.009	Biological Process	GO:0104004	cellular response to environmental stimulus	0.269743	0.428389	2	0	2	229
GO:0030168 platelet activation	1	0.270941	1.316	0.014	Biological Process	GO:0030168	platelet activation	0.270941	0.429215	1	0	1	71
GO:0032088 negative regulation of NF-kappaB transcription factor activity	1	0.270941	1.316	0.014	Biological Process	GO:0032088	negative regulation of NF-kappaB transcription factor activity	0.270941	0.429215	1	0	1	71
GO:0035304 regulation of protein dephosphorylation	1	0.270941	1.316	0.014	Biological Process	GO:0035304	regulation of protein dephosphorylation	0.270941	0.429215	1	0	1	71
GO:0010948 negative regulation of cell cycle process	2	0.271388	2.632	0.009	Biological Process	GO:0010948	negative regulation of cell cycle process	0.271388	0.429566	1	1	2	230
GO:0051239 regulation of multicellular organismal process	11	0.272245	14.474	0.005	Biological Process	GO:0051239	regulation of multicellular organismal process	0.272245	0.430563	4	7	11	2006
GO:0000422 autophagy of mitochondrion	1	0.274185	1.316	0.014	Biological Process	GO:0000422	autophagy of mitochondrion	0.274185	0.431114	1	0	1	72
GO:0008344 adult locomotory behavior	1	0.274185	1.316	0.014	Biological Process	GO:0008344	adult locomotory behavior	0.274185	0.431114	1	0	1	72
GO:0014031 mesenchymal cell development	1	0.274185	1.316	0.014	Biological Process	GO:0014031	mesenchymal cell development	0.274185	0.431114	0	1	1	72
GO:0032392 DNA geometric change	1	0.274185	1.316	0.014	Biological Process	GO:0032392	DNA geometric change	0.274185	0.431114	0	1	1	72
GO:0048864 stem cell development	1	0.274185	1.316	0.014	Biological Process	GO:0048864	stem cell development	0.274185	0.431114	0	1	1	72
GO:0061726 mitochondrion disassembly	1	0.274185	1.316	0.014	Biological Process	GO:0061726	mitochondrion disassembly	0.274185	0.431114	1	0	1	72
GO:2001251 negative regulation of chromosome organization	1	0.274185	1.316	0.014	Biological Process	GO:2001251	negative regulation of chromosome organization	0.274185	0.431114	0	1	1	72
GO:0048285 organelle fission	3	0.274407	3.947	0.007	Biological Process	GO:0048285	organelle fission	0.274407	0.431114	2	1	3	411
GO:0072659 protein localization to plasma membrane	2	0.274678	2.632	0.009	Biological Process	GO:0072659	protein localization to plasma membrane	0.274678	0.431183	1	1	2	232
GO:0051640 organelle localization	3	0.275612	3.947	0.007	Biological Process	GO:0051640	organelle localization	0.275612	0.432292	3	0	3	412
GO:0019898 extrinsic component of membrane	2	0.290643	2.5	0.008	Cellular Component	GO:0019898	extrinsic component of membrane	0.290643	0.433312	1	1	2	241
GO:0031970 organelle envelope lumen	1	0.290895	1.25	0.013	Cellular Component	GO:0031970	organelle envelope lumen	0.290895	0.433312	1	0	1	77
GO:0001510 RNA methylation	1	0.277415	1.316	0.014	Biological Process	GO:0001510	RNA methylation	0.277415	0.434762	0	1	1	73
GO:0008233 peptidase activity	4	0.315872	5.195	0.006	Molecular Function	GO:0008233	peptidase activity	0.315872	0.435422	3	1	4	616
GO:0030674 protein-macromolecule adaptor activity	2	0.317122	2.597	0.008	Molecular Function	GO:0030674	protein-macromolecule adaptor activity	0.317122	0.435422	0	2	2	248
GO:0004722 protein serine/threonine phosphatase activity	1	0.319085	1.299	0.012	Molecular Function	GO:0004722	protein serine/threonine phosphatase activity	0.319085	0.435422	1	0	1	83
GO:0031490 chromatin DNA binding	1	0.319085	1.299	0.012	Molecular Function	GO:0031490	chromatin DNA binding	0.319085	0.435422	1	0	1	83
GO:0051213 dioxygenase activity	1	0.319085	1.299	0.012	Molecular Function	GO:0051213	dioxygenase activity	0.319085	0.435422	0	1	1	83
GO:0004175 endopeptidase activity	3	0.322024	3.896	0.007	Molecular Function	GO:0004175	endopeptidase activity	0.322024	0.435422	2	1	3	433
GO:0015171 amino acid transmembrane transporter activity	1	0.322239	1.299	0.012	Molecular Function	GO:0015171	amino acid transmembrane transporter activity	0.322239	0.435422	1	0	1	84
GO:0051219 phosphoprotein binding	1	0.322239	1.299	0.012	Molecular Function	GO:0051219	phosphoprotein binding	0.322239	0.435422	1	0	1	84
GO:0043130 ubiquitin binding	1	0.325378	1.299	0.012	Molecular Function	GO:0043130	ubiquitin binding	0.325378	0.437854	0	1	1	85
GO:0001843 neural tube closure	1	0.280631	1.316	0.014	Biological Process	GO:0001843	neural tube closure	0.280631	0.437997	0	1	1	74
GO:0007006 mitochondrial membrane organization	1	0.280631	1.316	0.014	Biological Process	GO:0007006	mitochondrial membrane organization	0.280631	0.437997	1	0	1	74
GO:0032465 regulation of cytokinesis	1	0.280631	1.316	0.014	Biological Process	GO:0032465	regulation of cytokinesis	0.280631	0.437997	1	0	1	74
GO:0061912 selective autophagy	1	0.280631	1.316	0.014	Biological Process	GO:0061912	selective autophagy	0.280631	0.437997	1	0	1	74
GO:1901879 regulation of protein depolymerization	1	0.280631	1.316	0.014	Biological Process	GO:1901879	regulation of protein depolymerization	0.280631	0.437997	0	1	1	74
GO:0044262 cellular carbohydrate metabolic process	2	0.281256	2.632	0.008	Biological Process	GO:0044262	cellular carbohydrate metabolic process	0.281256	0.438611	1	1	2	236
GO:0031328 positive regulation of cellular biosynthetic process	9	0.281869	11.842	0.006	Biological Process	GO:0031328	positive regulation of cellular biosynthetic process	0.281869	0.439208	6	3	9	1609
GO:0071417 cellular response to organonitrogen compound	3	0.282854	3.947	0.007	Biological Process	GO:0071417	cellular response to organonitrogen compound	0.282854	0.440092	3	0	3	418
GO:0042113 B cell activation	2	0.282899	2.632	0.008	Biological Process	GO:0042113	B cell activation	0.282899	0.440092	1	1	2	237
GO:0008585 female gonad development	1	0.283833	1.316	0.013	Biological Process	GO:0008585	female gonad development	0.283833	0.440103	1	0	1	75
GO:0033209 tumor necrosis factor-mediated signaling pathway	1	0.283833	1.316	0.013	Biological Process	GO:0033209	tumor necrosis factor-mediated signaling pathway	0.283833	0.440103	1	0	1	75
GO:0060606 tube closure	1	0.283833	1.316	0.013	Biological Process	GO:0060606	tube closure	0.283833	0.440103	0	1	1	75
GO:0110020 regulation of actomyosin structure organization	1	0.283833	1.316	0.013	Biological Process	GO:0110020	regulation of actomyosin structure organization	0.283833	0.440103	1	0	1	75
GO:0051087 chaperone binding	1	0.328503	1.299	0.012	Molecular Function	GO:0051087	chaperone binding	0.328503	0.440248	0	1	1	86
GO:0016310 phosphorylation	9	0.286159	11.842	0.006	Biological Process	GO:0016310	phosphorylation	0.286159	0.440377	4	5	9	1616
GO:0050767 regulation of neurogenesis	2	0.286187	2.632	0.008	Biological Process	GO:0050767	regulation of neurogenesis	0.286187	0.440377	0	2	2	239
GO:0034654 nucleobase-containing compound biosynthetic process	17	0.286582	22.368	0.005	Biological Process	GO:0034654	nucleobase-containing compound biosynthetic process	0.286582	0.440377	10	7	17	3303
GO:0001942 hair follicle development	1	0.287021	1.316	0.013	Biological Process	GO:0001942	hair follicle development	0.287021	0.440377	1	0	1	76
GO:0007565 female pregnancy	1	0.287021	1.316	0.013	Biological Process	GO:0007565	female pregnancy	0.287021	0.440377	1	0	1	76
GO:0009064 glutamine family amino acid metabolic process	1	0.287021	1.316	0.013	Biological Process	GO:0009064	glutamine family amino acid metabolic process	0.287021	0.440377	1	0	1	76
GO:0010717 regulation of epithelial to mesenchymal transition	1	0.287021	1.316	0.013	Biological Process	GO:0010717	regulation of epithelial to mesenchymal transition	0.287021	0.440377	1	0	1	76
GO:0014033 neural crest cell differentiation	1	0.287021	1.316	0.013	Biological Process	GO:0014033	neural crest cell differentiation	0.287021	0.440377	0	1	1	76
GO:0060840 artery development	1	0.287021	1.316	0.013	Biological Process	GO:0060840	artery development	0.287021	0.440377	0	1	1	76
GO:0071867 response to monoamine	1	0.287021	1.316	0.013	Biological Process	GO:0071867	response to monoamine	0.287021	0.440377	1	0	1	76
GO:0071868 cellular response to monoamine stimulus	1	0.287021	1.316	0.013	Biological Process	GO:0071868	cellular response to monoamine stimulus	0.287021	0.440377	1	0	1	76
GO:0071869 response to catecholamine	1	0.287021	1.316	0.013	Biological Process	GO:0071869	response to catecholamine	0.287021	0.440377	1	0	1	76
GO:0071870 cellular response to catecholamine stimulus	1	0.287021	1.316	0.013	Biological Process	GO:0071870	cellular response to catecholamine stimulus	0.287021	0.440377	1	0	1	76
GO:0008092 cytoskeletal protein binding	5	0.33045	6.494	0.006	Molecular Function	GO:0008092	cytoskeletal protein binding	0.33045	0.440803	2	3	5	824
GO:0051082 unfolded protein binding	1	0.331613	1.299	0.011	Molecular Function	GO:0051082	unfolded protein binding	0.331613	0.440803	1	0	1	87
GO:0001221 transcription coregulator binding	1	0.33471	1.299	0.011	Molecular Function	GO:0001221	transcription coregulator binding	0.33471	0.443118	1	0	1	88
GO:0006302 double-strand break repair	2	0.289472	2.632	0.008	Biological Process	GO:0006302	double-strand break repair	0.289472	0.443457	1	1	2	241
GO:0043933 protein-containing complex subunit organization	8	0.289792	10.526	0.006	Biological Process	GO:0043933	protein-containing complex subunit organization	0.289792	0.443457	3	5	8	1416
GO:0001776 leukocyte homeostasis	1	0.290195	1.316	0.013	Biological Process	GO:0001776	leukocyte homeostasis	0.290195	0.443457	1	0	1	77
GO:0002456 T cell mediated immunity	1	0.290195	1.316	0.013	Biological Process	GO:0002456	T cell mediated immunity	0.290195	0.443457	0	1	1	77
GO:0018958 phenol-containing compound metabolic process	1	0.290195	1.316	0.013	Biological Process	GO:0018958	phenol-containing compound metabolic process	0.290195	0.443457	1	0	1	77
GO:0002831 regulation of response to biotic stimulus	2	0.291115	2.632	0.008	Biological Process	GO:0002831	regulation of response to biotic stimulus	0.291115	0.444505	2	0	2	242
GO:0032592 integral component of mitochondrial membrane	1	0.300349	1.25	0.013	Cellular Component	GO:0032592	integral component of mitochondrial membrane	0.300349	0.445077	1	0	1	80
GO:0000079 regulation of cyclin-dependent protein serine/threonine kinase activity	1	0.293355	1.316	0.013	Biological Process	GO:0000079	regulation of cyclin-dependent protein serine/threonine kinase activity	0.293355	0.445421	0	1	1	78
GO:0002824 positive regulation of adaptive immune response based on somatic recombination of immune receptors built from immunoglobulin superfamily domains	1	0.293355	1.316	0.013	Biological Process	GO:0002824	positive regulation of adaptive immune response based on somatic recombination of immune receptors built from immunoglobulin superfamily domains	0.293355	0.445421	0	1	1	78
GO:0042147 retrograde transport, endosome to Golgi	1	0.293355	1.316	0.013	Biological Process	GO:0042147	retrograde transport, endosome to Golgi	0.293355	0.445421	1	0	1	78
GO:0044264 cellular polysaccharide metabolic process	1	0.293355	1.316	0.013	Biological Process	GO:0044264	cellular polysaccharide metabolic process	0.293355	0.445421	1	0	1	78
GO:0046545 development of primary female sexual characteristics	1	0.293355	1.316	0.013	Biological Process	GO:0046545	development of primary female sexual characteristics	0.293355	0.445421	1	0	1	78
GO:0090630 activation of GTPase activity	1	0.293355	1.316	0.013	Biological Process	GO:0090630	activation of GTPase activity	0.293355	0.445421	1	0	1	78
GO:1904035 regulation of epithelial cell apoptotic process	1	0.293355	1.316	0.013	Biological Process	GO:1904035	regulation of epithelial cell apoptotic process	0.293355	0.445421	1	0	1	78
GO:0016050 vesicle organization	2	0.294398	2.632	0.008	Biological Process	GO:0016050	vesicle organization	0.294398	0.446649	0	2	2	244
GO:0009891 positive regulation of biosynthetic process	9	0.295414	11.842	0.006	Biological Process	GO:0009891	positive regulation of biosynthetic process	0.295414	0.446985	6	3	9	1631
GO:0022414 reproductive process	6	0.29617	7.895	0.006	Biological Process	GO:0022414	reproductive process	0.29617	0.446985	3	3	6	1018
GO:0014020 primary neural tube formation	1	0.296501	1.316	0.013	Biological Process	GO:0014020	primary neural tube formation	0.296501	0.446985	0	1	1	79
GO:0022404 molting cycle process	1	0.296501	1.316	0.013	Biological Process	GO:0022404	molting cycle process	0.296501	0.446985	1	0	1	79
GO:0022405 hair cycle process	1	0.296501	1.316	0.013	Biological Process	GO:0022405	hair cycle process	0.296501	0.446985	1	0	1	79
GO:0043648 dicarboxylic acid metabolic process	1	0.296501	1.316	0.013	Biological Process	GO:0043648	dicarboxylic acid metabolic process	0.296501	0.446985	1	0	1	79
GO:0048144 fibroblast proliferation	1	0.296501	1.316	0.013	Biological Process	GO:0048144	fibroblast proliferation	0.296501	0.446985	1	0	1	79
GO:1901222 regulation of NIK/NF-kappaB signaling	1	0.296501	1.316	0.013	Biological Process	GO:1901222	regulation of NIK/NF-kappaB signaling	0.296501	0.446985	1	0	1	79
GO:0000003 reproduction	6	0.297729	7.895	0.006	Biological Process	GO:0000003	reproduction	0.297729	0.44848	3	3	6	1020
GO:0051345 positive regulation of hydrolase activity	3	0.298605	3.947	0.007	Biological Process	GO:0051345	positive regulation of hydrolase activity	0.298605	0.449282	1	2	3	431
GO:0030038 contractile actin filament bundle assembly	1	0.299633	1.316	0.013	Biological Process	GO:0030038	contractile actin filament bundle assembly	0.299633	0.449282	1	0	1	80
GO:0032231 regulation of actin filament bundle assembly	1	0.299633	1.316	0.013	Biological Process	GO:0032231	regulation of actin filament bundle assembly	0.299633	0.449282	1	0	1	80
GO:0043149 stress fiber assembly	1	0.299633	1.316	0.013	Biological Process	GO:0043149	stress fiber assembly	0.299633	0.449282	1	0	1	80
GO:0098773 skin epidermis development	1	0.299633	1.316	0.013	Biological Process	GO:0098773	skin epidermis development	0.299633	0.449282	1	0	1	80
GO:0140014 mitotic nuclear division	2	0.300959	2.632	0.008	Biological Process	GO:0140014	mitotic nuclear division	0.300959	0.449282	1	1	2	248
GO:0010243 response to organonitrogen compound	4	0.301244	5.263	0.006	Biological Process	GO:0010243	response to organonitrogen compound	0.301244	0.449282	4	0	4	626
GO:0031399 regulation of protein modification process	7	0.301302	9.211	0.006	Biological Process	GO:0031399	regulation of protein modification process	0.301302	0.449282	3	4	7	1228
GO:0006725 cellular aromatic compound metabolic process	24	0.302503	31.579	0.005	Biological Process	GO:0006725	cellular aromatic compound metabolic process	0.302503	0.449282	13	11	24	4857
GO:0002367 cytokine production involved in immune response	1	0.302751	1.316	0.012	Biological Process	GO:0002367	cytokine production involved in immune response	0.302751	0.449282	0	1	1	81
GO:0002718 regulation of cytokine production involved in immune response	1	0.302751	1.316	0.012	Biological Process	GO:0002718	regulation of cytokine production involved in immune response	0.302751	0.449282	0	1	1	81
GO:0002821 positive regulation of adaptive immune response	1	0.302751	1.316	0.012	Biological Process	GO:0002821	positive regulation of adaptive immune response	0.302751	0.449282	0	1	1	81
GO:0006304 DNA modification	1	0.302751	1.316	0.012	Biological Process	GO:0006304	DNA modification	0.302751	0.449282	0	1	1	81
GO:0030101 natural killer cell activation	1	0.302751	1.316	0.012	Biological Process	GO:0030101	natural killer cell activation	0.302751	0.449282	0	1	1	81
GO:0030433 ubiquitin-dependent ERAD pathway	1	0.302751	1.316	0.012	Biological Process	GO:0030433	ubiquitin-dependent ERAD pathway	0.302751	0.449282	1	0	1	81
GO:0031058 positive regulation of histone modification	1	0.302751	1.316	0.012	Biological Process	GO:0031058	positive regulation of histone modification	0.302751	0.449282	0	1	1	81
GO:0035082 axoneme assembly	1	0.302751	1.316	0.012	Biological Process	GO:0035082	axoneme assembly	0.302751	0.449282	1	0	1	81
GO:0120034 positive regulation of plasma membrane bounded cell projection assembly	1	0.302751	1.316	0.012	Biological Process	GO:0120034	positive regulation of plasma membrane bounded cell projection assembly	0.302751	0.449282	1	0	1	81
GO:1904029 regulation of cyclin-dependent protein kinase activity	1	0.302751	1.316	0.012	Biological Process	GO:1904029	regulation of cyclin-dependent protein kinase activity	0.302751	0.449282	0	1	1	81
GO:0098573 intrinsic component of mitochondrial membrane	1	0.306583	1.25	0.012	Cellular Component	GO:0098573	intrinsic component of mitochondrial membrane	0.306583	0.451973	1	0	1	82
GO:0045944 positive regulation of transcription by RNA polymerase II	6	0.30555	7.895	0.006	Biological Process	GO:0045944	positive regulation of transcription by RNA polymerase II	0.30555	0.453082	5	1	6	1030
GO:0021987 cerebral cortex development	1	0.305856	1.316	0.012	Biological Process	GO:0021987	cerebral cortex development	0.305856	0.453103	1	0	1	82
GO:0006366 transcription by RNA polymerase II	11	0.306041	14.474	0.005	Biological Process	GO:0006366	transcription by RNA polymerase II	0.306041	0.453103	6	5	11	2067
GO:0003727 single-stranded RNA binding	1	0.343914	1.299	0.011	Molecular Function	GO:0003727	single-stranded RNA binding	0.343914	0.453467	1	0	1	91
GO:0010975 regulation of neuron projection development	2	0.307511	2.632	0.008	Biological Process	GO:0010975	regulation of neuron projection development	0.307511	0.454925	0	2	2	252
GO:0034641 cellular nitrogen compound metabolic process	27	0.308309	35.526	0.005	Biological Process	GO:0034641	cellular nitrogen compound metabolic process	0.308309	0.454925	14	13	27	5530
GO:0006281 DNA repair	3	0.308328	3.947	0.007	Biological Process	GO:0006281	DNA repair	0.308328	0.454925	1	2	3	439
GO:0001952 regulation of cell-matrix adhesion	1	0.308947	1.316	0.012	Biological Process	GO:0001952	regulation of cell-matrix adhesion	0.308947	0.454925	1	0	1	83
GO:0005976 polysaccharide metabolic process	1	0.308947	1.316	0.012	Biological Process	GO:0005976	polysaccharide metabolic process	0.308947	0.454925	1	0	1	83
GO:0042752 regulation of circadian rhythm	1	0.308947	1.316	0.012	Biological Process	GO:0042752	regulation of circadian rhythm	0.308947	0.454925	1	0	1	83
GO:1904064 positive regulation of cation transmembrane transport	1	0.308947	1.316	0.012	Biological Process	GO:1904064	positive regulation of cation transmembrane transport	0.308947	0.454925	1	0	1	83
GO:0043066 negative regulation of apoptotic process	4	0.309279	5.263	0.006	Biological Process	GO:0043066	negative regulation of apoptotic process	0.309279	0.454927	3	1	4	634
GO:0065007 biological regulation	54	0.309427	71.053	0.005	Biological Process	GO:0065007	biological regulation	0.309427	0.454927	28	26	54	11605
GO:0030117 membrane coat	1	0.315831	1.25	0.012	Cellular Component	GO:0030117	membrane coat	0.315831	0.4562	0	1	1	85
GO:0030863 cortical cytoskeleton	1	0.315831	1.25	0.012	Cellular Component	GO:0030863	cortical cytoskeleton	0.315831	0.4562	0	1	1	85
GO:0031234 extrinsic component of cytoplasmic side of plasma membrane	1	0.315831	1.25	0.012	Cellular Component	GO:0031234	extrinsic component of cytoplasmic side of plasma membrane	0.315831	0.4562	1	0	1	85
GO:0048475 coated membrane	1	0.315831	1.25	0.012	Cellular Component	GO:0048475	coated membrane	0.315831	0.4562	0	1	1	85
GO:0051493 regulation of cytoskeleton organization	3	0.310762	3.947	0.007	Biological Process	GO:0051493	regulation of cytoskeleton organization	0.310762	0.456216	2	1	3	441
GO:0006310 DNA recombination	2	0.310784	2.632	0.008	Biological Process	GO:0006310	DNA recombination	0.310784	0.456216	1	1	2	254
GO:0016575 histone deacetylation	1	0.312024	1.316	0.012	Biological Process	GO:0016575	histone deacetylation	0.312024	0.457331	0	1	1	84
GO:1903076 regulation of protein localization to plasma membrane	1	0.312024	1.316	0.012	Biological Process	GO:1903076	regulation of protein localization to plasma membrane	0.312024	0.457331	0	1	1	84
GO:0005783 endoplasmic reticulum	7	0.318533	8.75	0.006	Cellular Component	GO:0005783	endoplasmic reticulum	0.318533	0.457791	4	3	7	1248
GO:0033993 response to lipid	3	0.313196	3.947	0.007	Biological Process	GO:0033993	response to lipid	0.313196	0.458694	2	1	3	443
GO:0051173 positive regulation of nitrogen compound metabolic process	13	0.314331	17.105	0.005	Biological Process	GO:0051173	positive regulation of nitrogen compound metabolic process	0.314331	0.459695	8	5	13	2506
GO:0002708 positive regulation of lymphocyte mediated immunity	1	0.315088	1.316	0.012	Biological Process	GO:0002708	positive regulation of lymphocyte mediated immunity	0.315088	0.459695	0	1	1	85
GO:0003279 cardiac septum development	1	0.315088	1.316	0.012	Biological Process	GO:0003279	cardiac septum development	0.315088	0.459695	0	1	1	85
GO:0006986 response to unfolded protein	1	0.315088	1.316	0.012	Biological Process	GO:0006986	response to unfolded protein	0.315088	0.459695	1	0	1	85
GO:0051209 release of sequestered calcium ion into cytosol	1	0.315088	1.316	0.012	Biological Process	GO:0051209	release of sequestered calcium ion into cytosol	0.315088	0.459695	1	0	1	85
GO:0008135 translation factor activity, RNA binding	1	0.352992	1.299	0.011	Molecular Function	GO:0008135	translation factor activity, RNA binding	0.352992	0.461734	0	1	1	94
GO:0000977 RNA polymerase II transcription regulatory region sequence-specific DNA binding	6	0.353007	7.792	0.006	Molecular Function	GO:0000977	RNA polymerase II transcription regulatory region sequence-specific DNA binding	0.353007	0.461734	5	1	6	1048
GO:0065003 protein-containing complex assembly	7	0.31786	9.211	0.006	Biological Process	GO:0065003	protein-containing complex assembly	0.31786	0.462725	3	4	7	1251
GO:0072657 protein localization to membrane	3	0.318066	3.947	0.007	Biological Process	GO:0072657	protein localization to membrane	0.318066	0.462725	2	1	3	447
GO:0044106 cellular amine metabolic process	1	0.318139	1.316	0.012	Biological Process	GO:0044106	cellular amine metabolic process	0.318139	0.462725	1	0	1	86
GO:0051283 negative regulation of sequestering of calcium ion	1	0.318139	1.316	0.012	Biological Process	GO:0051283	negative regulation of sequestering of calcium ion	0.318139	0.462725	1	0	1	86
GO:0018130 heterocycle biosynthetic process	17	0.318605	22.368	0.005	Biological Process	GO:0018130	heterocycle biosynthetic process	0.318605	0.463049	10	7	17	3373
GO:0018193 peptidyl-amino acid modification	6	0.318937	7.895	0.006	Biological Process	GO:0018193	peptidyl-amino acid modification	0.318937	0.463178	3	3	6	1047
GO:0005776 autophagosome	1	0.324957	1.25	0.011	Cellular Component	GO:0005776	autophagosome	0.324957	0.464689	1	0	1	88
GO:0007399 nervous system development	9	0.321113	11.842	0.005	Biological Process	GO:0007399	nervous system development	0.321113	0.465008	3	6	9	1672
GO:0001841 neural tube formation	1	0.321176	1.316	0.011	Biological Process	GO:0001841	neural tube formation	0.321176	0.465008	0	1	1	87
GO:0006497 protein lipidation	1	0.321176	1.316	0.011	Biological Process	GO:0006497	protein lipidation	0.321176	0.465008	1	0	1	87
GO:0034502 protein localization to chromosome	1	0.321176	1.316	0.011	Biological Process	GO:0034502	protein localization to chromosome	0.321176	0.465008	1	0	1	87
GO:0000149 SNARE binding	1	0.358975	1.299	0.01	Molecular Function	GO:0000149	SNARE binding	0.358975	0.465813	0	1	1	96
GO:0030295 protein kinase activator activity	1	0.358975	1.299	0.01	Molecular Function	GO:0030295	protein kinase activator activity	0.358975	0.465813	0	1	1	96
GO:0051726 regulation of cell cycle	5	0.32353	6.579	0.006	Biological Process	GO:0051726	regulation of cell cycle	0.32353	0.46806	3	2	5	849
GO:0008286 insulin receptor signaling pathway	1	0.3242	1.316	0.011	Biological Process	GO:0008286	insulin receptor signaling pathway	0.3242	0.468316	1	0	1	88
GO:0051282 regulation of sequestering of calcium ion	1	0.3242	1.316	0.011	Biological Process	GO:0051282	regulation of sequestering of calcium ion	0.3242	0.468316	1	0	1	88
GO:0000375 RNA splicing, via transesterification reactions	2	0.325469	2.632	0.008	Biological Process	GO:0000375	RNA splicing, via transesterification reactions	0.325469	0.469076	0	2	2	263
GO:0000377 RNA splicing, via transesterification reactions with bulged adenosine as nucleophile	2	0.325469	2.632	0.008	Biological Process	GO:0000377	RNA splicing, via transesterification reactions with bulged adenosine as nucleophile	0.325469	0.469076	0	2	2	263
GO:0000398 mRNA splicing, via spliceosome	2	0.325469	2.632	0.008	Biological Process	GO:0000398	mRNA splicing, via spliceosome	0.325469	0.469076	0	2	2	263
GO:0046660 female sex differentiation	1	0.32721	1.316	0.011	Biological Process	GO:0046660	female sex differentiation	0.32721	0.469076	1	0	1	89
GO:0050806 positive regulation of synaptic transmission	1	0.32721	1.316	0.011	Biological Process	GO:0050806	positive regulation of synaptic transmission	0.32721	0.469076	1	0	1	89
GO:0051983 regulation of chromosome segregation	1	0.32721	1.316	0.011	Biological Process	GO:0051983	regulation of chromosome segregation	0.32721	0.469076	1	0	1	89
GO:0061041 regulation of wound healing	1	0.32721	1.316	0.011	Biological Process	GO:0061041	regulation of wound healing	0.32721	0.469076	1	0	1	89
GO:0071901 negative regulation of protein serine/threonine kinase activity	1	0.32721	1.316	0.011	Biological Process	GO:0071901	negative regulation of protein serine/threonine kinase activity	0.32721	0.469076	1	0	1	89
GO:1990830 cellular response to leukemia inhibitory factor	1	0.32721	1.316	0.011	Biological Process	GO:1990830	cellular response to leukemia inhibitory factor	0.32721	0.469076	0	1	1	89
GO:0006139 nucleobase-containing compound metabolic process	23	0.327394	30.263	0.005	Biological Process	GO:0006139	nucleobase-containing compound metabolic process	0.327394	0.469076	12	11	23	4699
GO:0043069 negative regulation of programmed cell death	4	0.32744	5.263	0.006	Biological Process	GO:0043069	negative regulation of programmed cell death	0.32744	0.469076	3	1	4	652
GO:0044325 transmembrane transporter binding	1	0.364904	1.299	0.01	Molecular Function	GO:0044325	transmembrane transporter binding	0.364904	0.469778	1	0	1	98
GO:0140678 molecular function inhibitor activity	1	0.364904	1.299	0.01	Molecular Function	GO:0140678	molecular function inhibitor activity	0.364904	0.469778	0	1	1	98
GO:0009308 amine metabolic process	1	0.330207	1.316	0.011	Biological Process	GO:0009308	amine metabolic process	0.330207	0.470265	1	0	1	90
GO:0010565 regulation of cellular ketone metabolic process	1	0.330207	1.316	0.011	Biological Process	GO:0010565	regulation of cellular ketone metabolic process	0.330207	0.470265	1	0	1	90
GO:0034754 cellular hormone metabolic process	1	0.330207	1.316	0.011	Biological Process	GO:0034754	cellular hormone metabolic process	0.330207	0.470265	1	0	1	90
GO:0045089 positive regulation of innate immune response	1	0.330207	1.316	0.011	Biological Process	GO:0045089	positive regulation of innate immune response	0.330207	0.470265	1	0	1	90
GO:0051101 regulation of DNA binding	1	0.330207	1.316	0.011	Biological Process	GO:0051101	regulation of DNA binding	0.330207	0.470265	1	0	1	90
GO:0051208 sequestering of calcium ion	1	0.330207	1.316	0.011	Biological Process	GO:0051208	sequestering of calcium ion	0.330207	0.470265	1	0	1	90
GO:1990823 response to leukemia inhibitory factor	1	0.330207	1.316	0.011	Biological Process	GO:1990823	response to leukemia inhibitory factor	0.330207	0.470265	0	1	1	90
GO:1901699 cellular response to nitrogen compound	3	0.330249	3.947	0.007	Biological Process	GO:1901699	cellular response to nitrogen compound	0.330249	0.470265	3	0	3	457
GO:0031902 late endosome membrane	1	0.330974	1.25	0.011	Cellular Component	GO:0031902	late endosome membrane	0.330974	0.470939	0	1	1	90
GO:0031072 heat shock protein binding	1	0.367848	1.299	0.01	Molecular Function	GO:0031072	heat shock protein binding	0.367848	0.471711	1	0	1	99
GO:0006520 cellular amino acid metabolic process	2	0.331972	2.632	0.007	Biological Process	GO:0006520	cellular amino acid metabolic process	0.331972	0.472365	1	1	2	267
GO:0008284 positive regulation of cell population proliferation	4	0.3325	5.263	0.006	Biological Process	GO:0008284	positive regulation of cell population proliferation	0.3325	0.472684	3	1	4	657
GO:0001678 cellular glucose homeostasis	1	0.333191	1.316	0.011	Biological Process	GO:0001678	cellular glucose homeostasis	0.333191	0.472684	1	0	1	91
GO:0015914 phospholipid transport	1	0.333191	1.316	0.011	Biological Process	GO:0015914	phospholipid transport	0.333191	0.472684	0	1	1	91
GO:2000027 regulation of animal organ morphogenesis	1	0.333191	1.316	0.011	Biological Process	GO:2000027	regulation of animal organ morphogenesis	0.333191	0.472684	0	1	1	91
GO:0034708 methyltransferase complex	1	0.333963	1.25	0.011	Cellular Component	GO:0034708	methyltransferase complex	0.333963	0.472839	0	1	1	91
GO:0002697 regulation of immune effector process	2	0.333596	2.632	0.007	Biological Process	GO:0002697	regulation of immune effector process	0.333596	0.472905	1	1	2	268
GO:0043085 positive regulation of catalytic activity	5	0.335016	6.579	0.006	Biological Process	GO:0043085	positive regulation of catalytic activity	0.335016	0.473366	2	3	5	862
GO:0002443 leukocyte mediated immunity	2	0.335218	2.632	0.007	Biological Process	GO:0002443	leukocyte mediated immunity	0.335218	0.473366	1	1	2	269
GO:0018105 peptidyl-serine phosphorylation	2	0.335218	2.632	0.007	Biological Process	GO:0018105	peptidyl-serine phosphorylation	0.335218	0.473366	0	2	2	269
GO:0003333 amino acid transmembrane transport	1	0.336162	1.316	0.011	Biological Process	GO:0003333	amino acid transmembrane transport	0.336162	0.473366	1	0	1	92
GO:0034767 positive regulation of ion transmembrane transport	1	0.336162	1.316	0.011	Biological Process	GO:0034767	positive regulation of ion transmembrane transport	0.336162	0.473366	1	0	1	92
GO:0042158 lipoprotein biosynthetic process	1	0.336162	1.316	0.011	Biological Process	GO:0042158	lipoprotein biosynthetic process	0.336162	0.473366	1	0	1	92
GO:0044706 multi-multicellular organism process	1	0.336162	1.316	0.011	Biological Process	GO:0044706	multi-multicellular organism process	0.336162	0.473366	1	0	1	92
GO:0050796 regulation of insulin secretion	1	0.336162	1.316	0.011	Biological Process	GO:0050796	regulation of insulin secretion	0.336162	0.473366	1	0	1	92
GO:1903828 negative regulation of cellular protein localization	1	0.336162	1.316	0.011	Biological Process	GO:1903828	negative regulation of cellular protein localization	0.336162	0.473366	0	1	1	92
GO:0005516 calmodulin binding	1	0.370778	1.299	0.01	Molecular Function	GO:0005516	calmodulin binding	0.370778	0.473611	0	1	1	100
GO:0019209 kinase activator activity	1	0.373695	1.299	0.01	Molecular Function	GO:0019209	kinase activator activity	0.373695	0.473637	0	1	1	101
GO:0032182 ubiquitin-like protein binding	1	0.373695	1.299	0.01	Molecular Function	GO:0032182	ubiquitin-like protein binding	0.373695	0.473637	0	1	1	101
GO:0042060 wound healing	2	0.338459	2.632	0.007	Biological Process	GO:0042060	wound healing	0.338459	0.475333	2	0	2	271
GO:0045861 negative regulation of proteolysis	2	0.338459	2.632	0.007	Biological Process	GO:0045861	negative regulation of proteolysis	0.338459	0.475333	1	1	2	271
GO:1990778 protein localization to cell periphery	2	0.338459	2.632	0.007	Biological Process	GO:1990778	protein localization to cell periphery	0.338459	0.475333	1	1	2	271
GO:0001932 regulation of protein phosphorylation	5	0.338559	6.579	0.006	Biological Process	GO:0001932	regulation of protein phosphorylation	0.338559	0.475333	2	3	5	866
GO:0015918 sterol transport	1	0.33912	1.316	0.011	Biological Process	GO:0015918	sterol transport	0.33912	0.475418	1	0	1	93
GO:0019079 viral genome replication	1	0.33912	1.316	0.011	Biological Process	GO:0019079	viral genome replication	0.33912	0.475418	1	0	1	93
GO:0016604 nuclear body	4	0.337549	5	0.006	Cellular Component	GO:0016604	nuclear body	0.337549	0.475562	0	4	4	660
GO:0009615 response to virus	2	0.340078	2.632	0.007	Biological Process	GO:0009615	response to virus	0.340078	0.47641	2	0	2	272
GO:0048024 regulation of mRNA splicing, via spliceosome	1	0.342065	1.316	0.011	Biological Process	GO:0048024	regulation of mRNA splicing, via spliceosome	0.342065	0.478488	0	1	1	94
GO:0051592 response to calcium ion	1	0.342065	1.316	0.011	Biological Process	GO:0051592	response to calcium ion	0.342065	0.478488	0	1	1	94
GO:0019838 growth factor binding	1	0.37949	1.299	0.01	Molecular Function	GO:0019838	growth factor binding	0.37949	0.479124	0	1	1	103
GO:0015980 energy derivation by oxidation of organic compounds	2	0.343312	2.632	0.007	Biological Process	GO:0015980	energy derivation by oxidation of organic compounds	0.343312	0.47988	2	0	2	274
GO:0060562 epithelial tube morphogenesis	2	0.344928	2.632	0.007	Biological Process	GO:0060562	epithelial tube morphogenesis	0.344928	0.48082	1	1	2	275
GO:0002224 toll-like receptor signaling pathway	1	0.344997	1.316	0.011	Biological Process	GO:0002224	toll-like receptor signaling pathway	0.344997	0.48082	1	0	1	95
GO:0044272 sulfur compound biosynthetic process	1	0.344997	1.316	0.011	Biological Process	GO:0044272	sulfur compound biosynthetic process	0.344997	0.48082	1	0	1	95
GO:0045834 positive regulation of lipid metabolic process	1	0.344997	1.316	0.011	Biological Process	GO:0045834	positive regulation of lipid metabolic process	0.344997	0.48082	1	0	1	95
GO:0003774 cytoskeletal motor activity	1	0.382367	1.299	0.01	Molecular Function	GO:0003774	cytoskeletal motor activity	0.382367	0.4809	0	1	1	104
GO:0030136 clathrin-coated vesicle	1	0.345787	1.25	0.011	Cellular Component	GO:0030136	clathrin-coated vesicle	0.345787	0.482415	0	1	1	95
GO:0034451 centriolar satellite	1	0.345787	1.25	0.011	Cellular Component	GO:0034451	centriolar satellite	0.345787	0.482415	1	0	1	95
GO:0007417 central nervous system development	4	0.347709	5.263	0.006	Biological Process	GO:0007417	central nervous system development	0.347709	0.484178	3	1	4	672
GO:0000077 DNA damage checkpoint signaling	1	0.347916	1.316	0.01	Biological Process	GO:0000077	DNA damage checkpoint signaling	0.347916	0.484178	1	0	1	96
GO:0090079 translation regulator activity, nucleic acid binding	1	0.388082	1.299	0.009	Molecular Function	GO:0090079	translation regulator activity, nucleic acid binding	0.388082	0.485139	0	1	1	106
GO:0016772 transferase activity, transferring phosphorus-containing groups	5	0.388704	6.494	0.006	Molecular Function	GO:0016772	transferase activity, transferring phosphorus-containing groups	0.388704	0.485139	2	3	5	887
GO:0008270 zinc ion binding	4	0.3907	5.195	0.006	Molecular Function	GO:0008270	zinc ion binding	0.3907	0.485776	2	2	4	687
GO:0032102 negative regulation of response to external stimulus	2	0.349767	2.632	0.007	Biological Process	GO:0032102	negative regulation of response to external stimulus	0.349767	0.485999	2	0	2	278
GO:0019220 regulation of phosphate metabolic process	6	0.349991	7.895	0.006	Biological Process	GO:0019220	regulation of phosphate metabolic process	0.349991	0.485999	3	3	6	1086
GO:0051174 regulation of phosphorus metabolic process	6	0.349991	7.895	0.006	Biological Process	GO:0051174	regulation of phosphorus metabolic process	0.349991	0.485999	3	3	6	1086
GO:0000978 RNA polymerase II cis-regulatory region sequence-specific DNA binding	5	0.392412	6.494	0.006	Molecular Function	GO:0000978	RNA polymerase II cis-regulatory region sequence-specific DNA binding	0.392412	0.486055	4	1	5	891
GO:0002702 positive regulation of production of molecular mediator of immune response	1	0.350822	1.316	0.01	Biological Process	GO:0002702	positive regulation of production of molecular mediator of immune response	0.350822	0.486442	0	1	1	97
GO:0050852 T cell receptor signaling pathway	1	0.350822	1.316	0.01	Biological Process	GO:0050852	T cell receptor signaling pathway	0.350822	0.486442	0	1	1	97
GO:1902554 serine/threonine protein kinase complex	1	0.351621	1.25	0.01	Cellular Component	GO:1902554	serine/threonine protein kinase complex	0.351621	0.488172	0	1	1	97
GO:0051051 negative regulation of transport	2	0.352986	2.632	0.007	Biological Process	GO:0051051	negative regulation of transport	0.352986	0.488672	1	1	2	280
GO:0008584 male gonad development	1	0.353715	1.316	0.01	Biological Process	GO:0008584	male gonad development	0.353715	0.488672	1	0	1	98
GO:0014902 myotube differentiation	1	0.353715	1.316	0.01	Biological Process	GO:0014902	myotube differentiation	0.353715	0.488672	0	1	1	98
GO:0035303 regulation of dephosphorylation	1	0.353715	1.316	0.01	Biological Process	GO:0035303	regulation of dephosphorylation	0.353715	0.488672	1	0	1	98
GO:0038061 NIK/NF-kappaB signaling	1	0.353715	1.316	0.01	Biological Process	GO:0038061	NIK/NF-kappaB signaling	0.353715	0.488672	1	0	1	98
GO:0002521 leukocyte differentiation	3	0.354604	3.947	0.006	Biological Process	GO:0002521	leukocyte differentiation	0.354604	0.489544	1	2	3	477
GO:0048646 anatomical structure formation involved in morphogenesis	5	0.355434	6.579	0.006	Biological Process	GO:0048646	anatomical structure formation involved in morphogenesis	0.355434	0.490334	1	4	5	885
GO:0120025 plasma membrane bounded cell projection	8	0.354925	10	0.005	Cellular Component	GO:0120025	plasma membrane bounded cell projection	0.354925	0.49038	2	6	8	1508
GO:0051098 regulation of binding	2	0.3562	2.632	0.007	Biological Process	GO:0051098	regulation of binding	0.3562	0.490502	2	0	2	282
GO:0000045 autophagosome assembly	1	0.356596	1.316	0.01	Biological Process	GO:0000045	autophagosome assembly	0.356596	0.490502	1	0	1	99
GO:0001824 blastocyst development	1	0.356596	1.316	0.01	Biological Process	GO:0001824	blastocyst development	0.356596	0.490502	0	1	1	99
GO:0046546 development of primary male sexual characteristics	1	0.356596	1.316	0.01	Biological Process	GO:0046546	development of primary male sexual characteristics	0.356596	0.490502	1	0	1	99
GO:0051338 regulation of transferase activity	4	0.356846	5.263	0.006	Biological Process	GO:0051338	regulation of transferase activity	0.356846	0.490502	3	1	4	681
GO:0051346 negative regulation of hydrolase activity	2	0.359409	2.632	0.007	Biological Process	GO:0051346	negative regulation of hydrolase activity	0.359409	0.492675	1	1	2	284
GO:0002705 positive regulation of leukocyte mediated immunity	1	0.359464	1.316	0.01	Biological Process	GO:0002705	positive regulation of leukocyte mediated immunity	0.359464	0.492675	0	1	1	100
GO:0051261 protein depolymerization	1	0.359464	1.316	0.01	Biological Process	GO:0051261	protein depolymerization	0.359464	0.492675	0	1	1	100
GO:1904375 regulation of protein localization to cell periphery	1	0.359464	1.316	0.01	Biological Process	GO:1904375	regulation of protein localization to cell periphery	0.359464	0.492675	0	1	1	100
GO:0002682 regulation of immune system process	6	0.362026	7.895	0.005	Biological Process	GO:0002682	regulation of immune system process	0.362026	0.495161	5	1	6	1101
GO:0003231 cardiac ventricle development	1	0.362319	1.316	0.01	Biological Process	GO:0003231	cardiac ventricle development	0.362319	0.495161	0	1	1	101
GO:0030879 mammary gland development	1	0.362319	1.316	0.01	Biological Process	GO:0030879	mammary gland development	0.362319	0.495161	1	0	1	101
GO:0042552 myelination	1	0.362319	1.316	0.01	Biological Process	GO:0042552	myelination	0.362319	0.495161	0	1	1	101
GO:0050804 modulation of chemical synaptic transmission	2	0.364212	2.632	0.007	Biological Process	GO:0050804	modulation of chemical synaptic transmission	0.364212	0.496137	2	0	2	287
GO:0099177 regulation of trans-synaptic signaling	2	0.364212	2.632	0.007	Biological Process	GO:0099177	regulation of trans-synaptic signaling	0.364212	0.496137	2	0	2	287
GO:0006661 phosphatidylinositol biosynthetic process	1	0.365162	1.316	0.01	Biological Process	GO:0006661	phosphatidylinositol biosynthetic process	0.365162	0.496137	0	1	1	102
GO:0031570 DNA integrity checkpoint signaling	1	0.365162	1.316	0.01	Biological Process	GO:0031570	DNA integrity checkpoint signaling	0.365162	0.496137	1	0	1	102
GO:0036503 ERAD pathway	1	0.365162	1.316	0.01	Biological Process	GO:0036503	ERAD pathway	0.365162	0.496137	1	0	1	102
GO:1903169 regulation of calcium ion transmembrane transport	1	0.365162	1.316	0.01	Biological Process	GO:1903169	regulation of calcium ion transmembrane transport	0.365162	0.496137	1	0	1	102
GO:0018209 peptidyl-serine modification	2	0.36581	2.632	0.007	Biological Process	GO:0018209	peptidyl-serine modification	0.36581	0.496137	0	2	2	288
GO:0009628 response to abiotic stimulus	4	0.365985	5.263	0.006	Biological Process	GO:0009628	response to abiotic stimulus	0.365985	0.496137	4	0	4	690
GO:0048699 generation of neurons	6	0.366046	7.895	0.005	Biological Process	GO:0048699	generation of neurons	0.366046	0.496137	2	4	6	1106
GO:1901360 organic cyclic compound metabolic process	24	0.366188	31.579	0.005	Biological Process	GO:1901360	organic cyclic compound metabolic process	0.366188	0.496137	13	11	24	5011
GO:0010604 positive regulation of macromolecule metabolic process	14	0.367326	18.421	0.005	Biological Process	GO:0010604	positive regulation of macromolecule metabolic process	0.367326	0.496137	8	6	14	2822
GO:0015711 organic anion transport	2	0.367406	2.632	0.007	Biological Process	GO:0015711	organic anion transport	0.367406	0.496137	1	1	2	289
GO:0032956 regulation of actin cytoskeleton organization	2	0.367406	2.632	0.007	Biological Process	GO:0032956	regulation of actin cytoskeleton organization	0.367406	0.496137	1	1	2	289
GO:0002065 columnar/cuboidal epithelial cell differentiation	1	0.367992	1.316	0.01	Biological Process	GO:0002065	columnar/cuboidal epithelial cell differentiation	0.367992	0.496137	1	0	1	103
GO:0006476 protein deacetylation	1	0.367992	1.316	0.01	Biological Process	GO:0006476	protein deacetylation	0.367992	0.496137	0	1	1	103
GO:0007272 ensheathment of neurons	1	0.367992	1.316	0.01	Biological Process	GO:0007272	ensheathment of neurons	0.367992	0.496137	0	1	1	103
GO:0008366 axon ensheathment	1	0.367992	1.316	0.01	Biological Process	GO:0008366	axon ensheathment	0.367992	0.496137	0	1	1	103
GO:0035966 response to topologically incorrect protein	1	0.367992	1.316	0.01	Biological Process	GO:0035966	response to topologically incorrect protein	0.367992	0.496137	1	0	1	103
GO:1904019 epithelial cell apoptotic process	1	0.367992	1.316	0.01	Biological Process	GO:1904019	epithelial cell apoptotic process	0.367992	0.496137	1	0	1	103
GO:0006974 cellular response to DNA damage stimulus	4	0.369032	5.263	0.006	Biological Process	GO:0006974	cellular response to DNA damage stimulus	0.369032	0.497186	2	2	4	693
GO:0017015 regulation of transforming growth factor beta receptor signaling pathway	1	0.37081	1.316	0.01	Biological Process	GO:0017015	regulation of transforming growth factor beta receptor signaling pathway	0.37081	0.498169	0	1	1	104
GO:0033138 positive regulation of peptidyl-serine phosphorylation	1	0.37081	1.316	0.01	Biological Process	GO:0033138	positive regulation of peptidyl-serine phosphorylation	0.37081	0.498169	0	1	1	104
GO:0045727 positive regulation of translation	1	0.37081	1.316	0.01	Biological Process	GO:0045727	positive regulation of translation	0.37081	0.498169	0	1	1	104
GO:0050728 negative regulation of inflammatory response	1	0.37081	1.316	0.01	Biological Process	GO:0050728	negative regulation of inflammatory response	0.37081	0.498169	1	0	1	104
GO:0022904 respiratory electron transport chain	1	0.373615	1.316	0.01	Biological Process	GO:0022904	respiratory electron transport chain	0.373615	0.50123	1	0	1	105
GO:0051225 spindle assembly	1	0.373615	1.316	0.01	Biological Process	GO:0051225	spindle assembly	0.373615	0.50123	1	0	1	105
GO:0001838 embryonic epithelial tube formation	1	0.376408	1.316	0.009	Biological Process	GO:0001838	embryonic epithelial tube formation	0.376408	0.503243	0	1	1	106
GO:1903305 regulation of regulated secretory pathway	1	0.376408	1.316	0.009	Biological Process	GO:1903305	regulation of regulated secretory pathway	0.376408	0.503243	1	0	1	106
GO:1903844 regulation of cellular response to transforming growth factor beta stimulus	1	0.376408	1.316	0.009	Biological Process	GO:1903844	regulation of cellular response to transforming growth factor beta stimulus	0.376408	0.503243	0	1	1	106
GO:1905037 autophagosome organization	1	0.376408	1.316	0.009	Biological Process	GO:1905037	autophagosome organization	0.376408	0.503243	1	0	1	106
GO:0046483 heterocycle metabolic process	23	0.37644	30.263	0.005	Biological Process	GO:0046483	heterocycle metabolic process	0.37644	0.503243	12	11	23	4814
GO:0032535 regulation of cellular component size	2	0.376954	2.632	0.007	Biological Process	GO:0032535	regulation of cellular component size	0.376954	0.503576	1	1	2	295
GO:0045786 negative regulation of cell cycle	2	0.37854	2.632	0.007	Biological Process	GO:0045786	negative regulation of cell cycle	0.37854	0.505143	1	1	2	296
GO:0001578 microtubule bundle formation	1	0.379189	1.316	0.009	Biological Process	GO:0001578	microtubule bundle formation	0.379189	0.505143	1	0	1	107
GO:0035270 endocrine system development	1	0.379189	1.316	0.009	Biological Process	GO:0035270	endocrine system development	0.379189	0.505143	1	0	1	107
GO:1903008 organelle disassembly	1	0.379189	1.316	0.009	Biological Process	GO:1903008	organelle disassembly	0.379189	0.505143	1	0	1	107
GO:0006468 protein phosphorylation	7	0.379564	9.211	0.005	Biological Process	GO:0006468	protein phosphorylation	0.379564	0.505288	3	4	7	1335
GO:0045202 synapse	5	0.370294	6.25	0.006	Cellular Component	GO:0045202	synapse	0.370294	0.506135	2	3	5	899
GO:0005777 peroxisome	1	0.371637	1.25	0.01	Cellular Component	GO:0005777	peroxisome	0.371637	0.506135	1	0	1	104
GO:0042579 microbody	1	0.371637	1.25	0.01	Cellular Component	GO:0042579	microbody	0.371637	0.506135	1	0	1	104
GO:0045321 leukocyte activation	4	0.381211	5.263	0.006	Biological Process	GO:0045321	leukocyte activation	0.381211	0.507125	2	2	4	705
GO:0035265 organ growth	1	0.381958	1.316	0.009	Biological Process	GO:0035265	organ growth	0.381958	0.507763	1	0	1	108
GO:1901698 response to nitrogen compound	4	0.384253	5.263	0.006	Biological Process	GO:1901698	response to nitrogen compound	0.384253	0.509646	4	0	4	708
GO:0030317 flagellated sperm motility	1	0.384714	1.316	0.009	Biological Process	GO:0030317	flagellated sperm motility	0.384714	0.509646	0	1	1	109
GO:0097553 calcium ion transmembrane import into cytosol	1	0.384714	1.316	0.009	Biological Process	GO:0097553	calcium ion transmembrane import into cytosol	0.384714	0.509646	1	0	1	109
GO:0097722 sperm motility	1	0.384714	1.316	0.009	Biological Process	GO:0097722	sperm motility	0.384714	0.509646	0	1	1	109
GO:1903034 regulation of response to wounding	1	0.384714	1.316	0.009	Biological Process	GO:1903034	regulation of response to wounding	0.384714	0.509646	1	0	1	109
GO:0045859 regulation of protein kinase activity	3	0.387324	3.947	0.006	Biological Process	GO:0045859	regulation of protein kinase activity	0.387324	0.512567	2	1	3	504
GO:0090101 negative regulation of transmembrane receptor protein serine/threonine kinase signaling pathway	1	0.387458	1.316	0.009	Biological Process	GO:0090101	negative regulation of transmembrane receptor protein serine/threonine kinase signaling pathway	0.387458	0.512567	0	1	1	110
GO:0034329 cell junction assembly	2	0.38802	2.632	0.007	Biological Process	GO:0034329	cell junction assembly	0.38802	0.512952	1	1	2	302
GO:0000139 Golgi membrane	2	0.379888	2.5	0.007	Cellular Component	GO:0000139	Golgi membrane	0.379888	0.514919	1	1	2	296
GO:0006997 nucleus organization	1	0.39019	1.316	0.009	Biological Process	GO:0006997	nucleus organization	0.39019	0.515106	0	1	1	111
GO:0009612 response to mechanical stimulus	1	0.39019	1.316	0.009	Biological Process	GO:0009612	response to mechanical stimulus	0.39019	0.515106	1	0	1	111
GO:0007059 chromosome segregation	2	0.391166	2.632	0.007	Biological Process	GO:0007059	chromosome segregation	0.391166	0.516036	1	1	2	304
GO:0045595 regulation of cell differentiation	6	0.391829	7.895	0.005	Biological Process	GO:0045595	regulation of cell differentiation	0.391829	0.516551	2	4	6	1138
GO:0048732 gland development	2	0.392737	2.632	0.007	Biological Process	GO:0048732	gland development	0.392737	0.51726	1	1	2	305
GO:2001257 regulation of cation channel activity	1	0.392911	1.316	0.009	Biological Process	GO:2001257	regulation of cation channel activity	0.392911	0.51726	1	0	1	112
GO:0006865 amino acid transport	1	0.395619	1.316	0.009	Biological Process	GO:0006865	amino acid transport	0.395619	0.518312	1	0	1	113
GO:0007156 homophilic cell adhesion via plasma membrane adhesion molecules	1	0.395619	1.316	0.009	Biological Process	GO:0007156	homophilic cell adhesion via plasma membrane adhesion molecules	0.395619	0.518312	1	0	1	113
GO:0021543 pallium development	1	0.395619	1.316	0.009	Biological Process	GO:0021543	pallium development	0.395619	0.518312	1	0	1	113
GO:0035601 protein deacylation	1	0.395619	1.316	0.009	Biological Process	GO:0035601	protein deacylation	0.395619	0.518312	0	1	1	113
GO:0051650 establishment of vesicle localization	1	0.395619	1.316	0.009	Biological Process	GO:0051650	establishment of vesicle localization	0.395619	0.518312	1	0	1	113
GO:0072175 epithelial tube formation	1	0.395619	1.316	0.009	Biological Process	GO:0072175	epithelial tube formation	0.395619	0.518312	0	1	1	113
GO:2001235 positive regulation of apoptotic signaling pathway	1	0.395619	1.316	0.009	Biological Process	GO:2001235	positive regulation of apoptotic signaling pathway	0.395619	0.518312	1	0	1	113
GO:0016740 transferase activity	11	0.421055	14.286	0.005	Molecular Function	GO:0016740	transferase activity	0.421055	0.519565	6	5	11	2177
GO:1902903 regulation of supramolecular fiber organization	2	0.397438	2.632	0.006	Biological Process	GO:1902903	regulation of supramolecular fiber organization	0.397438	0.520338	1	1	2	308
GO:0090276 regulation of peptide hormone secretion	1	0.398315	1.316	0.009	Biological Process	GO:0090276	regulation of peptide hormone secretion	0.398315	0.521126	1	0	1	114
GO:0140101 catalytic activity, acting on a tRNA	1	0.423978	1.299	0.008	Molecular Function	GO:0140101	catalytic activity, acting on a tRNA	0.423978	0.521206	0	1	1	119
GO:0003700 DNA-binding transcription factor activity	6	0.42751	7.792	0.005	Molecular Function	GO:0003700	DNA-binding transcription factor activity	0.42751	0.52358	5	1	6	1137
GO:0043524 negative regulation of neuron apoptotic process	1	0.400999	1.316	0.009	Biological Process	GO:0043524	negative regulation of neuron apoptotic process	0.400999	0.523917	1	0	1	115
GO:0046661 male sex differentiation	1	0.400999	1.316	0.009	Biological Process	GO:0046661	male sex differentiation	0.400999	0.523917	1	0	1	115
GO:0005874 microtubule	2	0.390959	2.5	0.007	Cellular Component	GO:0005874	microtubule	0.390959	0.525063	2	0	2	303
GO:1902911 protein kinase complex	1	0.391044	1.25	0.009	Cellular Component	GO:1902911	protein kinase complex	0.391044	0.525063	0	1	1	111
GO:0002791 regulation of peptide secretion	1	0.403672	1.316	0.009	Biological Process	GO:0002791	regulation of peptide secretion	0.403672	0.526324	1	0	1	116
GO:0060402 calcium ion transport into cytosol	1	0.403672	1.316	0.009	Biological Process	GO:0060402	calcium ion transport into cytosol	0.403672	0.526324	1	0	1	116
GO:0061351 neural precursor cell proliferation	1	0.403672	1.316	0.009	Biological Process	GO:0061351	neural precursor cell proliferation	0.403672	0.526324	1	0	1	116
GO:0090087 regulation of peptide transport	1	0.406333	1.316	0.009	Biological Process	GO:0090087	regulation of peptide transport	0.406333	0.529067	1	0	1	117
GO:0098732 macromolecule deacylation	1	0.406333	1.316	0.009	Biological Process	GO:0098732	macromolecule deacylation	0.406333	0.529067	0	1	1	117
GO:0019955 cytokine binding	1	0.434599	1.299	0.008	Molecular Function	GO:0019955	cytokine binding	0.434599	0.530275	0	1	1	123
GO:0032970 regulation of actin filament-based process	2	0.408345	2.632	0.006	Biological Process	GO:0032970	regulation of actin filament-based process	0.408345	0.531323	1	1	2	315
GO:0008361 regulation of cell size	1	0.408982	1.316	0.008	Biological Process	GO:0008361	regulation of cell size	0.408982	0.531788	1	0	1	118
GO:0023061 signal release	2	0.409895	2.632	0.006	Biological Process	GO:0023061	signal release	0.409895	0.532612	2	0	2	316
GO:0140534 endoplasmic reticulum protein-containing complex	1	0.399178	1.25	0.009	Cellular Component	GO:0140534	endoplasmic reticulum protein-containing complex	0.399178	0.533481	1	0	1	114
GO:0001837 epithelial to mesenchymal transition	1	0.411619	1.316	0.008	Biological Process	GO:0001837	epithelial to mesenchymal transition	0.411619	0.533757	1	0	1	119
GO:0050684 regulation of mRNA processing	1	0.411619	1.316	0.008	Biological Process	GO:0050684	regulation of mRNA processing	0.411619	0.533757	0	1	1	119
GO:0060294 cilium movement involved in cell motility	1	0.411619	1.316	0.008	Biological Process	GO:0060294	cilium movement involved in cell motility	0.411619	0.533757	0	1	1	119
GO:0004222 metalloendopeptidase activity	1	0.439836	1.299	0.008	Molecular Function	GO:0004222	metalloendopeptidase activity	0.439836	0.534671	1	0	1	125
GO:0030073 insulin secretion	1	0.414245	1.316	0.008	Biological Process	GO:0030073	insulin secretion	0.414245	0.536796	1	0	1	120
GO:0007030 Golgi organization	1	0.416859	1.316	0.008	Biological Process	GO:0007030	Golgi organization	0.416859	0.539081	1	0	1	121
GO:0040029 regulation of gene expression, epigenetic	1	0.416859	1.316	0.008	Biological Process	GO:0040029	regulation of gene expression, epigenetic	0.416859	0.539081	0	1	1	121
GO:0048167 regulation of synaptic plasticity	1	0.416859	1.316	0.008	Biological Process	GO:0048167	regulation of synaptic plasticity	0.416859	0.539081	1	0	1	121
GO:0042157 lipoprotein metabolic process	1	0.419462	1.316	0.008	Biological Process	GO:0042157	lipoprotein metabolic process	0.419462	0.541622	1	0	1	122
GO:0071248 cellular response to metal ion	1	0.419462	1.316	0.008	Biological Process	GO:0071248	cellular response to metal ion	0.419462	0.541622	0	1	1	122
GO:0030855 epithelial cell differentiation	3	0.419678	3.947	0.006	Biological Process	GO:0030855	epithelial cell differentiation	0.419678	0.541622	2	1	3	531
GO:0007519 skeletal muscle tissue development	1	0.422053	1.316	0.008	Biological Process	GO:0007519	skeletal muscle tissue development	0.422053	0.543438	1	0	1	123
GO:0051100 negative regulation of binding	1	0.422053	1.316	0.008	Biological Process	GO:0051100	negative regulation of binding	0.422053	0.543438	1	0	1	123
GO:0051648 vesicle localization	1	0.422053	1.316	0.008	Biological Process	GO:0051648	vesicle localization	0.422053	0.543438	1	0	1	123
GO:0051223 regulation of protein transport	2	0.422229	2.632	0.006	Biological Process	GO:0051223	regulation of protein transport	0.422229	0.543438	2	0	2	324
GO:0042127 regulation of cell population proliferation	6	0.423266	7.895	0.005	Biological Process	GO:0042127	regulation of cell population proliferation	0.423266	0.544404	4	2	6	1177
GO:0098793 presynapse	2	0.409736	2.5	0.006	Cellular Component	GO:0098793	presynapse	0.409736	0.544818	2	0	2	315
GO:0150034 distal axon	1	0.412498	1.25	0.008	Cellular Component	GO:0150034	distal axon	0.412498	0.544818	0	1	1	119
GO:0005814 centriole	1	0.415127	1.25	0.008	Cellular Component	GO:0005814	centriole	0.415127	0.544818	1	0	1	120
GO:0005739 mitochondrion	7	0.415281	8.75	0.005	Cellular Component	GO:0005739	mitochondrion	0.415281	0.544818	4	3	7	1379
GO:0045182 translation regulator activity	1	0.450168	1.299	0.008	Molecular Function	GO:0045182	translation regulator activity	0.450168	0.545204	0	1	1	129
GO:0034250 positive regulation of cellular amide metabolic process	1	0.427201	1.316	0.008	Biological Process	GO:0034250	positive regulation of cellular amide metabolic process	0.427201	0.548352	0	1	1	125
GO:0035148 tube formation	1	0.427201	1.316	0.008	Biological Process	GO:0035148	tube formation	0.427201	0.548352	0	1	1	125
GO:0051017 actin filament bundle assembly	1	0.427201	1.316	0.008	Biological Process	GO:0051017	actin filament bundle assembly	0.427201	0.548352	1	0	1	125
GO:0003714 transcription corepressor activity	1	0.455264	1.299	0.008	Molecular Function	GO:0003714	transcription corepressor activity	0.455264	0.54934	1	0	1	131
GO:0034764 positive regulation of transmembrane transport	1	0.429758	1.316	0.008	Biological Process	GO:0034764	positive regulation of transmembrane transport	0.429758	0.551262	1	0	1	126
GO:0004386 helicase activity	1	0.460312	1.299	0.008	Molecular Function	GO:0004386	helicase activity	0.460312	0.55339	0	1	1	133
GO:0009636 response to toxic substance	1	0.432304	1.316	0.008	Biological Process	GO:0009636	response to toxic substance	0.432304	0.553408	1	0	1	127
GO:0022900 electron transport chain	1	0.432304	1.316	0.008	Biological Process	GO:0022900	electron transport chain	0.432304	0.553408	1	0	1	127
GO:0061572 actin filament bundle organization	1	0.432304	1.316	0.008	Biological Process	GO:0061572	actin filament bundle organization	0.432304	0.553408	1	0	1	127
GO:1901700 response to oxygen-containing compound	5	0.434628	6.579	0.005	Biological Process	GO:1901700	response to oxygen-containing compound	0.434628	0.554338	5	0	5	974
GO:0001539 cilium or flagellum-dependent cell motility	1	0.434839	1.316	0.008	Biological Process	GO:0001539	cilium or flagellum-dependent cell motility	0.434839	0.554338	0	1	1	128
GO:0002822 regulation of adaptive immune response based on somatic recombination of immune receptors built from immunoglobulin superfamily domains	1	0.434839	1.316	0.008	Biological Process	GO:0002822	regulation of adaptive immune response based on somatic recombination of immune receptors built from immunoglobulin superfamily domains	0.434839	0.554338	0	1	1	128
GO:0050792 regulation of viral process	1	0.434839	1.316	0.008	Biological Process	GO:0050792	regulation of viral process	0.434839	0.554338	1	0	1	128
GO:0060041 retina development in camera-type eye	1	0.434839	1.316	0.008	Biological Process	GO:0060041	retina development in camera-type eye	0.434839	0.554338	0	1	1	128
GO:0060285 cilium-dependent cell motility	1	0.434839	1.316	0.008	Biological Process	GO:0060285	cilium-dependent cell motility	0.434839	0.554338	0	1	1	128
GO:0010564 regulation of cell cycle process	3	0.435072	3.947	0.006	Biological Process	GO:0010564	regulation of cell cycle process	0.435072	0.554338	2	1	3	544
GO:0007596 blood coagulation	1	0.437362	1.316	0.008	Biological Process	GO:0007596	blood coagulation	0.437362	0.55585	1	0	1	129
GO:0016331 morphogenesis of embryonic epithelium	1	0.437362	1.316	0.008	Biological Process	GO:0016331	morphogenesis of embryonic epithelium	0.437362	0.55585	0	1	1	129
GO:0033135 regulation of peptidyl-serine phosphorylation	1	0.437362	1.316	0.008	Biological Process	GO:0033135	regulation of peptidyl-serine phosphorylation	0.437362	0.55585	0	1	1	129
GO:0048609 multicellular organismal reproductive process	3	0.437428	3.947	0.005	Biological Process	GO:0048609	multicellular organismal reproductive process	0.437428	0.55585	2	1	3	546
GO:1990234 transferase complex	4	0.42578	5	0.005	Cellular Component	GO:1990234	transferase complex	0.42578	0.556041	1	3	4	747
GO:0060538 skeletal muscle organ development	1	0.439875	1.316	0.008	Biological Process	GO:0060538	skeletal muscle organ development	0.439875	0.558585	1	0	1	130
GO:0005743 mitochondrial inner membrane	2	0.429763	2.5	0.006	Cellular Component	GO:0005743	mitochondrial inner membrane	0.429763	0.558692	1	1	2	328
GO:0032940 secretion by cell	3	0.440956	3.947	0.005	Biological Process	GO:0032940	secretion by cell	0.440956	0.559584	2	1	3	549
GO:0051052 regulation of DNA metabolic process	2	0.441994	2.632	0.006	Biological Process	GO:0051052	regulation of DNA metabolic process	0.441994	0.559891	1	1	2	337
GO:0052548 regulation of endopeptidase activity	2	0.441994	2.632	0.006	Biological Process	GO:0052548	regulation of endopeptidase activity	0.441994	0.559891	1	1	2	337
GO:0002706 regulation of lymphocyte mediated immunity	1	0.442376	1.316	0.008	Biological Process	GO:0002706	regulation of lymphocyte mediated immunity	0.442376	0.559891	0	1	1	131
GO:0007599 hemostasis	1	0.442376	1.316	0.008	Biological Process	GO:0007599	hemostasis	0.442376	0.559891	1	0	1	131
GO:0009100 glycoprotein metabolic process	2	0.4435	2.632	0.006	Biological Process	GO:0009100	glycoprotein metabolic process	0.4435	0.560567	1	1	2	338
GO:0009611 response to wounding	2	0.4435	2.632	0.006	Biological Process	GO:0009611	response to wounding	0.4435	0.560567	2	0	2	338
GO:0008380 RNA splicing	2	0.445003	2.632	0.006	Biological Process	GO:0008380	RNA splicing	0.445003	0.562094	0	2	2	339
GO:0008194 UDP-glycosyltransferase activity	1	0.470272	1.299	0.007	Molecular Function	GO:0008194	UDP-glycosyltransferase activity	0.470272	0.562328	1	0	1	137
[truncated: 516 more rows]

## Sheet: TableS3B
TableS3B. KEGG analysis in LOW vs. CON group.
id	num	pvalue	per	ratio	class	ID	Descrption	Pvalue	Qvalue	Up	Down	fg_num	bg_num
Circadian rhythm - fly	1	0.00812751	2.564	0.5	Organismal Systems	ko04711	Circadian rhythm - fly	0.00812751	0.655303	1	0	1	2
RNA degradation	2	0.0427826	5.128	0.025	Genetic Information Processing	ko03018	RNA degradation	0.0427826	0.655303	1	1	2	81
Fc gamma R-mediated phagocytosis	2	0.0724313	5.128	0.018	Organismal Systems	ko04666	Fc gamma R-mediated phagocytosis	0.0724313	0.655303	1	1	2	109
Endocytosis	3	0.0815488	7.692	0.012	Cellular Processes	ko04144	Endocytosis	0.0815488	0.655303	2	1	3	251
Apoptosis - fly	1	0.0896731	2.564	0.043	Cellular Processes	ko04214	Apoptosis - fly	0.0896731	0.655303	1	0	1	23
AMPK signaling pathway	2	0.0953785	5.128	0.016	Environmental Information Processing	ko04152	AMPK signaling pathway	0.0953785	0.655303	1	1	2	128
Circadian rhythm	1	0.126171	2.564	0.03	Organismal Systems	ko04710	Circadian rhythm	0.126171	0.655303	1	0	1	33
Starch and sucrose metabolism	1	0.133298	2.564	0.029	Metabolism	ko00500	Starch and sucrose metabolism	0.133298	0.655303	1	0	1	35
Ubiquitin mediated proteolysis	2	0.136477	5.128	0.013	Genetic Information Processing	ko04120	Ubiquitin mediated proteolysis	0.136477	0.655303	1	1	2	159
DNA replication	1	0.13684	2.564	0.028	Genetic Information Processing	ko03030	DNA replication	0.13684	0.655303	0	1	1	36
mTOR signaling pathway	2	0.147656	5.128	0.012	Environmental Information Processing	ko04150	mTOR signaling pathway	0.147656	0.655303	1	1	2	167
Various types of N-glycan biosynthesis	1	0.157797	2.564	0.024	Metabolism	ko00513	Various types of N-glycan biosynthesis	0.157797	0.655303	1	0	1	42
Apoptosis - multiple species	1	0.157797	2.564	0.024	Cellular Processes	ko04215	Apoptosis - multiple species	0.157797	0.655303	1	0	1	42
MAPK signaling pathway - fly	1	0.164672	2.564	0.023	Environmental Information Processing	ko04013	MAPK signaling pathway - fly	0.164672	0.655303	1	0	1	44
Tight junction	2	0.164768	5.128	0.011	Cellular Processes	ko04530	Tight junction	0.164768	0.655303	1	1	2	179
Protein processing in endoplasmic reticulum	2	0.16621	5.128	0.011	Genetic Information Processing	ko04141	Protein processing in endoplasmic reticulum	0.16621	0.655303	2	0	2	180
Hippo signaling pathway	2	0.16621	5.128	0.011	Environmental Information Processing	ko04390	Hippo signaling pathway	0.16621	0.655303	1	1	2	180
Aminoacyl-tRNA biosynthesis	1	0.174883	2.564	0.021	Genetic Information Processing	ko00970	Aminoacyl-tRNA biosynthesis	0.174883	0.655303	0	1	1	47
N-Glycan biosynthesis	1	0.19163	2.564	0.019	Metabolism	ko00510	N-Glycan biosynthesis	0.19163	0.655303	1	0	1	52
Valine, leucine and isoleucine degradation	1	0.19494	2.564	0.019	Metabolism	ko00280	Valine, leucine and isoleucine degradation	0.19494	0.655303	0	1	1	53
Hedgehog signaling pathway	1	0.19494	2.564	0.019	Environmental Information Processing	ko04340	Hedgehog signaling pathway	0.19494	0.655303	0	1	1	53
Yersinia infection	2	0.199955	5.128	0.01	Human Diseases	ko05135	Yersinia infection	0.199955	0.655303	1	1	2	203
Endocrine and other factor-regulated calcium reabsorption	1	0.201519	2.564	0.018	Organismal Systems	ko04961	Endocrine and other factor-regulated calcium reabsorption	0.201519	0.655303	1	0	1	55
Focal adhesion	2	0.202933	5.128	0.01	Cellular Processes	ko04510	Focal adhesion	0.202933	0.655303	1	1	2	205
Proteoglycans in cancer	2	0.217898	5.128	0.009	Human Diseases	ko05205	Proteoglycans in cancer	0.217898	0.655303	2	0	2	215
Ferroptosis	1	0.23678	2.564	0.015	Cellular Processes	ko04216	Ferroptosis	0.23678	0.655303	1	0	1	66
Prolactin signaling pathway	1	0.255369	2.564	0.014	Organismal Systems	ko04917	Prolactin signaling pathway	0.255369	0.655303	1	0	1	72
Regulation of actin cytoskeleton	2	0.257224	5.128	0.008	Cellular Processes	ko04810	Regulation of actin cytoskeleton	0.257224	0.655303	1	1	2	241
Inositol phosphate metabolism	1	0.261467	2.564	0.014	Metabolism	ko00562	Inositol phosphate metabolism	0.261467	0.655303	0	1	1	74
Mitophagy - animal	1	0.264498	2.564	0.013	Cellular Processes	ko04137	Mitophagy - animal	0.264498	0.655303	1	0	1	75
Thyroid hormone synthesis	1	0.264498	2.564	0.013	Organismal Systems	ko04918	Thyroid hormone synthesis	0.264498	0.655303	1	0	1	75
Fc epsilon RI signaling pathway	1	0.273517	2.564	0.013	Organismal Systems	ko04664	Fc epsilon RI signaling pathway	0.273517	0.655303	1	0	1	78
RIG-I-like receptor signaling pathway	1	0.27947	2.564	0.013	Organismal Systems	ko04622	RIG-I-like receptor signaling pathway	0.27947	0.655303	1	0	1	80
Bacterial invasion of epithelial cells	1	0.311371	2.564	0.011	Human Diseases	ko05100	Bacterial invasion of epithelial cells	0.311371	0.655303	0	1	1	91
Rap1 signaling pathway	2	0.322495	5.128	0.007	Environmental Information Processing	ko04015	Rap1 signaling pathway	0.322495	0.655303	2	0	2	284
Endocrine resistance	1	0.325412	2.564	0.01	Human Diseases	ko01522	Endocrine resistance	0.325412	0.655303	1	0	1	96
TGF-beta signaling pathway	1	0.325412	2.564	0.01	Environmental Information Processing	ko04350	TGF-beta signaling pathway	0.325412	0.655303	0	1	1	96
B cell receptor signaling pathway	1	0.333703	2.564	0.01	Organismal Systems	ko04662	B cell receptor signaling pathway	0.333703	0.655303	1	0	1	99
Glucagon signaling pathway	1	0.352663	2.564	0.009	Organismal Systems	ko04922	Glucagon signaling pathway	0.352663	0.655303	1	0	1	106
mRNA surveillance pathway	1	0.355328	2.564	0.009	Genetic Information Processing	ko03015	mRNA surveillance pathway	0.355328	0.655303	0	1	1	107
Antigen processing and presentation	1	0.373689	2.564	0.009	Organismal Systems	ko04612	Antigen processing and presentation	0.373689	0.655303	1	0	1	114
C-type lectin receptor signaling pathway	1	0.373689	2.564	0.009	Organismal Systems	ko04625	C-type lectin receptor signaling pathway	0.373689	0.655303	1	0	1	114
Insulin resistance	1	0.37884	2.564	0.009	Human Diseases	ko04931	Insulin resistance	0.37884	0.655303	1	0	1	116
Shigellosis	1	0.38649	2.564	0.008	Human Diseases	ko05131	Shigellosis	0.38649	0.655303	0	1	1	119
Thyroid hormone signaling pathway	1	0.399037	2.564	0.008	Organismal Systems	ko04919	Thyroid hormone signaling pathway	0.399037	0.655303	1	0	1	124
Human papillomavirus infection	2	0.412633	5.128	0.006	Human Diseases	ko05165	Human papillomavirus infection	0.412633	0.655303	1	1	2	345
Cell cycle	1	0.423384	2.564	0.007	Cellular Processes	ko04110	Cell cycle	0.423384	0.655303	0	1	1	134
Lysosome	1	0.428137	2.564	0.007	Cellular Processes	ko04142	Lysosome	0.428137	0.655303	0	1	1	136
Osteoclast differentiation	1	0.432852	2.564	0.007	Organismal Systems	ko04380	Osteoclast differentiation	0.432852	0.655303	1	0	1	138
Dopaminergic synapse	1	0.435195	2.564	0.007	Organismal Systems	ko04728	Dopaminergic synapse	0.435195	0.655303	1	0	1	139
Estrogen signaling pathway	1	0.439852	2.564	0.007	Organismal Systems	ko04915	Estrogen signaling pathway	0.439852	0.655303	1	0	1	141
Natural killer cell mediated cytotoxicity	1	0.442167	2.564	0.007	Organismal Systems	ko04650	Natural killer cell mediated cytotoxicity	0.442167	0.655303	1	0	1	142
Leukocyte transendothelial migration	1	0.446769	2.564	0.007	Organismal Systems	ko04670	Leukocyte transendothelial migration	0.446769	0.655303	1	0	1	144
Insulin signaling pathway	1	0.449056	2.564	0.007	Organismal Systems	ko04910	Insulin signaling pathway	0.449056	0.655303	1	0	1	145
Breast cancer	1	0.455862	2.564	0.007	Human Diseases	ko05224	Breast cancer	0.455862	0.655303	1	0	1	148
Autophagy - animal	1	0.46481	2.564	0.007	Cellular Processes	ko04140	Autophagy - animal	0.46481	0.655303	1	0	1	152
Oxytocin signaling pathway	1	0.467024	2.564	0.007	Organismal Systems	ko04921	Oxytocin signaling pathway	0.467024	0.655303	0	1	1	153
T cell receptor signaling pathway	1	0.46923	2.564	0.006	Organismal Systems	ko04660	T cell receptor signaling pathway	0.46923	0.655303	1	0	1	154
Spinocerebellar ataxia	1	0.482276	2.564	0.006	Human Diseases	ko05017	Spinocerebellar ataxia	0.482276	0.662108	1	0	1	160
Wnt signaling pathway	1	0.49291	2.564	0.006	Environmental Information Processing	ko04310	Wnt signaling pathway	0.49291	0.665428	1	0	1	165
Chemokine signaling pathway	1	0.539144	2.564	0.005	Organismal Systems	ko04062	Chemokine signaling pathway	0.539144	0.686024	1	0	1	188
NF-kappa B signaling pathway	1	0.541058	2.564	0.005	Environmental Information Processing	ko04064	NF-kappa B signaling pathway	0.541058	0.686024	1	0	1	189
Phagosome	1	0.541058	2.564	0.005	Cellular Processes	ko04145	Phagosome	0.541058	0.686024	1	0	1	189
NOD-like receptor signaling pathway	1	0.546754	2.564	0.005	Organismal Systems	ko04621	NOD-like receptor signaling pathway	0.546754	0.686024	0	1	1	192
Necroptosis	1	0.550513	2.564	0.005	Cellular Processes	ko04217	Necroptosis	0.550513	0.686024	1	0	1	194
Chemical carcinogenesis - receptor activation	1	0.574216	2.564	0.005	Human Diseases	ko05207	Chemical carcinogenesis - receptor activation	0.574216	0.70472	1	0	1	207
Cell adhesion molecules	1	0.609957	2.564	0.004	Environmental Information Processing	ko04514	Cell adhesion molecules	0.609957	0.731446	1	0	1	228
cAMP signaling pathway	1	0.624363	2.564	0.004	Environmental Information Processing	ko04024	cAMP signaling pathway	0.624363	0.731446	1	0	1	237
Lipid and atherosclerosis	1	0.630598	2.564	0.004	Human Diseases	ko05417	Lipid and atherosclerosis	0.630598	0.731446	1	0	1	241
Transcriptional misregulation in cancer	1	0.636733	2.564	0.004	Human Diseases	ko05202	Transcriptional misregulation in cancer	0.636733	0.731446	0	1	1	245
Pathways of neurodegeneration - multiple diseases	2	0.650094	5.128	0.004	Human Diseases	ko05022	Pathways of neurodegeneration - multiple diseases	0.650094	0.731446	1	1	2	536
Diabetic cardiomyopathy	1	0.650174	2.564	0.004	Human Diseases	ko05415	Diabetic cardiomyopathy	0.650174	0.731446	1	0	1	254
Salmonella infection	1	0.681023	2.564	0.004	Human Diseases	ko05132	Salmonella infection	0.681023	0.755656	0	1	1	276
Human immunodeficiency virus 1 infection	1	0.695437	2.564	0.003	Human Diseases	ko05170	Human immunodeficiency virus 1 infection	0.695437	0.755875	0	1	1	287
Human T-cell leukemia virus 1 infection	1	0.706757	2.564	0.003	Human Diseases	ko05166	Human T-cell leukemia virus 1 infection	0.706757	0.755875	1	0	1	296
MAPK signaling pathway	1	0.709216	2.564	0.003	Environmental Information Processing	ko04010	MAPK signaling pathway	0.709216	0.755875	1	0	1	298
Huntington disease	1	0.778122	2.564	0.003	Human Diseases	ko05016	Huntington disease	0.778122	0.818544	1	0	1	362
PI3K-Akt signaling pathway	1	0.794443	2.564	0.003	Environmental Information Processing	ko04151	PI3K-Akt signaling pathway	0.794443	0.824998	1	0	1	380
Amyotrophic lateral sclerosis	1	0.835295	2.564	0.002	Human Diseases	ko05014	Amyotrophic lateral sclerosis	0.835295	0.856442	0	1	1	432
Pathways in cancer	1	0.905462	2.564	0.002	Human Diseases	ko05200	Pathways in cancer	0.905462	0.91678	1	0	1	561
Metabolic pathways	4	0.924011	10.256	0.002	Metabolism	ko01100	Metabolic pathways	0.924011	0.924011	2	2	4	1655

## Sheet: TableS3C
TableS3C. GO enrichment in HIGH vs. CON group.
id	num	pvalue	per	ratio	class	ID	Descrption	Pvalue	Qvalue	Up	Down	fg_num	bg_num
GO:0005622 intracellular anatomical structure	83	5.42242e-11	96.512	0.007	Cellular Component	GO:0005622	intracellular anatomical structure	5.42242e-11	1.75144e-08	32	51	83	12279
GO:0043229 intracellular organelle	73	3.78549e-07	84.884	0.007	Cellular Component	GO:0043229	intracellular organelle	3.78549e-07	6.11357e-05	27	46	73	10754
GO:0043226 organelle	73	1.70195e-06	84.884	0.007	Cellular Component	GO:0043226	organelle	1.70195e-06	0.000108775	27	46	73	11057
GO:0005634 nucleus	50	1.7509e-06	58.14	0.008	Cellular Component	GO:0005634	nucleus	1.7509e-06	0.000108775	17	33	50	5978
GO:0005654 nucleoplasm	33	2.2384e-06	38.372	0.011	Cellular Component	GO:0005654	nucleoplasm	2.2384e-06	0.000108775	13	20	33	3086
GO:0043231 intracellular membrane-bounded organelle	66	3.24109e-06	76.744	0.007	Cellular Component	GO:0043231	intracellular membrane-bounded organelle	3.24109e-06	0.000108775	23	43	66	9467
GO:0031974 membrane-enclosed lumen	37	3.29028e-06	43.023	0.01	Cellular Component	GO:0031974	membrane-enclosed lumen	3.29028e-06	0.000108775	13	24	37	3779
GO:0043233 organelle lumen	37	3.29028e-06	43.023	0.01	Cellular Component	GO:0043233	organelle lumen	3.29028e-06	0.000108775	13	24	37	3779
GO:0070013 intracellular organelle lumen	37	3.29028e-06	43.023	0.01	Cellular Component	GO:0070013	intracellular organelle lumen	3.29028e-06	0.000108775	13	24	37	3779
GO:0031981 nuclear lumen	35	3.36764e-06	40.698	0.01	Cellular Component	GO:0031981	nuclear lumen	3.36764e-06	0.000108775	13	22	35	3458
GO:0043232 intracellular non-membrane-bounded organelle	37	6.48627e-06	43.023	0.01	Cellular Component	GO:0043232	intracellular non-membrane-bounded organelle	6.48627e-06	0.000175685	10	27	37	3885
GO:0043228 non-membrane-bounded organelle	37	6.52698e-06	43.023	0.01	Cellular Component	GO:0043228	non-membrane-bounded organelle	6.52698e-06	0.000175685	10	27	37	3886
GO:0005488 binding	79	8.05916e-07	94.048	0.006	Molecular Function	GO:0005488	binding	8.05916e-07	0.000220787	30	49	79	12198
GO:0005524 ATP binding	21	1.50121e-06	25	0.016	Molecular Function	GO:0005524	ATP binding	1.50121e-06	0.000220787	4	17	21	1316
GO:0032559 adenyl ribonucleotide binding	21	2.42503e-06	25	0.015	Molecular Function	GO:0032559	adenyl ribonucleotide binding	2.42503e-06	0.000220787	4	17	21	1356
GO:0030554 adenyl nucleotide binding	21	2.72576e-06	25	0.015	Molecular Function	GO:0030554	adenyl nucleotide binding	2.72576e-06	0.000220787	4	17	21	1366
GO:0043227 membrane-bounded organelle	66	2.08503e-05	76.744	0.007	Cellular Component	GO:0043227	membrane-bounded organelle	2.08503e-05	0.000518051	23	43	66	9876
GO:0016590 ACF complex	2	2.2568e-05	2.326	1	Cellular Component	GO:0016590	ACF complex	2.2568e-05	0.000520676	0	2	2	2
GO:0005515 protein binding	57	1.34874e-05	67.857	0.008	Molecular Function	GO:0005515	protein binding	1.34874e-05	0.000873981	20	37	57	7448
GO:0071840 cellular component organization or biogenesis	51	5.87856e-07	54.839	0.01	Biological Process	GO:0071840	cellular component organization or biogenesis	5.87856e-07	0.00113868	18	33	51	5169
GO:0004674 protein serine/threonine kinase activity	10	2.17353e-05	11.905	0.026	Molecular Function	GO:0004674	protein serine/threonine kinase activity	2.17353e-05	0.00117371	2	8	10	383
GO:0016043 cellular component organization	49	1.37791e-06	52.688	0.01	Biological Process	GO:0016043	cellular component organization	1.37791e-06	0.00133451	17	32	49	4978
GO:0035639 purine ribonucleoside triphosphate binding	21	4.41153e-05	25	0.013	Molecular Function	GO:0035639	purine ribonucleoside triphosphate binding	4.41153e-05	0.00204191	4	17	21	1638
GO:0032555 purine ribonucleotide binding	21	6.7904e-05	25	0.012	Molecular Function	GO:0032555	purine ribonucleotide binding	6.7904e-05	0.00258762	4	17	21	1687
GO:0032553 ribonucleotide binding	21	7.72004e-05	25	0.012	Molecular Function	GO:0032553	ribonucleotide binding	7.72004e-05	0.00258762	4	17	21	1702
GO:0017076 purine nucleotide binding	21	7.98647e-05	25	0.012	Molecular Function	GO:0017076	purine nucleotide binding	7.98647e-05	0.00258762	4	17	21	1706
GO:0004672 protein kinase activity	11	9.84393e-05	13.095	0.02	Molecular Function	GO:0004672	protein kinase activity	9.84393e-05	0.00273928	3	8	11	553
GO:0016773 phosphotransferase activity, alcohol group as acceptor	12	0.000101455	14.286	0.018	Molecular Function	GO:0016773	phosphotransferase activity, alcohol group as acceptor	0.000101455	0.00273928	3	9	12	655
GO:1901363 heterocyclic compound binding	41	0.000180525	48.81	0.008	Molecular Function	GO:1901363	heterocyclic compound binding	0.000180525	0.00438247	17	24	41	4972
GO:0016887 ATP hydrolysis activity	7	0.000189366	8.333	0.03	Molecular Function	GO:0016887	ATP hydrolysis activity	0.000189366	0.00438247	1	6	7	237
GO:0097159 organic cyclic compound binding	41	0.000240049	48.81	0.008	Molecular Function	GO:0097159	organic cyclic compound binding	0.000240049	0.00518505	17	24	41	5032
GO:0036094 small molecule binding	23	0.000360713	27.381	0.011	Molecular Function	GO:0036094	small molecule binding	0.000360713	0.00727028	5	18	23	2186
GO:0016301 kinase activity	12	0.000381465	14.286	0.016	Molecular Function	GO:0016301	kinase activity	0.000381465	0.00727028	3	9	12	756
GO:0000166 nucleotide binding	21	0.000429325	25	0.011	Molecular Function	GO:0000166	nucleotide binding	0.000429325	0.00732112	4	17	21	1924
GO:1901265 nucleoside phosphate binding	21	0.000429325	25	0.011	Molecular Function	GO:1901265	nucleoside phosphate binding	0.000429325	0.00732112	4	17	21	1924
GO:0016772 transferase activity, transferring phosphorus-containing groups	13	0.000459166	15.476	0.015	Molecular Function	GO:0016772	transferase activity, transferring phosphorus-containing groups	0.000459166	0.00743849	4	9	13	887
GO:0097367 carbohydrate derivative binding	21	0.000517814	25	0.011	Molecular Function	GO:0097367	carbohydrate derivative binding	0.000517814	0.00793168	4	17	21	1951
GO:0043168 anion binding	22	0.000538571	26.19	0.01	Molecular Function	GO:0043168	anion binding	0.000538571	0.00793168	4	18	22	2101
GO:0051128 regulation of cellular component organization	24	1.31923e-05	25.806	0.014	Biological Process	GO:0051128	regulation of cellular component organization	1.31923e-05	0.00851784	9	15	24	1742
GO:0001650 fibrillar center	5	0.000440737	5.814	0.038	Cellular Component	GO:0001650	fibrillar center	0.000440737	0.00929445	0	5	5	133
GO:0005737 cytoplasm	59	0.000460406	68.605	0.007	Cellular Component	GO:0005737	cytoplasm	0.000460406	0.00929445	21	38	59	9069
GO:0140096 catalytic activity, acting on a protein	22	0.000777319	26.19	0.01	Molecular Function	GO:0140096	catalytic activity, acting on a protein	0.000777319	0.0109501	6	16	22	2158
GO:0070603 SWI/SNF superfamily-type complex	4	0.000610919	4.651	0.049	Cellular Component	GO:0070603	SWI/SNF superfamily-type complex	0.000610919	0.0116075	2	2	4	81
GO:1904949 ATPase complex	4	0.000669898	4.651	0.048	Cellular Component	GO:1904949	ATPase complex	0.000669898	0.012021	2	2	4	83
GO:0031010 ISWI-type complex	2	0.000990582	2.326	0.2	Cellular Component	GO:0031010	ISWI-type complex	0.000990582	0.0168399	0	2	2	10
GO:0140640 catalytic activity, acting on a nucleic acid	9	0.00128319	10.714	0.017	Molecular Function	GO:0140640	catalytic activity, acting on a nucleic acid	0.00128319	0.0173231	4	5	9	526
GO:0051020 GTPase binding	6	0.00152574	7.143	0.024	Molecular Function	GO:0051020	GTPase binding	0.00152574	0.0197736	2	4	6	247
GO:0008574 plus-end-directed microtubule motor activity	2	0.00218513	2.381	0.143	Molecular Function	GO:0008574	plus-end-directed microtubule motor activity	0.00218513	0.0272301	0	2	2	14
GO:0019899 enzyme binding	17	0.00269682	20.238	0.01	Molecular Function	GO:0019899	enzyme binding	0.00269682	0.0323618	6	11	17	1627
GO:0005096 GTPase activator activity	7	0.00283355	8.333	0.019	Molecular Function	GO:0005096	GTPase activator activity	0.00283355	0.0327883	4	3	7	376
GO:0032991 protein-containing complex	36	0.00210414	41.86	0.007	Cellular Component	GO:0032991	protein-containing complex	0.00210414	0.0339818	18	18	36	4873
GO:0030695 GTPase regulator activity	7	0.003566	8.333	0.018	Molecular Function	GO:0030695	GTPase regulator activity	0.003566	0.0385128	4	3	7	392
GO:0060589 nucleoside-triphosphatase regulator activity	7	0.003566	8.333	0.018	Molecular Function	GO:0060589	nucleoside-triphosphatase regulator activity	0.003566	0.0385128	4	3	7	392
GO:0140513 nuclear protein-containing complex	13	0.00277405	15.116	0.011	Cellular Component	GO:0140513	nuclear protein-containing complex	0.00277405	0.0420551	7	6	13	1136
GO:0043296 apical junction complex	4	0.00286444	4.651	0.033	Cellular Component	GO:0043296	apical junction complex	0.00286444	0.0420551	1	3	4	123
GO:0050431 transforming growth factor beta binding	2	0.00492887	2.381	0.095	Molecular Function	GO:0050431	transforming growth factor beta binding	0.00492887	0.0461164	0	2	2	21
GO:0003921 GMP synthase activity	1	0.00502723	1.19	1	Molecular Function	GO:0003921	GMP synthase activity	0.00502723	0.0461164	0	1	1	1
GO:0003922 GMP synthase (glutamine-hydrolyzing) activity	1	0.00502723	1.19	1	Molecular Function	GO:0003922	GMP synthase (glutamine-hydrolyzing) activity	0.00502723	0.0461164	0	1	1	1
GO:0019158 mannokinase activity	1	0.00502723	1.19	1	Molecular Function	GO:0019158	mannokinase activity	0.00502723	0.0461164	0	1	1	1
GO:0043813 phosphatidylinositol-3,5-bisphosphate 5-phosphatase activity	1	0.00502723	1.19	1	Molecular Function	GO:0043813	phosphatidylinositol-3,5-bisphosphate 5-phosphatase activity	0.00502723	0.0461164	0	1	1	1
GO:0031267 small GTPase binding	5	0.00512405	5.952	0.023	Molecular Function	GO:0031267	small GTPase binding	0.00512405	0.0461164	1	4	5	221
GO:0140657 ATP-dependent activity	8	0.00591696	9.524	0.015	Molecular Function	GO:0140657	ATP-dependent activity	0.00591696	0.0518134	1	7	8	543
GO:0030027 lamellipodium	4	0.0043235	4.651	0.029	Cellular Component	GO:0030027	lamellipodium	0.0043235	0.0532205	2	2	4	138
GO:0044233 mitochondria-associated endoplasmic reticulum membrane	2	0.00446762	2.326	0.095	Cellular Component	GO:0044233	mitochondria-associated endoplasmic reticulum membrane	0.00446762	0.0532205	0	2	2	21
GO:0090536 NoRC complex	1	0.00477831	1.163	1	Cellular Component	GO:0090536	NoRC complex	0.00477831	0.0532205	0	1	1	1
GO:0090636 outer dense plaque of desmosome	1	0.00477831	1.163	1	Cellular Component	GO:0090636	outer dense plaque of desmosome	0.00477831	0.0532205	1	0	1	1
GO:0090637 inner dense plaque of desmosome	1	0.00477831	1.163	1	Cellular Component	GO:0090637	inner dense plaque of desmosome	0.00477831	0.0532205	1	0	1	1
GO:0098898 dense core granule lumen	1	0.00477831	1.163	1	Cellular Component	GO:0098898	dense core granule lumen	0.00477831	0.0532205	0	1	1	1
GO:0099013 neuronal dense core vesicle lumen	1	0.00477831	1.163	1	Cellular Component	GO:0099013	neuronal dense core vesicle lumen	0.00477831	0.0532205	0	1	1	1
GO:0140098 catalytic activity, acting on RNA	6	0.00652762	7.143	0.018	Molecular Function	GO:0140098	catalytic activity, acting on RNA	0.00652762	0.0556566	4	2	6	332
GO:0030496 midbody	4	0.00607604	4.651	0.026	Cellular Component	GO:0030496	midbody	0.00607604	0.0654187	1	3	4	152
GO:0099080 supramolecular complex	11	0.00640861	12.791	0.011	Cellular Component	GO:0099080	supramolecular complex	0.00640861	0.0667736	5	6	11	971
GO:0005811 lipid droplet	3	0.00664087	3.488	0.037	Cellular Component	GO:0005811	lipid droplet	0.00664087	0.0670313	0	3	3	80
GO:0005829 cytosol	24	0.00722184	27.907	0.008	Cellular Component	GO:0005829	cytosol	0.00722184	0.0676455	6	18	24	3043
GO:0061695 transferase complex, transferring phosphorus-containing groups	5	0.00729463	5.814	0.02	Cellular Component	GO:0061695	transferase complex, transferring phosphorus-containing groups	0.00729463	0.0676455	2	3	5	253
GO:0005721 pericentric heterochromatin	2	0.00733	2.326	0.074	Cellular Component	GO:0005721	pericentric heterochromatin	0.00733	0.0676455	0	2	2	27
GO:0016462 pyrophosphatase activity	8	0.00832985	9.524	0.014	Molecular Function	GO:0016462	pyrophosphatase activity	0.00832985	0.067699	1	7	8	576
GO:0003824 catalytic activity	38	0.00840596	45.238	0.007	Molecular Function	GO:0003824	catalytic activity	0.00840596	0.067699	10	28	38	5383
GO:0000175 3'-5'-exoribonuclease activity	2	0.00867236	2.381	0.071	Molecular Function	GO:0000175	3'-5'-exoribonuclease activity	0.00867236	0.067699	2	0	2	28
GO:0016818 hydrolase activity, acting on acid anhydrides, in phosphorus-containing anhydrides	8	0.00892526	9.524	0.014	Molecular Function	GO:0016818	hydrolase activity, acting on acid anhydrides, in phosphorus-containing anhydrides	0.00892526	0.067699	1	7	8	583
GO:0016817 hydrolase activity, acting on acid anhydrides	8	0.00901287	9.524	0.014	Molecular Function	GO:0016817	hydrolase activity, acting on acid anhydrides	0.00901287	0.067699	1	7	8	584
GO:0016874 ligase activity	4	0.00959413	4.762	0.024	Molecular Function	GO:0016874	ligase activity	0.00959413	0.067699	1	3	4	165
GO:0004822 isoleucine-tRNA ligase activity	1	0.0100295	1.19	0.5	Molecular Function	GO:0004822	isoleucine-tRNA ligase activity	0.0100295	0.067699	1	0	1	2
GO:0004830 tryptophan-tRNA ligase activity	1	0.0100295	1.19	0.5	Molecular Function	GO:0004830	tryptophan-tRNA ligase activity	0.0100295	0.067699	0	1	1	2
GO:0008545 JUN kinase kinase activity	1	0.0100295	1.19	0.5	Molecular Function	GO:0008545	JUN kinase kinase activity	0.0100295	0.067699	0	1	1	2
GO:0061860 DNA clamp unloader activity	1	0.0100295	1.19	0.5	Molecular Function	GO:0061860	DNA clamp unloader activity	0.0100295	0.067699	0	1	1	2
GO:0006996 organelle organization	32	0.000140623	34.409	0.01	Biological Process	GO:0006996	organelle organization	0.000140623	0.067845	9	23	32	3124
GO:0022603 regulation of anatomical structure morphogenesis	12	0.000185917	12.903	0.019	Biological Process	GO:0022603	regulation of anatomical structure morphogenesis	0.000185917	0.067845	3	9	12	645
GO:0022604 regulation of cell morphogenesis	7	0.000210155	7.527	0.031	Biological Process	GO:0022604	regulation of cell morphogenesis	0.000210155	0.067845	2	5	7	223
GO:0030234 enzyme regulator activity	11	0.0110509	13.095	0.011	Molecular Function	GO:0030234	enzyme regulator activity	0.0110509	0.0727891	5	6	11	997
GO:0016896 exoribonuclease activity, producing 5'-phosphomonoesters	2	0.0112329	2.381	0.062	Molecular Function	GO:0016896	exoribonuclease activity, producing 5'-phosphomonoesters	0.0112329	0.0727891	2	0	2	32
GO:0004532 exoribonuclease activity	2	0.0119189	2.381	0.061	Molecular Function	GO:0004532	exoribonuclease activity	0.0119189	0.0757201	2	0	2	33
GO:0008623 CHRAC	1	0.00953405	1.163	0.5	Cellular Component	GO:0008623	CHRAC	0.00953405	0.0769874	0	1	1	2
GO:0031213 RSF complex	1	0.00953405	1.163	0.5	Cellular Component	GO:0031213	RSF complex	0.00953405	0.0769874	0	1	1	2
GO:0031251 PAN complex	1	0.00953405	1.163	0.5	Cellular Component	GO:0031251	PAN complex	0.00953405	0.0769874	1	0	1	2
GO:0070021 transforming growth factor beta ligand-receptor complex	1	0.00953405	1.163	0.5	Cellular Component	GO:0070021	transforming growth factor beta ligand-receptor complex	0.00953405	0.0769874	0	1	1	2
GO:0090535 WICH complex	1	0.00953405	1.163	0.5	Cellular Component	GO:0090535	WICH complex	0.00953405	0.0769874	0	1	1	2
GO:0043014 alpha-tubulin binding	2	0.0126229	2.381	0.059	Molecular Function	GO:0043014	alpha-tubulin binding	0.0126229	0.0786502	0	2	2	34
GO:0001002 RNA polymerase III type 1 promoter sequence-specific DNA binding	1	0.0150069	1.19	0.333	Molecular Function	GO:0001002	RNA polymerase III type 1 promoter sequence-specific DNA binding	0.0150069	0.0838316	1	0	1	3
GO:0001003 RNA polymerase III type 2 promoter sequence-specific DNA binding	1	0.0150069	1.19	0.333	Molecular Function	GO:0001003	RNA polymerase III type 2 promoter sequence-specific DNA binding	0.0150069	0.0838316	1	0	1	3
GO:0001156 TFIIIC-class transcription factor complex binding	1	0.0150069	1.19	0.333	Molecular Function	GO:0001156	TFIIIC-class transcription factor complex binding	0.0150069	0.0838316	1	0	1	3
GO:0080084 5S rDNA binding	1	0.0150069	1.19	0.333	Molecular Function	GO:0080084	5S rDNA binding	0.0150069	0.0838316	1	0	1	3
GO:0140684 histone H3-tri/dimethyl-lysine-9 demethylase activity	1	0.0150069	1.19	0.333	Molecular Function	GO:0140684	histone H3-tri/dimethyl-lysine-9 demethylase activity	0.0150069	0.0838316	0	1	1	3
GO:1990518 single-stranded 3'-5' DNA helicase activity	1	0.0150069	1.19	0.333	Molecular Function	GO:1990518	single-stranded 3'-5' DNA helicase activity	0.0150069	0.0838316	0	1	1	3
GO:0005802 trans-Golgi network	4	0.0108763	4.651	0.022	Cellular Component	GO:0005802	trans-Golgi network	0.0108763	0.0856842	2	2	4	180
GO:1902554 serine/threonine protein kinase complex	3	0.0112467	3.488	0.031	Cellular Component	GO:1902554	serine/threonine protein kinase complex	0.0112467	0.0864922	0	3	3	97
GO:0000228 nuclear chromosome	4	0.011932	4.651	0.022	Cellular Component	GO:0000228	nuclear chromosome	0.011932	0.0865639	1	3	4	185
GO:1902494 catalytic complex	13	0.0121926	15.116	0.01	Cellular Component	GO:1902494	catalytic complex	0.0121926	0.0865639	5	8	13	1360
GO:0031252 cell leading edge	5	0.0123162	5.814	0.017	Cellular Component	GO:0031252	cell leading edge	0.0123162	0.0865639	2	3	5	288
GO:0005730 nucleolus	9	0.0123464	10.465	0.011	Cellular Component	GO:0005730	nucleolus	0.0123464	0.0865639	2	7	9	783
GO:0036464 cytoplasmic ribonucleoprotein granule	4	0.012596	4.651	0.021	Cellular Component	GO:0036464	cytoplasmic ribonucleoprotein granule	0.012596	0.0865639	2	2	4	188
GO:0017111 nucleoside-triphosphatase activity	7	0.0162724	8.333	0.013	Molecular Function	GO:0017111	nucleoside-triphosphatase activity	0.0162724	0.0893602	1	6	7	524
GO:0003676 nucleic acid binding	24	0.0169118	28.571	0.008	Molecular Function	GO:0003676	nucleic acid binding	0.0169118	0.0895682	14	10	24	3109
GO:0043167 ion binding	33	0.0171379	39.286	0.007	Molecular Function	GO:0043167	ion binding	0.0171379	0.0895682	9	24	33	4692
GO:0008094 ATP-dependent activity, acting on DNA	3	0.0171396	3.571	0.028	Molecular Function	GO:0008094	ATP-dependent activity, acting on DNA	0.0171396	0.0895682	0	3	3	108
GO:0019901 protein kinase binding	7	0.0175366	8.333	0.013	Molecular Function	GO:0019901	protein kinase binding	0.0175366	0.0901883	2	5	7	532
GO:0005085 guanyl-nucleotide exchange factor activity	4	0.018279	4.762	0.02	Molecular Function	GO:0005085	guanyl-nucleotide exchange factor activity	0.018279	0.0925377	2	2	4	200
GO:0003677 DNA binding	17	0.0196381	20.238	0.009	Molecular Function	GO:0003677	DNA binding	0.0196381	0.0937232	10	7	17	1995
GO:0001025 RNA polymerase III general transcription initiation factor binding	1	0.0199596	1.19	0.25	Molecular Function	GO:0001025	RNA polymerase III general transcription initiation factor binding	0.0199596	0.0937232	1	0	1	4
GO:0004809 tRNA (guanine-N2-)-methyltransferase activity	1	0.0199596	1.19	0.25	Molecular Function	GO:0004809	tRNA (guanine-N2-)-methyltransferase activity	0.0199596	0.0937232	0	1	1	4
GO:0005025 transforming growth factor beta receptor activity, type I	1	0.0199596	1.19	0.25	Molecular Function	GO:0005025	transforming growth factor beta receptor activity, type I	0.0199596	0.0937232	0	1	1	4
GO:1905762 CCR4-NOT complex binding	1	0.0199596	1.19	0.25	Molecular Function	GO:1905762	CCR4-NOT complex binding	0.0199596	0.0937232	0	1	1	4
GO:0004812 aminoacyl-tRNA ligase activity	2	0.0206085	2.381	0.045	Molecular Function	GO:0004812	aminoacyl-tRNA ligase activity	0.0206085	0.0940444	1	1	2	44
GO:0016875 ligase activity, forming carbon-oxygen bonds	2	0.0206085	2.381	0.045	Molecular Function	GO:0016875	ligase activity, forming carbon-oxygen bonds	0.0206085	0.0940444	1	1	2	44
GO:0031391 Elg1 RFC-like complex	1	0.0142673	1.163	0.333	Cellular Component	GO:0031391	Elg1 RFC-like complex	0.0142673	0.0940479	0	1	1	3
GO:0120157 PAR polarity complex	1	0.0142673	1.163	0.333	Cellular Component	GO:0120157	PAR polarity complex	0.0142673	0.0940479	0	1	1	3
GO:0016740 transferase activity	18	0.0215892	21.429	0.008	Molecular Function	GO:0016740	transferase activity	0.0215892	0.0955048	4	14	18	2177
GO:0140101 catalytic activity, acting on a tRNA	3	0.0221055	3.571	0.025	Molecular Function	GO:0140101	catalytic activity, acting on a tRNA	0.0221055	0.0955048	1	2	3	119
GO:0008408 3'-5' exonuclease activity	2	0.0224024	2.381	0.043	Molecular Function	GO:0008408	3'-5' exonuclease activity	0.0224024	0.0955048	2	0	2	46
GO:0016796 exonuclease activity, active with either ribo- or deoxyribonucleic acids and producing 5'-phosphomonoesters	2	0.0224024	2.381	0.043	Molecular Function	GO:0016796	exonuclease activity, active with either ribo- or deoxyribonucleic acids and producing 5'-phosphomonoesters	0.0224024	0.0955048	2	0	2	46
GO:0140296 general transcription initiation factor binding	2	0.0224024	2.381	0.043	Molecular Function	GO:0140296	general transcription initiation factor binding	0.0224024	0.0955048	2	0	2	46
GO:0004340 glucokinase activity	1	0.0248876	1.19	0.2	Molecular Function	GO:0004340	glucokinase activity	0.0248876	0.0995506	0	1	1	5
GO:0004396 hexokinase activity	1	0.0248876	1.19	0.2	Molecular Function	GO:0004396	hexokinase activity	0.0248876	0.0995506	0	1	1	5
GO:0004656 procollagen-proline 4-dioxygenase activity	1	0.0248876	1.19	0.2	Molecular Function	GO:0004656	procollagen-proline 4-dioxygenase activity	0.0248876	0.0995506	0	1	1	5
GO:0008865 fructokinase activity	1	0.0248876	1.19	0.2	Molecular Function	GO:0008865	fructokinase activity	0.0248876	0.0995506	0	1	1	5
GO:0047676 arachidonate-CoA ligase activity	1	0.0248876	1.19	0.2	Molecular Function	GO:0047676	arachidonate-CoA ligase activity	0.0248876	0.0995506	0	1	1	5
GO:0042995 cell projection	14	0.015418	16.279	0.009	Cellular Component	GO:0042995	cell projection	0.015418	0.0996001	3	11	14	1558
GO:1902911 protein kinase complex	3	0.0161343	3.488	0.027	Cellular Component	GO:1902911	protein kinase complex	0.0161343	0.0999538	0	3	3	111
GO:0035770 ribonucleoprotein granule	4	0.0162697	4.651	0.02	Cellular Component	GO:0035770	ribonucleoprotein granule	0.0162697	0.0999538	2	2	4	203
GO:0044232 organelle membrane contact site	2	0.0164011	2.326	0.049	Cellular Component	GO:0044232	organelle membrane contact site	0.0164011	0.0999538	0	2	2	41
GO:0005871 kinesin complex	2	0.0171683	2.326	0.048	Cellular Component	GO:0005871	kinesin complex	0.0171683	0.100491	0	2	2	42
GO:0090575 RNA polymerase II transcription regulator complex	4	0.0176289	4.651	0.019	Cellular Component	GO:0090575	RNA polymerase II transcription regulator complex	0.0176289	0.100491	4	0	4	208
GO:0000785 chromatin	7	0.0185835	8.14	0.012	Cellular Component	GO:0000785	chromatin	0.0185835	0.100491	2	5	7	566
GO:0005784 Sec61 translocon complex	1	0.0189782	1.163	0.25	Cellular Component	GO:0005784	Sec61 translocon complex	0.0189782	0.100491	0	1	1	4
GO:0016602 CCAAT-binding factor complex	1	0.0189782	1.163	0.25	Cellular Component	GO:0016602	CCAAT-binding factor complex	0.0189782	0.100491	1	0	1	4
GO:0098992 neuronal dense core vesicle	1	0.0189782	1.163	0.25	Cellular Component	GO:0098992	neuronal dense core vesicle	0.0189782	0.100491	0	1	1	4
GO:1990357 terminal web	1	0.0189782	1.163	0.25	Cellular Component	GO:1990357	terminal web	0.0189782	0.100491	1	0	1	4
GO:1990513 CLOCK-BMAL transcription complex	1	0.0189782	1.163	0.25	Cellular Component	GO:1990513	CLOCK-BMAL transcription complex	0.0189782	0.100491	1	0	1	4
GO:0006139 nucleobase-containing compound metabolic process	41	0.000393616	44.086	0.009	Biological Process	GO:0006139	nucleobase-containing compound metabolic process	0.000393616	0.108919	17	24	41	4699
GO:0005938 cell cortex	4	0.0211744	4.651	0.018	Cellular Component	GO:0005938	cell cortex	0.0211744	0.110312	2	2	4	220
GO:0005663 DNA replication factor C complex	1	0.0236669	1.163	0.2	Cellular Component	GO:0005663	DNA replication factor C complex	0.0236669	0.112418	0	1	1	5
GO:0005915 zonula adherens	1	0.0236669	1.163	0.2	Cellular Component	GO:0005915	zonula adherens	0.0236669	0.112418	1	0	1	5
GO:0016589 NURF complex	1	0.0236669	1.163	0.2	Cellular Component	GO:0016589	NURF complex	0.0236669	0.112418	0	1	1	5
GO:0034774 secretory granule lumen	1	0.0236669	1.163	0.2	Cellular Component	GO:0034774	secretory granule lumen	0.0236669	0.112418	0	1	1	5
GO:0071256 translocon complex	1	0.0236669	1.163	0.2	Cellular Component	GO:0071256	translocon complex	0.0236669	0.112418	0	1	1	5
GO:0110016 B-WICH complex	1	0.0236669	1.163	0.2	Cellular Component	GO:0110016	B-WICH complex	0.0236669	0.112418	0	1	1	5
GO:0016706 2-oxoglutarate-dependent dioxygenase activity	2	0.0291618	2.381	0.038	Molecular Function	GO:0016706	2-oxoglutarate-dependent dioxygenase activity	0.0291618	0.113836	0	2	2	53
GO:0019210 kinase inhibitor activity	2	0.0291618	2.381	0.038	Molecular Function	GO:0019210	kinase inhibitor activity	0.0291618	0.113836	1	1	2	53
GO:0002162 dystroglycan binding	1	0.0297912	1.19	0.167	Molecular Function	GO:0002162	dystroglycan binding	0.0297912	0.114399	1	0	1	6
GO:0019900 kinase binding	7	0.0300121	8.333	0.012	Molecular Function	GO:0019900	kinase binding	0.0300121	0.114399	2	5	7	595
GO:0005856 cytoskeleton	15	0.0249798	17.442	0.008	Cellular Component	GO:0005856	cytoskeleton	0.0249798	0.116934	5	10	15	1821
GO:0048029 monosaccharide binding	2	0.0312248	2.381	0.036	Molecular Function	GO:0048029	monosaccharide binding	0.0312248	0.117638	0	2	2	55
GO:0090304 nucleic acid metabolic process	38	0.000540614	40.86	0.009	Biological Process	GO:0090304	nucleic acid metabolic process	0.000540614	0.120327	17	21	38	4284
GO:0018105 peptidyl-serine phosphorylation	7	0.000649331	7.527	0.026	Biological Process	GO:0018105	peptidyl-serine phosphorylation	0.000649331	0.120327	2	5	7	269
GO:0046483 heterocycle metabolic process	41	0.000674694	44.086	0.009	Biological Process	GO:0046483	heterocycle metabolic process	0.000674694	0.120327	17	24	41	4814
GO:1902275 regulation of chromatin organization	3	0.000683324	3.226	0.094	Biological Process	GO:1902275	regulation of chromatin organization	0.000683324	0.120327	1	2	3	32
GO:0120025 plasma membrane bounded cell projection	13	0.0264031	15.116	0.009	Cellular Component	GO:0120025	plasma membrane bounded cell projection	0.0264031	0.121831	2	11	13	1508
GO:0006468 protein phosphorylation	17	0.000759778	18.28	0.013	Biological Process	GO:0006468	protein phosphorylation	0.000759778	0.122113	3	14	17	1335
GO:0006725 cellular aromatic compound metabolic process	41	0.000819547	44.086	0.008	Biological Process	GO:0006725	cellular aromatic compound metabolic process	0.000819547	0.122113	17	24	41	4857
GO:0000992 RNA polymerase III cis-regulatory region sequence-specific DNA binding	1	0.0346704	1.19	0.143	Molecular Function	GO:0000992	RNA polymerase III cis-regulatory region sequence-specific DNA binding	0.0346704	0.123442	1	0	1	7
GO:0001006 RNA polymerase III type 3 promoter sequence-specific DNA binding	1	0.0346704	1.19	0.143	Molecular Function	GO:0001006	RNA polymerase III type 3 promoter sequence-specific DNA binding	0.0346704	0.123442	1	0	1	7
GO:0005114 type II transforming growth factor beta receptor binding	1	0.0346704	1.19	0.143	Molecular Function	GO:0005114	type II transforming growth factor beta receptor binding	0.0346704	0.123442	0	1	1	7
GO:0031545 peptidyl-proline 4-dioxygenase activity	1	0.0346704	1.19	0.143	Molecular Function	GO:0031545	peptidyl-proline 4-dioxygenase activity	0.0346704	0.123442	0	1	1	7
GO:0036312 phosphatidylinositol 3-kinase regulatory subunit binding	1	0.0346704	1.19	0.143	Molecular Function	GO:0036312	phosphatidylinositol 3-kinase regulatory subunit binding	0.0346704	0.123442	0	1	1	7
GO:0042382 paraspeckles	1	0.0283334	1.163	0.167	Cellular Component	GO:0042382	paraspeckles	0.0283334	0.127107	0	1	1	6
GO:0097422 tubular endosome	1	0.0283334	1.163	0.167	Cellular Component	GO:0097422	tubular endosome	0.0283334	0.127107	0	1	1	6
GO:0000049 tRNA binding	2	0.0377452	2.381	0.033	Molecular Function	GO:0000049	tRNA binding	0.0377452	0.128062	1	1	2	61
GO:0003777 microtubule motor activity	2	0.0377452	2.381	0.033	Molecular Function	GO:0003777	microtubule motor activity	0.0377452	0.128062	0	2	2	61
GO:0030276 clathrin binding	2	0.0388786	2.381	0.032	Molecular Function	GO:0030276	clathrin binding	0.0388786	0.128062	2	0	2	62
GO:0001016 RNA polymerase III transcription regulatory region sequence-specific DNA binding	1	0.0395254	1.19	0.125	Molecular Function	GO:0001016	RNA polymerase III transcription regulatory region sequence-specific DNA binding	0.0395254	0.128062	1	0	1	8
GO:0003689 DNA clamp loader activity	1	0.0395254	1.19	0.125	Molecular Function	GO:0003689	DNA clamp loader activity	0.0395254	0.128062	0	1	1	8
GO:0019798 procollagen-proline dioxygenase activity	1	0.0395254	1.19	0.125	Molecular Function	GO:0019798	procollagen-proline dioxygenase activity	0.0395254	0.128062	0	1	1	8
GO:0051864 histone H3-methyl-lysine-36 demethylase activity	1	0.0395254	1.19	0.125	Molecular Function	GO:0051864	histone H3-methyl-lysine-36 demethylase activity	0.0395254	0.128062	0	1	1	8
GO:0106018 phosphatidylinositol-3,5-bisphosphate phosphatase activity	1	0.0395254	1.19	0.125	Molecular Function	GO:0106018	phosphatidylinositol-3,5-bisphosphate phosphatase activity	0.0395254	0.128062	0	1	1	8
GO:1990275 preribosome binding	1	0.0395254	1.19	0.125	Molecular Function	GO:1990275	preribosome binding	0.0395254	0.128062	0	1	1	8
GO:0098791 Golgi apparatus subcompartment	4	0.0302732	4.651	0.016	Cellular Component	GO:0098791	Golgi apparatus subcompartment	0.0302732	0.133948	2	2	4	246
GO:0018209 peptidyl-serine modification	7	0.000968712	7.527	0.024	Biological Process	GO:0018209	peptidyl-serine modification	0.000968712	0.134028	2	5	7	288
GO:0016787 hydrolase activity	17	0.0435805	20.238	0.008	Molecular Function	GO:0016787	hydrolase activity	0.0435805	0.134312	7	10	17	2191
GO:0000182 rDNA binding	1	0.0443562	1.19	0.111	Molecular Function	GO:0000182	rDNA binding	0.0443562	0.134312	1	0	1	9
GO:0005024 transforming growth factor beta-activated receptor activity	1	0.0443562	1.19	0.111	Molecular Function	GO:0005024	transforming growth factor beta-activated receptor activity	0.0443562	0.134312	0	1	1	9
GO:0005536 glucose binding	1	0.0443562	1.19	0.111	Molecular Function	GO:0005536	glucose binding	0.0443562	0.134312	0	1	1	9
GO:0017166 vinculin binding	1	0.0443562	1.19	0.111	Molecular Function	GO:0017166	vinculin binding	0.0443562	0.134312	0	1	1	9
GO:0031957 very long-chain fatty acid-CoA ligase activity	1	0.0443562	1.19	0.111	Molecular Function	GO:0031957	very long-chain fatty acid-CoA ligase activity	0.0443562	0.134312	0	1	1	9
GO:0045294 alpha-catenin binding	1	0.0443562	1.19	0.111	Molecular Function	GO:0045294	alpha-catenin binding	0.0443562	0.134312	1	0	1	9
GO:0044877 protein-containing complex binding	9	0.0448083	10.714	0.01	Molecular Function	GO:0044877	protein-containing complex binding	0.0448083	0.134425	3	6	9	935
GO:0005916 fascia adherens	1	0.0329779	1.163	0.143	Cellular Component	GO:0005916	fascia adherens	0.0329779	0.138336	1	0	1	7
GO:0031931 TORC1 complex	1	0.0329779	1.163	0.143	Cellular Component	GO:0031931	TORC1 complex	0.0329779	0.138336	1	0	1	7
GO:0060205 cytoplasmic vesicle lumen	1	0.0329779	1.163	0.143	Cellular Component	GO:0060205	cytoplasmic vesicle lumen	0.0329779	0.138336	0	1	1	7
GO:1990316 Atg1/ULK1 kinase complex	1	0.0329779	1.163	0.143	Cellular Component	GO:1990316	Atg1/ULK1 kinase complex	0.0329779	0.138336	0	1	1	7
GO:0004527 exonuclease activity	2	0.0483974	2.381	0.029	Molecular Function	GO:0004527	exonuclease activity	0.0483974	0.139438	2	0	2	70
GO:0004708 MAP kinase kinase activity	1	0.0491631	1.19	0.1	Molecular Function	GO:0004708	MAP kinase kinase activity	0.0491631	0.139438	0	1	1	10
GO:0034595 phosphatidylinositol phosphate 5-phosphatase activity	1	0.0491631	1.19	0.1	Molecular Function	GO:0034595	phosphatidylinositol phosphate 5-phosphatase activity	0.0491631	0.139438	0	1	1	10
GO:0042834 peptidoglycan binding	1	0.0491631	1.19	0.1	Molecular Function	GO:0042834	peptidoglycan binding	0.0491631	0.139438	0	1	1	10
GO:0061578 Lys63-specific deubiquitinase activity	1	0.0491631	1.19	0.1	Molecular Function	GO:0061578	Lys63-specific deubiquitinase activity	0.0491631	0.139438	1	0	1	10
GO:0097157 pre-mRNA intronic binding	1	0.0491631	1.19	0.1	Molecular Function	GO:0097157	pre-mRNA intronic binding	0.0491631	0.139438	0	1	1	10
GO:0042802 identical protein binding	13	0.049492	15.476	0.008	Molecular Function	GO:0042802	identical protein binding	0.049492	0.139438	3	10	13	1571
GO:0006260 DNA replication	6	0.0011421	6.452	0.028	Biological Process	GO:0006260	DNA replication	0.0011421	0.147484	1	5	6	216
GO:0016884 carbon-nitrogen ligase activity, with glutamine as amido-N-donor	1	0.053946	1.19	0.091	Molecular Function	GO:0016884	carbon-nitrogen ligase activity, with glutamine as amido-N-donor	0.053946	0.148123	0	1	1	11
GO:0031543 peptidyl-proline dioxygenase activity	1	0.053946	1.19	0.091	Molecular Function	GO:0031543	peptidyl-proline dioxygenase activity	0.053946	0.148123	0	1	1	11
GO:0050321 tau-protein kinase activity	1	0.053946	1.19	0.091	Molecular Function	GO:0050321	tau-protein kinase activity	0.053946	0.148123	0	1	1	11
GO:0008092 cytoskeletal protein binding	8	0.0548661	9.524	0.01	Molecular Function	GO:0008092	cytoskeletal protein binding	0.0548661	0.149383	2	6	8	824
GO:0008270 zinc ion binding	7	0.0573333	8.333	0.01	Molecular Function	GO:0008270	zinc ion binding	0.0573333	0.149768	3	4	7	687
GO:0004535 poly(A)-specific ribonuclease activity	1	0.0587052	1.19	0.083	Molecular Function	GO:0004535	poly(A)-specific ribonuclease activity	0.0587052	0.149768	1	0	1	12
GO:0016423 tRNA (guanine) methyltransferase activity	1	0.0587052	1.19	0.083	Molecular Function	GO:0016423	tRNA (guanine) methyltransferase activity	0.0587052	0.149768	0	1	1	12
GO:0032454 histone H3-methyl-lysine-9 demethylase activity	1	0.0587052	1.19	0.083	Molecular Function	GO:0032454	histone H3-methyl-lysine-9 demethylase activity	0.0587052	0.149768	0	1	1	12
GO:0035613 RNA stem-loop binding	1	0.0587052	1.19	0.083	Molecular Function	GO:0035613	RNA stem-loop binding	0.0587052	0.149768	0	1	1	12
GO:0043138 3'-5' DNA helicase activity	1	0.0587052	1.19	0.083	Molecular Function	GO:0043138	3'-5' DNA helicase activity	0.0587052	0.149768	0	1	1	12
GO:0070411 I-SMAD binding	1	0.0587052	1.19	0.083	Molecular Function	GO:0070411	I-SMAD binding	0.0587052	0.149768	0	1	1	12
GO:0071933 Arp2/3 complex binding	1	0.0587052	1.19	0.083	Molecular Function	GO:0071933	Arp2/3 complex binding	0.0587052	0.149768	1	0	1	12
GO:0005657 replication fork	2	0.0365182	2.326	0.032	Cellular Component	GO:0005657	replication fork	0.0365182	0.151223	0	2	2	63
GO:0031983 vesicle lumen	1	0.0376004	1.163	0.125	Cellular Component	GO:0031983	vesicle lumen	0.0376004	0.151812	0	1	1	8
GO:0034751 aryl hydrocarbon receptor complex	1	0.0376004	1.163	0.125	Cellular Component	GO:0034751	aryl hydrocarbon receptor complex	0.0376004	0.151812	1	0	1	8
GO:0003730 mRNA 3'-UTR binding	2	0.0599978	2.381	0.025	Molecular Function	GO:0003730	mRNA 3'-UTR binding	0.0599978	0.151869	0	2	2	79
GO:0005794 Golgi apparatus	10	0.0387965	11.628	0.009	Cellular Component	GO:0005794	Golgi apparatus	0.0387965	0.153157	4	6	10	1111
GO:0000932 P-body	2	0.0397433	2.326	0.03	Cellular Component	GO:0000932	P-body	0.0397433	0.153157	1	1	2	66
GO:0010494 cytoplasmic stress granule	2	0.0397433	2.326	0.03	Cellular Component	GO:0010494	cytoplasmic stress granule	0.0397433	0.153157	1	1	2	66
GO:0099513 polymeric cytoskeletal fiber	6	0.0400443	6.977	0.011	Cellular Component	GO:0099513	polymeric cytoskeletal fiber	0.0400443	0.153157	2	4	6	526
GO:0005768 endosome	7	0.0413833	8.14	0.01	Cellular Component	GO:0005768	endosome	0.0413833	0.153157	2	5	7	671
GO:0005677 chromatin silencing complex	1	0.0422011	1.163	0.111	Cellular Component	GO:0005677	chromatin silencing complex	0.0422011	0.153157	0	1	1	9
GO:0030128 clathrin coat of endocytic vesicle	1	0.0422011	1.163	0.111	Cellular Component	GO:0030128	clathrin coat of endocytic vesicle	0.0422011	0.153157	1	0	1	9
GO:0035253 ciliary rootlet	1	0.0422011	1.163	0.111	Cellular Component	GO:0035253	ciliary rootlet	0.0422011	0.153157	0	1	1	9
GO:0043034 costamere	1	0.0422011	1.163	0.111	Cellular Component	GO:0043034	costamere	0.0422011	0.153157	1	0	1	9
GO:0016070 RNA metabolic process	34	0.00127208	36.559	0.009	Biological Process	GO:0016070	RNA metabolic process	0.00127208	0.154001	16	18	34	3832
GO:0004467 long-chain fatty acid-CoA ligase activity	1	0.0634407	1.19	0.077	Molecular Function	GO:0004467	long-chain fatty acid-CoA ligase activity	0.0634407	0.156907	0	1	1	13
GO:0035497 cAMP response element binding	1	0.0634407	1.19	0.077	Molecular Function	GO:0035497	cAMP response element binding	0.0634407	0.156907	1	0	1	13
GO:0070064 proline-rich region binding	1	0.0634407	1.19	0.077	Molecular Function	GO:0070064	proline-rich region binding	0.0634407	0.156907	1	0	1	13
GO:0005815 microtubule organizing center	7	0.0442235	8.14	0.01	Cellular Component	GO:0005815	microtubule organizing center	0.0442235	0.158713	2	5	7	681
GO:0051213 dioxygenase activity	2	0.0654307	2.381	0.024	Molecular Function	GO:0051213	dioxygenase activity	0.0654307	0.160603	0	2	2	83
GO:0000792 heterochromatin	2	0.0453477	2.326	0.028	Cellular Component	GO:0000792	heterochromatin	0.0453477	0.16096	0	2	2	71
GO:0030669 clathrin-coated endocytic vesicle membrane	1	0.0467801	1.163	0.1	Cellular Component	GO:0030669	clathrin-coated endocytic vesicle membrane	0.0467801	0.16169	1	0	1	10
GO:0033391 chromatoid body	1	0.0467801	1.163	0.1	Cellular Component	GO:0033391	chromatoid body	0.0467801	0.16169	0	1	1	10
GO:0099512 supramolecular fiber	7	0.0481017	8.14	0.01	Cellular Component	GO:0099512	supramolecular fiber	0.0481017	0.16169	3	4	7	694
GO:0005694 chromosome	9	0.0497566	10.465	0.009	Cellular Component	GO:0005694	chromosome	0.0497566	0.16169	2	7	9	1003
GO:0099081 supramolecular polymer	7	0.0502778	8.14	0.01	Cellular Component	GO:0099081	supramolecular polymer	0.0502778	0.16169	3	4	7	701
GO:0017101 aminoacyl-tRNA synthetase multienzyme complex	1	0.0513374	1.163	0.091	Cellular Component	GO:0017101	aminoacyl-tRNA synthetase multienzyme complex	0.0513374	0.16169	1	0	1	11
GO:0031045 dense core granule	1	0.0513374	1.163	0.091	Cellular Component	GO:0031045	dense core granule	0.0513374	0.16169	0	1	1	11
GO:0031209 SCAR complex	1	0.0513374	1.163	0.091	Cellular Component	GO:0031209	SCAR complex	0.0513374	0.16169	1	0	1	11
GO:0042555 MCM complex	1	0.0513374	1.163	0.091	Cellular Component	GO:0042555	MCM complex	0.0513374	0.16169	0	1	1	11
GO:0070938 contractile ring	1	0.0513374	1.163	0.091	Cellular Component	GO:0070938	contractile ring	0.0513374	0.16169	0	1	1	11
GO:0071162 CMG complex	1	0.0513374	1.163	0.091	Cellular Component	GO:0071162	CMG complex	0.0513374	0.16169	0	1	1	11
GO:0048471 perinuclear region of cytoplasm	5	0.0515604	5.814	0.012	Cellular Component	GO:0048471	perinuclear region of cytoplasm	0.0515604	0.16169	3	2	5	422
GO:0002161 aminoacyl-tRNA editing activity	1	0.0681527	1.19	0.071	Molecular Function	GO:0002161	aminoacyl-tRNA editing activity	0.0681527	0.164787	1	0	1	14
GO:0140693 molecular condensate scaffold activity	1	0.0681527	1.19	0.071	Molecular Function	GO:0140693	molecular condensate scaffold activity	0.0681527	0.164787	0	1	1	14
GO:0015631 tubulin binding	4	0.070908	4.762	0.013	Molecular Function	GO:0015631	tubulin binding	0.070908	0.170179	0	4	4	310
GO:0000287 magnesium ion binding	3	0.0724867	3.571	0.016	Molecular Function	GO:0000287	magnesium ion binding	0.0724867	0.172689	1	2	3	192
GO:0031261 DNA replication preinitiation complex	1	0.0558732	1.163	0.083	Cellular Component	GO:0031261	DNA replication preinitiation complex	0.0558732	0.173529	0	1	1	12
GO:0005874 microtubule	4	0.057255	4.651	0.013	Cellular Component	GO:0005874	microtubule	0.057255	0.176127	1	3	4	303
GO:0042383 sarcolemma	2	0.0586147	2.326	0.024	Cellular Component	GO:0042383	sarcolemma	0.0586147	0.178609	1	1	2	82
GO:0031527 filopodium membrane	1	0.0603875	1.163	0.077	Cellular Component	GO:0031527	filopodium membrane	0.0603875	0.180603	0	1	1	13
GO:0038201 TOR complex	1	0.0603875	1.163	0.077	Cellular Component	GO:0038201	TOR complex	0.0603875	0.180603	1	0	1	13
GO:0005819 spindle	4	0.061238	4.651	0.013	Cellular Component	GO:0005819	spindle	0.061238	0.181467	1	3	4	310
GO:1901360 organic cyclic compound metabolic process	41	0.00159586	44.086	0.008	Biological Process	GO:1901360	organic cyclic compound metabolic process	0.00159586	0.181834	17	24	41	5011
GO:0004697 protein kinase C activity	1	0.0775064	1.19	0.062	Molecular Function	GO:0004697	protein kinase C activity	0.0775064	0.181972	0	1	1	16
GO:0004698 calcium-dependent protein kinase C activity	1	0.0775064	1.19	0.062	Molecular Function	GO:0004698	calcium-dependent protein kinase C activity	0.0775064	0.181972	0	1	1	16
GO:0004198 calcium-dependent cysteine-type endopeptidase activity	1	0.0821485	1.19	0.059	Molecular Function	GO:0004198	calcium-dependent cysteine-type endopeptidase activity	0.0821485	0.188767	1	0	1	17
GO:0004675 transmembrane receptor protein serine/threonine kinase activity	1	0.0821485	1.19	0.059	Molecular Function	GO:0004675	transmembrane receptor protein serine/threonine kinase activity	0.0821485	0.188767	0	1	1	17
GO:0019825 oxygen binding	1	0.0821485	1.19	0.059	Molecular Function	GO:0019825	oxygen binding	0.0821485	0.188767	1	0	1	17
GO:0000176 nuclear exosome (RNase complex)	1	0.0648805	1.163	0.071	Cellular Component	GO:0000176	nuclear exosome (RNase complex)	0.0648805	0.188796	0	1	1	14
GO:0016010 dystrophin-associated glycoprotein complex	1	0.0648805	1.163	0.071	Cellular Component	GO:0016010	dystrophin-associated glycoprotein complex	0.0648805	0.188796	0	1	1	14
GO:0140097 catalytic activity, acting on DNA	3	0.0834597	3.571	0.015	Molecular Function	GO:0140097	catalytic activity, acting on DNA	0.0834597	0.190429	0	3	3	204
GO:0046966 thyroid hormone receptor binding	1	0.0867674	1.19	0.056	Molecular Function	GO:0046966	thyroid hormone receptor binding	0.0867674	0.194729	0	1	1	18
GO:0071889 14-3-3 protein binding	1	0.0867674	1.19	0.056	Molecular Function	GO:0071889	14-3-3 protein binding	0.0867674	0.194729	1	0	1	18
GO:0004540 ribonuclease activity	2	0.0871471	2.381	0.02	Molecular Function	GO:0004540	ribonuclease activity	0.0871471	0.194729	2	0	2	98
GO:0030867 rough endoplasmic reticulum membrane	1	0.0693523	1.163	0.067	Cellular Component	GO:0030867	rough endoplasmic reticulum membrane	0.0693523	0.19906	0	1	1	15
GO:0030425 dendrite	4	0.0702565	4.651	0.012	Cellular Component	GO:0030425	dendrite	0.0702565	0.19906	0	4	4	325
GO:0097447 dendritic tree	4	0.0702565	4.651	0.012	Cellular Component	GO:0097447	dendritic tree	0.0702565	0.19906	0	4	4	325
GO:0015645 fatty acid ligase activity	1	0.0913634	1.19	0.053	Molecular Function	GO:0015645	fatty acid ligase activity	0.0913634	0.201428	0	1	1	19
GO:0003697 single-stranded DNA binding	2	0.0948075	2.381	0.019	Molecular Function	GO:0003697	single-stranded DNA binding	0.0948075	0.201428	1	1	2	103
GO:0019838 growth factor binding	2	0.0948075	2.381	0.019	Molecular Function	GO:0019838	growth factor binding	0.0948075	0.201428	0	2	2	103
GO:0001091 RNA polymerase II general transcription initiation factor binding	1	0.0959365	1.19	0.05	Molecular Function	GO:0001091	RNA polymerase II general transcription initiation factor binding	0.0959365	0.201428	1	0	1	20
GO:0005160 transforming growth factor beta receptor binding	1	0.0959365	1.19	0.05	Molecular Function	GO:0005160	transforming growth factor beta receptor binding	0.0959365	0.201428	0	1	1	20
GO:0009931 calcium-dependent protein serine/threonine kinase activity	1	0.0959365	1.19	0.05	Molecular Function	GO:0009931	calcium-dependent protein serine/threonine kinase activity	0.0959365	0.201428	0	1	1	20
GO:0016405 CoA-ligase activity	1	0.0959365	1.19	0.05	Molecular Function	GO:0016405	CoA-ligase activity	0.0959365	0.201428	0	1	1	20
GO:0034593 phosphatidylinositol bisphosphate phosphatase activity	1	0.0959365	1.19	0.05	Molecular Function	GO:0034593	phosphatidylinositol bisphosphate phosphatase activity	0.0959365	0.201428	0	1	1	20
GO:0043548 phosphatidylinositol 3-kinase binding	1	0.0959365	1.19	0.05	Molecular Function	GO:0043548	phosphatidylinositol 3-kinase binding	0.0959365	0.201428	0	1	1	20
GO:0003774 cytoskeletal motor activity	2	0.0963624	2.381	0.019	Molecular Function	GO:0003774	cytoskeletal motor activity	0.0963624	0.201428	0	2	2	104
GO:0032993 protein-DNA complex	3	0.0733771	3.488	0.015	Cellular Component	GO:0032993	protein-DNA complex	0.0733771	0.20202	2	1	3	203
GO:0031011 Ino80 complex	1	0.0738029	1.163	0.062	Cellular Component	GO:0031011	Ino80 complex	0.0738029	0.20202	1	0	1	16
GO:0090665 glycoprotein complex	1	0.0738029	1.163	0.062	Cellular Component	GO:0090665	glycoprotein complex	0.0738029	0.20202	0	1	1	16
GO:0097386 glial cell projection	1	0.0738029	1.163	0.062	Cellular Component	GO:0097386	glial cell projection	0.0738029	0.20202	1	0	1	16
GO:0008017 microtubule binding	3	0.100141	3.571	0.014	Molecular Function	GO:0008017	microtubule binding	0.100141	0.204766	0	3	3	221
GO:0010857 calcium-dependent protein kinase activity	1	0.100487	1.19	0.048	Molecular Function	GO:0010857	calcium-dependent protein kinase activity	0.100487	0.204766	0	1	1	21
GO:0017116 single-stranded DNA helicase activity	1	0.100487	1.19	0.048	Molecular Function	GO:0017116	single-stranded DNA helicase activity	0.100487	0.204766	0	1	1	21
GO:0031418 L-ascorbic acid binding	1	0.100487	1.19	0.048	Molecular Function	GO:0031418	L-ascorbic acid binding	0.100487	0.204766	0	1	1	21
GO:0000145 exocyst	1	0.0782325	1.163	0.059	Cellular Component	GO:0000145	exocyst	0.0782325	0.208835	1	0	1	17
GO:0005697 telomerase holoenzyme complex	1	0.0782325	1.163	0.059	Cellular Component	GO:0005697	telomerase holoenzyme complex	0.0782325	0.208835	0	1	1	17
GO:0034045 phagophore assembly site membrane	1	0.0782325	1.163	0.059	Cellular Component	GO:0034045	phagophore assembly site membrane	0.0782325	0.208835	0	1	1	17
GO:0017025 TBP-class protein binding	1	0.105015	1.19	0.045	Molecular Function	GO:0017025	TBP-class protein binding	0.105015	0.211334	1	0	1	22
GO:0019200 carbohydrate kinase activity	1	0.105015	1.19	0.045	Molecular Function	GO:0019200	carbohydrate kinase activity	0.105015	0.211334	0	1	1	22
GO:0016922 nuclear receptor binding	2	0.105842	2.381	0.018	Molecular Function	GO:0016922	nuclear receptor binding	0.105842	0.211684	0	2	2	110
GO:0055029 nuclear DNA-directed RNA polymerase complex	2	0.0813379	2.326	0.02	Cellular Component	GO:0055029	nuclear DNA-directed RNA polymerase complex	0.0813379	0.213822	2	0	2	99
GO:0012505 endomembrane system	20	0.0823901	23.256	0.007	Cellular Component	GO:0012505	endomembrane system	0.0823901	0.213822	6	14	20	3053
GO:0045334 clathrin-coated endocytic vesicle	1	0.0826411	1.163	0.056	Cellular Component	GO:0045334	clathrin-coated endocytic vesicle	0.0826411	0.213822	1	0	1	18
GO:0005923 bicellular tight junction	2	0.0827486	2.326	0.02	Cellular Component	GO:0005923	bicellular tight junction	0.0827486	0.213822	0	2	2	100
GO:0034237 protein kinase A regulatory subunit binding	1	0.10952	1.19	0.043	Molecular Function	GO:0034237	protein kinase A regulatory subunit binding	0.10952	0.217696	1	0	1	23
GO:0000428 DNA-directed RNA polymerase complex	2	0.0855928	2.326	0.02	Cellular Component	GO:0000428	DNA-directed RNA polymerase complex	0.0855928	0.219225	2	0	2	102
GO:0070161 anchoring junction	6	0.0861968	6.977	0.009	Cellular Component	GO:0070161	anchoring junction	0.0861968	0.219225	1	5	6	641
GO:0030904 retromer complex	1	0.087029	1.163	0.053	Cellular Component	GO:0030904	retromer complex	0.087029	0.219612	1	0	1	19
GO:0046914 transition metal ion binding	8	0.113396	9.524	0.008	Molecular Function	GO:0046914	transition metal ion binding	0.113396	0.220334	3	5	8	969
GO:0003899 DNA-directed 5'-3' RNA polymerase activity	1	0.114003	1.19	0.042	Molecular Function	GO:0003899	DNA-directed 5'-3' RNA polymerase activity	0.114003	0.220334	1	0	1	24
GO:0031624 ubiquitin conjugating enzyme binding	1	0.114003	1.19	0.042	Molecular Function	GO:0031624	ubiquitin conjugating enzyme binding	0.114003	0.220334	0	1	1	24
GO:0070006 metalloaminopeptidase activity	1	0.114003	1.19	0.042	Molecular Function	GO:0070006	metalloaminopeptidase activity	0.114003	0.220334	1	0	1	24
GO:0003779 actin binding	4	0.114247	4.762	0.011	Molecular Function	GO:0003779	actin binding	0.114247	0.220334	2	2	4	368
GO:0030880 RNA polymerase complex	2	0.0884664	2.326	0.019	Cellular Component	GO:0030880	RNA polymerase complex	0.0884664	0.221509	2	0	2	104
GO:0045945 positive regulation of transcription by RNA polymerase III	2	0.00218281	2.151	0.154	Biological Process	GO:0045945	positive regulation of transcription by RNA polymerase III	0.00218281	0.222531	1	1	2	13
GO:0061158 3'-UTR-mediated mRNA destabilization	2	0.00218281	2.151	0.154	Biological Process	GO:0061158	3'-UTR-mediated mRNA destabilization	0.00218281	0.222531	0	2	2	13
GO:0070160 tight junction	2	0.0913686	2.326	0.019	Cellular Component	GO:0070160	tight junction	0.0913686	0.223643	0	2	2	106
GO:0005666 RNA polymerase III complex	1	0.091396	1.163	0.05	Cellular Component	GO:0005666	RNA polymerase III complex	0.091396	0.223643	1	0	1	20
GO:0032839 dendrite cytoplasm	1	0.091396	1.163	0.05	Cellular Component	GO:0032839	dendrite cytoplasm	0.091396	0.223643	0	1	1	20
GO:0004842 ubiquitin-protein transferase activity	4	0.118437	4.762	0.011	Molecular Function	GO:0004842	ubiquitin-protein transferase activity	0.118437	0.224972	0	4	4	373
GO:0035198 miRNA binding	1	0.118463	1.19	0.04	Molecular Function	GO:0035198	miRNA binding	0.118463	0.224972	0	1	1	25
GO:0004712 protein serine/threonine/tyrosine kinase activity	1	0.122902	1.19	0.038	Molecular Function	GO:0004712	protein serine/threonine/tyrosine kinase activity	0.122902	0.224972	0	1	1	26
GO:0016878 acid-thiol ligase activity	1	0.122902	1.19	0.038	Molecular Function	GO:0016878	acid-thiol ligase activity	0.122902	0.224972	0	1	1	26
GO:0032452 histone demethylase activity	1	0.122902	1.19	0.038	Molecular Function	GO:0032452	histone demethylase activity	0.122902	0.224972	0	1	1	26
GO:0034062 5'-3' RNA polymerase activity	1	0.122902	1.19	0.038	Molecular Function	GO:0034062	5'-3' RNA polymerase activity	0.122902	0.224972	1	0	1	26
GO:0036002 pre-mRNA binding	1	0.122902	1.19	0.038	Molecular Function	GO:0036002	pre-mRNA binding	0.122902	0.224972	0	1	1	26
GO:0097747 RNA polymerase activity	1	0.122902	1.19	0.038	Molecular Function	GO:0097747	RNA polymerase activity	0.122902	0.224972	1	0	1	26
GO:0140457 protein demethylase activity	1	0.122902	1.19	0.038	Molecular Function	GO:0140457	protein demethylase activity	0.122902	0.224972	0	1	1	26
GO:0019955 cytokine binding	2	0.127178	2.381	0.016	Molecular Function	GO:0019955	cytokine binding	0.127178	0.227906	0	2	2	123
GO:0004402 histone acetyltransferase activity	1	0.127318	1.19	0.037	Molecular Function	GO:0004402	histone acetyltransferase activity	0.127318	0.227906	1	0	1	27
GO:0030291 protein serine/threonine kinase inhibitor activity	1	0.127318	1.19	0.037	Molecular Function	GO:0030291	protein serine/threonine kinase inhibitor activity	0.127318	0.227906	1	0	1	27
GO:0050681 androgen receptor binding	1	0.127318	1.19	0.037	Molecular Function	GO:0050681	androgen receptor binding	0.127318	0.227906	0	1	1	27
GO:0030057 desmosome	1	0.0957424	1.163	0.048	Cellular Component	GO:0030057	desmosome	0.0957424	0.231341	1	0	1	21
GO:0000323 lytic vacuole	4	0.0966903	4.651	0.011	Cellular Component	GO:0000323	lytic vacuole	0.0966903	0.231341	1	3	4	364
GO:0005764 lysosome	4	0.0966903	4.651	0.011	Cellular Component	GO:0005764	lysosome	0.0966903	0.231341	1	3	4	364
GO:0016310 phosphorylation	18	0.00240175	19.355	0.011	Biological Process	GO:0016310	phosphorylation	0.00240175	0.232609	3	15	18	1616
GO:0008175 tRNA methyltransferase activity	1	0.131712	1.19	0.036	Molecular Function	GO:0008175	tRNA methyltransferase activity	0.131712	0.234476	0	1	1	28
GO:0000178 exosome (RNase complex)	1	0.100068	1.163	0.045	Cellular Component	GO:0000178	exosome (RNase complex)	0.100068	0.235927	0	1	1	22
GO:0002102 podosome	1	0.100068	1.163	0.045	Cellular Component	GO:0002102	podosome	0.100068	0.235927	1	0	1	22
GO:1903008 organelle disassembly	4	0.00273247	4.301	0.037	Biological Process	GO:1903008	organelle disassembly	0.00273247	0.237122	0	4	4	107
GO:2000026 regulation of multicellular organismal development	13	0.002748	13.978	0.013	Biological Process	GO:2000026	regulation of multicellular organismal development	0.002748	0.237122	4	9	13	997
GO:0010770 positive regulation of cell morphogenesis involved in differentiation	3	0.00281559	3.226	0.058	Biological Process	GO:0010770	positive regulation of cell morphogenesis involved in differentiation	0.00281559	0.237122	0	3	3	52
GO:0019787 ubiquitin-like protein transferase activity	4	0.135854	4.762	0.01	Molecular Function	GO:0019787	ubiquitin-like protein transferase activity	0.135854	0.239627	0	4	4	393
GO:0044390 ubiquitin-like protein conjugating enzyme binding	1	0.136084	1.19	0.034	Molecular Function	GO:0044390	ubiquitin-like protein conjugating enzyme binding	0.136084	0.239627	0	1	1	29
GO:0001228 DNA-binding transcription activator activity, RNA polymerase II-specific	4	0.137651	4.762	0.01	Molecular Function	GO:0001228	DNA-binding transcription activator activity, RNA polymerase II-specific	0.137651	0.240746	3	1	4	395
GO:0043565 sequence-specific DNA binding	10	0.139485	11.905	0.007	Molecular Function	GO:0043565	sequence-specific DNA binding	0.139485	0.240746	7	3	10	1351
GO:0048487 beta-tubulin binding	1	0.140435	1.19	0.033	Molecular Function	GO:0048487	beta-tubulin binding	0.140435	0.240746	0	1	1	30
GO:0061733 peptide-lysine-N-acetyltransferase activity	1	0.140435	1.19	0.033	Molecular Function	GO:0061733	peptide-lysine-N-acetyltransferase activity	0.140435	0.240746	1	0	1	30
GO:0140326 ATPase-coupled intramembrane lipid transporter activity	1	0.140435	1.19	0.033	Molecular Function	GO:0140326	ATPase-coupled intramembrane lipid transporter activity	0.140435	0.240746	1	0	1	30
GO:0001216 DNA-binding transcription activator activity	4	0.141275	4.762	0.01	Molecular Function	GO:0001216	DNA-binding transcription activator activity	0.141275	0.240911	3	1	4	399
GO:1905354 exoribonuclease complex	1	0.104374	1.163	0.043	Cellular Component	GO:1905354	exoribonuclease complex	0.104374	0.24344	0	1	1	23
GO:0005912 adherens junction	2	0.104762	2.326	0.017	Cellular Component	GO:0005912	adherens junction	0.104762	0.24344	1	1	2	115
GO:0030032 lamellipodium assembly	3	0.00313553	3.226	0.056	Biological Process	GO:0030032	lamellipodium assembly	0.00313553	0.24429	3	0	3	54
GO:0034641 cellular nitrogen compound metabolic process	43	0.00329793	46.237	0.008	Biological Process	GO:0034641	cellular nitrogen compound metabolic process	0.00329793	0.24429	18	25	43	5530
GO:0050773 regulation of dendrite development	3	0.00347693	3.226	0.054	Biological Process	GO:0050773	regulation of dendrite development	0.00347693	0.24429	1	2	3	56
GO:0006464 cellular protein modification process	28	0.00348402	30.108	0.009	Biological Process	GO:0006464	cellular protein modification process	0.00348402	0.24429	6	22	28	3119
GO:0036211 protein modification process	28	0.00370301	30.108	0.009	Biological Process	GO:0036211	protein modification process	0.00370301	0.24429	6	22	28	3132
GO:2001236 regulation of extrinsic apoptotic signaling pathway	4	0.00388399	4.301	0.034	Biological Process	GO:2001236	regulation of extrinsic apoptotic signaling pathway	0.00388399	0.24429	1	3	4	118
GO:0044260 cellular macromolecule metabolic process	51	0.00400147	54.839	0.007	Biological Process	GO:0044260	cellular macromolecule metabolic process	0.00400147	0.24429	16	35	51	6980
GO:0043412 macromolecule modification	29	0.00401043	31.183	0.009	Biological Process	GO:0043412	macromolecule modification	0.00401043	0.24429	6	23	29	3303
GO:0006359 regulation of transcription by RNA polymerase III	2	0.00420684	2.151	0.111	Biological Process	GO:0006359	regulation of transcription by RNA polymerase III	0.00420684	0.24429	1	1	2	18
GO:0050775 positive regulation of dendrite morphogenesis	2	0.00420684	2.151	0.111	Biological Process	GO:0050775	positive regulation of dendrite morphogenesis	0.00420684	0.24429	0	2	2	18
GO:0043170 macromolecule metabolic process	58	0.00486658	62.366	0.007	Biological Process	GO:0043170	macromolecule metabolic process	0.00486658	0.24429	20	38	58	8318
GO:0060255 regulation of macromolecule metabolic process	40	0.00508105	43.011	0.008	Biological Process	GO:0060255	regulation of macromolecule metabolic process	0.00508105	0.24429	12	28	40	5139
GO:0048519 negative regulation of biological process	34	0.00509034	36.559	0.008	Biological Process	GO:0048519	negative regulation of biological process	0.00509034	0.24429	6	28	34	4150
GO:0033962 P-body assembly	2	0.00518752	2.151	0.1	Biological Process	GO:0033962	P-body assembly	0.00518752	0.24429	1	1	2	20
GO:0010931 macrophage tolerance induction	1	0.00542306	1.075	1	Biological Process	GO:0010931	macrophage tolerance induction	0.00542306	0.24429	0	1	1	1
GO:0010932 regulation of macrophage tolerance induction	1	0.00542306	1.075	1	Biological Process	GO:0010932	regulation of macrophage tolerance induction	0.00542306	0.24429	0	1	1	1
[truncated: 2,216 more rows]

## Sheet: TableS3D
TableS3D. KEGG analysis in HIGH vs. CON group.
[truncated: 128 more rows]
