# Supplementary material for: RNA-Seq Analysis Revealed circRNAs Associated with Resveratrol-Induced Apoptosis of Porcine Ovarian Granulosa Cells
Source: Cells. 2024 Sep 19;13(18):1571. doi: 10.3390/cells13181571 (PMC11429535; doi:10.3390/cells13181571)
Supplement: Supplementary file 1 [file cells-13-01571-s001.zip › Table S4.csv]

SUID	AverageShortestPathLength	BetweennessCentrality	ClosenessCentrality	ClusteringCoefficient	Degree	degree.layout	Eccentricity	IsSingleNode	name	NeighborhoodConnectivity	NumberOfDirectedEdges	NumberOfUndirectedEdges	PartnerOfMultiEdgedNodePairs	Radiality	selected	SelfLoops	shared name	Stress	TopologicalCoefficient	type
532	3.36363636	0.29496341	0.2972973	0	10	10	5	FALSE	miR-130b-5p	1.6	10	0	0	0.76363636	FALSE	0	miR-130b-5p	2814	0.1	sRNA
483	3.13636364	0.28713516	0.31884058	0	10	10	6	FALSE	circ_0012954	3.1	10	0	0	0.78636364	FALSE	0	circ_0012954	3388	0.12352941	circRNA
479	3.21212121	0.32914097	0.31132075	0	9	9	5	FALSE	miR-320	2.44444444	9	0	0	0.77878788	FALSE	0	miR-320	3518	0.12037037	sRNA
489	4.33333333	0.15127663	0.23076923	0	7	7	9	FALSE	miR-30c-3p	1.57142857	7	0	0	0.66666667	FALSE	0	miR-30c-3p	1842	0.14285714	sRNA
524	5.36363636	0.17482517	0.18644068	0	7	7	9	FALSE	miR-22-3p	1.14285714	7	0	0	0.56363636	FALSE	0	miR-22-3p	1458	0.14285714	sRNA
502	3.60606061	0.14239996	0.27731092	0	7	7	7	FALSE	miR-7857-3p	1.85714286	7	0	0	0.73939394	FALSE	0	miR-7857-3p	1444	0.14285714	sRNA
505	3.54545455	0.14897406	0.28205128	0	7	7	7	FALSE	miR-129a-5p	1.85714286	7	0	0	0.74545455	FALSE	0	miR-129a-5p	1504	0.14285714	sRNA
496	3.42424242	0.13698857	0.2920354	0	6	6	7	FALSE	miR-7135-3p	2.5	6	0	0	0.75757576	FALSE	0	miR-7135-3p	1670	0.1875	sRNA
507	3.78787879	0.3091453	0.264	0	6	6	7	FALSE	miR-370	1.5	6	0	0	0.72121212	FALSE	0	miR-370	2748	0.16666667	sRNA
512	3.60606061	0.14485539	0.27731092	0	6	6	7	FALSE	miR-186-5p	3.16666667	6	0	0	0.73939394	FALSE	0	miR-186-5p	1870	0.1969697	sRNA
494	3.51515152	0.06895502	0.28448276	0	4	4	7	FALSE	miR-212	4.5	4	0	0	0.74848485	FALSE	0	miR-212	942	0.29166667	sRNA
425	3.34848485	0.13069914	0.29864253	0	4	4	6	FALSE	circ_0004762	5.5	4	0	0	0.76515152	FALSE	0	circ_0004762	1724	0.28125	circRNA
458	3.28787879	0.11963807	0.30414747	0	3	3	6	FALSE	circ_0011165	7.33333333	3	0	0	0.77121212	FALSE	0	circ_0011165	1470	0.33333333	circRNA
418	4.1969697	0.02311455	0.23826715	0	3	3	8	FALSE	circ_0003755	3.66666667	3	0	0	0.68030303	FALSE	0	circ_0003755	354	0.38095238	circRNA
396	3.86363636	0.08402173	0.25882353	0	3	3	8	FALSE	circ_0000475	5	3	0	0	0.71363636	FALSE	0	circ_0000475	1168	0.33333333	circRNA
402	3.71212121	0.12428036	0.26938776	0	3	3	8	FALSE	circ_0001024	6.66666667	3	0	0	0.72878788	FALSE	0	circ_0001024	1534	0.33333333	circRNA
412	3.98484848	0.01316942	0.25095057	0	2	2	8	FALSE	circ_0002427	5.5	2	0	0	0.70151515	FALSE	0	circ_0002427	204	0.5	circRNA
463	3.56060606	0.18082362	0.28085106	0	2	2	6	FALSE	circ_0011749	7.5	2	0	0	0.74393939	FALSE	0	circ_0011749	1790	0.5	circRNA
495	4.04545455	0.00416702	0.24719101	0	2	2	8	FALSE	circ_0013384	5	2	0	0	0.69545455	FALSE	0	circ_0013384	94	0.57142857	circRNA
395	4.04545455	0.02754261	0.24719101	0	2	2	8	FALSE	circ_0000357	7	2	0	0	0.69545455	FALSE	0	circ_0000357	288	0.5	circRNA
443	4.56060606	0.00271562	0.2192691	0	2	2	8	FALSE	circ_0009102	4	2	0	0	0.64393939	FALSE	0	circ_0009102	34	0.6	circRNA
501	3.86363636	0.04699134	0.25882353	0	2	2	6	FALSE	circ_0014087	8.5	2	0	0	0.71363636	FALSE	0	circ_0014087	444	0.5	circRNA
397	3.74242424	0.13432401	0.26720648	0	2	2	6	FALSE	circ_0000896	8	2	0	0	0.72575758	FALSE	0	circ_0000896	1192	0.5	circRNA
398	3.8030303	0.06951139	0.26294821	0	2	2	6	FALSE	circ_0000964	8.5	2	0	0	0.71969697	FALSE	0	circ_0000964	654	0.5	circRNA
447	3.74242424	0.03568645	0.26720648	0	2	2	6	FALSE	circ_0009537	7.5	2	0	0	0.72575758	FALSE	0	circ_0009537	546	0.54166667	circRNA
477	3.81818182	0.0310801	0.26190476	0	2	2	7	FALSE	miR-28-5p	6.5	2	0	0	0.71818182	FALSE	0	miR-28-5p	478	0.5	sRNA
508	4.56060606	0.19254079	0.2192691	0	2	2	8	FALSE	circ_0014553	6.5	2	0	0	0.64393939	FALSE	0	circ_0014553	1652	0.5	circRNA
478	4.09090909	0.00870032	0.24444444	0	2	2	7	FALSE	miR-365-3p	6	2	0	0	0.69090909	FALSE	0	miR-365-3p	158	0.55555556	sRNA
480	3.90909091	0.01327186	0.25581395	0	2	2	7	FALSE	miR-9-1	6.5	2	0	0	0.70909091	FALSE	0	miR-9-1	230	0.55	sRNA
481	3.6969697	0.02795558	0.2704918	0	2	2	7	FALSE	miR-9843-3p	7	2	0	0	0.73030303	FALSE	0	miR-9843-3p	454	0.54545455	sRNA
482	3.90909091	0.01327186	0.25581395	0	2	2	7	FALSE	miR-9	6.5	2	0	0	0.70909091	FALSE	0	miR-9	230	0.55	sRNA
454	4.07575758	0.0117506	0.24535316	0	2	2	8	FALSE	circ_0010444	6.5	2	0	0	0.69242424	FALSE	0	circ_0010444	162	0.5	circRNA
457	4.53030303	0	0.22073579	0	1	1	8	FALSE	circ_0011006	7	1	0	0	0.6469697	FALSE	0	circ_0011006	0	0	circRNA
431	6.34848485	0	0.1575179	0	1	1	10	FALSE	circ_0006872	7	1	0	0	0.46515152	FALSE	0	circ_0006872	0	0	circRNA
488	4.34848485	0	0.22996516	0	1	1	6	FALSE	circ_0013182	10	1	0	0	0.66515152	FALSE	0	circ_0013182	0	0	circRNA
432	4.59090909	0	0.21782178	0	1	1	8	FALSE	circ_0007346	7	1	0	0	0.64090909	FALSE	0	circ_0007346	0	0	circRNA
410	6.34848485	0	0.1575179	0	1	1	10	FALSE	circ_0002227	7	1	0	0	0.46515152	FALSE	0	circ_0002227	0	0	circRNA
459	4.1969697	0	0.23826715	0	1	1	6	FALSE	circ_0011190	9	1	0	0	0.68030303	FALSE	0	circ_0011190	0	0	circRNA
490	5.31818182	0	0.18803419	0	1	1	10	FALSE	circ_0013193	7	1	0	0	0.56818182	FALSE	0	circ_0013193	0	0	circRNA
525	6.34848485	0	0.1575179	0	1	1	10	FALSE	circ_0016080	7	1	0	0	0.46515152	FALSE	0	circ_0016080	0	0	circRNA
436	4.59090909	0	0.21782178	0	1	1	8	FALSE	circ_0007636	6	1	0	0	0.64090909	FALSE	0	circ_0007636	0	0	circRNA
493	4.77272727	0	0.20952381	0	1	1	8	FALSE	circ_0013223	6	1	0	0	0.62272727	FALSE	0	circ_0013223	0	0	circRNA
414	4.77272727	0	0.20952381	0	1	1	8	FALSE	circ_0002714	6	1	0	0	0.62272727	FALSE	0	circ_0002714	0	0	circRNA
438	4.1969697	0	0.23826715	0	1	1	6	FALSE	circ_0007689	9	1	0	0	0.68030303	FALSE	0	circ_0007689	0	0	circRNA
415	4.34848485	0	0.22996516	0	1	1	6	FALSE	circ_0002763	10	1	0	0	0.66515152	FALSE	0	circ_0002763	0	0	circRNA
440	4.40909091	0	0.22680412	0	1	1	8	FALSE	circ_0008027	6	1	0	0	0.65909091	FALSE	0	circ_0008027	0	0	circRNA
441	4.1969697	0	0.23826715	0	1	1	6	FALSE	circ_0008566	9	1	0	0	0.68030303	FALSE	0	circ_0008566	0	0	circRNA
533	4.34848485	0	0.22996516	0	1	1	6	FALSE	circ_0016545	10	1	0	0	0.66515152	FALSE	0	circ_0016545	0	0	circRNA
419	5.31818182	0	0.18803419	0	1	1	10	FALSE	circ_0004128	7	1	0	0	0.56818182	FALSE	0	circ_0004128	0	0	circRNA
444	5.31818182	0	0.18803419	0	1	1	10	FALSE	circ_0009153	7	1	0	0	0.56818182	FALSE	0	circ_0009153	0	0	circRNA
445	4.77272727	0	0.20952381	0	1	1	8	FALSE	circ_0009292	6	1	0	0	0.62272727	FALSE	0	circ_0009292	0	0	circRNA
446	4.59090909	0	0.21782178	0	1	1	8	FALSE	circ_0009428	7	1	0	0	0.64090909	FALSE	0	circ_0009428	0	0	circRNA
421	4.59090909	0	0.21782178	0	1	1	8	FALSE	circ_0004309	7	1	0	0	0.64090909	FALSE	0	circ_0004309	0	0	circRNA
474	4.34848485	0	0.22996516	0	1	1	6	FALSE	circ_0012827	10	1	0	0	0.66515152	FALSE	0	circ_0012827	0	0	circRNA
504	4.53030303	0	0.22073579	0	1	1	8	FALSE	circ_0014196	7	1	0	0	0.6469697	FALSE	0	circ_0014196	0	0	circRNA
475	6.34848485	0	0.1575179	0	1	1	10	FALSE	circ_0012838	7	1	0	0	0.46515152	FALSE	0	circ_0012838	0	0	circRNA
476	4.12121212	0	0.24264706	0	1	1	7	FALSE	miR-328	10	1	0	0	0.68787879	FALSE	0	miR-328	0	0	sRNA
449	4.34848485	0	0.22996516	0	1	1	6	FALSE	circ_0009932	10	1	0	0	0.66515152	FALSE	0	circ_0009932	0	0	circRNA
510	6.34848485	0	0.1575179	0	1	1	10	FALSE	circ_0014609	7	1	0	0	0.46515152	FALSE	0	circ_0014609	0	0	circRNA
426	6.34848485	0	0.1575179	0	1	1	10	FALSE	circ_0005141	7	1	0	0	0.46515152	FALSE	0	circ_0005141	0	0	circRNA
451	4.1969697	0	0.23826715	0	1	1	6	FALSE	circ_0010123	9	1	0	0	0.68030303	FALSE	0	circ_0010123	0	0	circRNA
511	4.59090909	0	0.21782178	0	1	1	8	FALSE	circ_0014758	6	1	0	0	0.64090909	FALSE	0	circ_0014758	0	0	circRNA
452	4.34848485	0	0.22996516	0	1	1	6	FALSE	circ_0010203	10	1	0	0	0.66515152	FALSE	0	circ_0010203	0	0	circRNA
427	5.31818182	0	0.18803419	0	1	1	10	FALSE	circ_0005528	7	1	0	0	0.56818182	FALSE	0	circ_0005528	0	0	circRNA
403	4.1969697	0	0.23826715	0	1	1	6	FALSE	circ_0001042	9	1	0	0	0.68030303	FALSE	0	circ_0001042	0	0	circRNA
484	4.12121212	0	0.24264706	0	1	1	7	FALSE	miR-219b-3p	10	1	0	0	0.68787879	FALSE	0	miR-219b-3p	0	0	sRNA
485	5.31818182	0	0.18803419	0	1	1	10	FALSE	circ_0013020	7	1	0	0	0.56818182	FALSE	0	circ_0013020	0	0	circRNA
